# Supplementary material for: Au147(SPh)30(PPh3)12: A Geometrically Closed, but Electronically Open Triple‐Shell Icosahedral Gold Cluster and its Geometrically Open Counterpart
Source: Angew Chem Int Ed Engl. 2025 May 16;64(26):e202500586. doi: 10.1002/anie.202500586 (PMC12184293; doi:10.1002/anie.202500586)
Supplement: Supplementary file 2 — Supporting Information [file ANIE-64-e202500586-s002.zip]

Archive with 4 entries (4 files):
- 1015g4.cif
- 1027g4sman_sq.cif
- Au146.xyz
- Au147.xyz
