# Supplementary material for: Au147(SPh)30(PPh3)12: A Geometrically Closed, but Electronically Open Triple‐Shell Icosahedral Gold Cluster and its Geometrically Open Counterpart
Source: Angew Chem Int Ed Engl. 2025 May 16;64(26):e202500586. doi: 10.1002/anie.202500586 (PMC12184293; doi:10.1002/anie.202500586)
Supplement: Supplementary file 2 — Supporting Information [file ANIE-64-e202500586-s002.zip › 1015g4.cif]

data_1015g4
_audit_creation_date               2023-02-10
_audit_creation_method
;
Olex2 1.5
(compiled 2022.04.07 svn.rca3783a0 for OlexSys, GUI svn.r6498)
;
_shelx_SHELXL_version_number       '2014/7'
_audit_contact_author_address      ?
_audit_contact_author_email        ?
_audit_contact_author_name         ''
_audit_contact_author_phone        ?
_publ_contact_author_id_orcid      ?
_publ_section_references
;
Dolomanov, O.V., Bourhis, L.J., Gildea, R.J, Howard, J.A.K. & Puschmann, H.
 (2009), J. Appl. Cryst. 42, 339-341.

Sheldrick, G.M. (2015). Acta Cryst. A71, 3-8.

Sheldrick, G.M. (2015). Acta Cryst. C71, 3-8.
;
_chemical_name_common              ?
_chemical_name_systematic          ?
_chemical_formula_moiety           'C144 H120 Au11 P7 S3, C7 H8'
_chemical_formula_sum              'C151 H128 Au11 P7 S3'
_chemical_formula_weight           4422.13
_chemical_absolute_configuration   unk
_chemical_melting_point            ?
_chemical_oxdiff_formula           C151H128Au11P7S3
loop_
  _atom_type_symbol
  _atom_type_description
  _atom_type_scat_dispersion_real
  _atom_type_scat_dispersion_imag
  _atom_type_scat_source
 'C' 'C' 0.0033 0.0016 'International Tables Vol C Tables 4.2.6.8 and 6.1.1.4'
 'H' 'H' 0.0000 0.0000 'International Tables Vol C Tables 4.2.6.8 and 6.1.1.4'
 'Au' 'Au' -2.0133 8.8022
 'International Tables Vol C Tables 4.2.6.8 and 6.1.1.4'
 'P' 'P' 0.1023 0.0942 'International Tables Vol C Tables 4.2.6.8 and 6.1.1.4'
 'S' 'S' 0.1246 0.1234 'International Tables Vol C Tables 4.2.6.8 and 6.1.1.4'

_shelx_space_group_comment
;
The symmetry employed for this shelxl refinement is uniquely defined
by the following loop, which should always be used as a source of
symmetry information in preference to the above space-group names.
They are only intended as comments.
;
_space_group_crystal_system        'orthorhombic'
_space_group_IT_number             19
_space_group_name_H-M_alt          'P 21 21 21'
_space_group_name_Hall             'P 2ac 2ab'
loop_
  _space_group_symop_operation_xyz
 'x, y, z'
 '-x+1/2, -y, z+1/2'
 '-x, y+1/2, -z+1/2'
 'x+1/2, -y+1/2, -z'

_cell_length_a                     16.61080(10)
_cell_length_b                     24.9931(2)
_cell_length_c                     31.6461(2)
_cell_angle_alpha                  90
_cell_angle_beta                   90
_cell_angle_gamma                  90
_cell_volume                       13138.05(16)
_cell_formula_units_Z              4
_cell_measurement_reflns_used      153491
_cell_measurement_temperature      149.99(10)
_cell_measurement_theta_max        33.0990
_cell_measurement_theta_min        1.9780
_shelx_estimated_absorpt_T_max     0.554
_shelx_estimated_absorpt_T_min     0.317
_exptl_absorpt_coefficient_mu      12.415
_exptl_absorpt_correction_T_max    0.752
_exptl_absorpt_correction_T_min    0.345
_exptl_absorpt_correction_type     gaussian
_exptl_absorpt_process_details
;
CrysAlisPro 1.171.41.116a (Rigaku Oxford Diffraction, 2021)
Numerical absorption correction based on gaussian integration over
a multifaceted crystal model
Empirical absorption correction using spherical harmonics,
implemented in SCALE3 ABSPACK scaling algorithm.
;
_exptl_absorpt_special_details     ?
_exptl_crystal_colour              'dark red'
_exptl_crystal_colour_modifier     dark
_exptl_crystal_colour_primary      red
_exptl_crystal_density_diffrn      2.236
_exptl_crystal_density_meas        ?
_exptl_crystal_density_method      ?
_exptl_crystal_description         rhombohedral
_exptl_crystal_F_000               8224
loop_
  _exptl_crystal_face_index_h
  _exptl_crystal_face_index_k
  _exptl_crystal_face_index_l
  _exptl_crystal_face_perp_dist
 -1 -2 -1 0.0584
 1 2 1 0.0400
 2 -2 -1 0.0502
 -2 2 1 0.0564
 0 0 1 0.0265
 0 0 -1 0.0275
 -1 -2 2 0.0486
 1 2 -2 0.0506
 -1 0 2 0.0459
 -1 0 -1 0.0580
 1 0 2 0.0506
 -1 2 -1 0.0563

_exptl_crystal_size_max            0.12
_exptl_crystal_size_mid            0.108
_exptl_crystal_size_min            0.054
loop_
  _exptl_oxdiff_crystal_face_indexfrac_h
  _exptl_oxdiff_crystal_face_indexfrac_k
  _exptl_oxdiff_crystal_face_indexfrac_l
  _exptl_oxdiff_crystal_face_x
  _exptl_oxdiff_crystal_face_y
  _exptl_oxdiff_crystal_face_z
 -1.0002 -2.0002 -0.9952 0.0528 0.0417 -0.0318
 1.0002 2.0002 0.9952 -0.0528 -0.0417 0.0318
 2.0001 -1.9977 -1.0075 0.0371 0.0268 0.0945
 -2.0001 1.9977 1.0075 -0.0371 -0.0268 -0.0945
 0.0010 0.0001 0.9997 0.0064 -0.0214 -0.0017
 -0.0010 -0.0001 -0.9997 -0.0064 0.0214 0.0017
 -0.9974 -1.9999 2.0040 0.0719 -0.0225 -0.0370
 0.9974 1.9999 -2.0040 -0.0719 0.0225 0.0370
 -0.9982 -0.0006 2.0036 0.0180 -0.0379 -0.0456
 -1.0011 -0.0009 -0.9956 -0.0011 0.0264 -0.0403
 1.0020 0.0010 1.9954 0.0075 -0.0478 0.0386
 -1.0019 1.9983 -0.9961 -0.0551 0.0111 -0.0489

_exptl_transmission_factor_max     ?
_exptl_transmission_factor_min     ?
_diffrn_reflns_av_R_equivalents    0.0519
_diffrn_reflns_av_unetI/netI       0.0252
_diffrn_reflns_Laue_measured_fraction_full  0.999
_diffrn_reflns_Laue_measured_fraction_max  0.999
_diffrn_reflns_limit_h_max         22
_diffrn_reflns_limit_h_min         -22
_diffrn_reflns_limit_k_max         33
_diffrn_reflns_limit_k_min         -33
_diffrn_reflns_limit_l_max         42
_diffrn_reflns_limit_l_min         -42
_diffrn_reflns_number              363942
_diffrn_reflns_point_group_measured_fraction_full  1.000
_diffrn_reflns_point_group_measured_fraction_max  1.000
_diffrn_reflns_theta_full          25.242
_diffrn_reflns_theta_max           28.282
_diffrn_reflns_theta_min           1.955
_diffrn_ambient_environment        N~2~
_diffrn_ambient_temperature        149.99(10)
_diffrn_detector                   'Hybrid Pixel Array Detector'
_diffrn_detector_area_resol_mean   10.0000
_diffrn_detector_type              HyPix
_diffrn_measured_fraction_theta_full  0.999
_diffrn_measured_fraction_theta_max  0.999
_diffrn_measurement_details
;
List of Runs (angles in degrees, time in seconds):

  # Type    Start    End  Width  t~exp~   \w     \q     \k     \f   Frames
--------------------------------------------------------------------------
  1  \w    -30.00  97.20   0.40   30.00    --   18.97  13.00 129.00  318
  2  \w    -17.00  21.00   0.40   30.00    --  -16.94 -99.00-150.00   95
  3  \w    -23.00   1.80   0.40   30.00    --  -16.94 -99.00 120.00   62
  4  \w     70.00  97.20   0.40   30.00    --   18.97 178.00 -90.00   68
  5  \w     12.00  56.00   0.40   30.00    --  -16.94  57.00   0.00  110
  6  \w    -86.00  -0.80   0.40   30.00    --  -16.94 -57.00   0.00  213
  7  \w    -89.00   1.00   0.40   30.00    --  -16.94 -57.00 -90.00  225
  8  \w    -22.00   9.20   0.40   30.00    --  -16.94  57.00   0.00   78
  9  \w      2.00  82.40   0.40   30.00    --   18.97  57.00 150.00  201
 10  \w     32.00  82.00   0.40   30.00    --   18.97-142.00  -3.82  125
 11  \w    -21.00  57.00   0.40   30.00    --   18.97 -99.00   0.00  195
 12  \w     46.00  83.20   0.40   30.00    --   18.97  57.00 -60.00   93
 13  \w     -1.00  32.20   0.40   30.00    --   18.97  57.00 -60.00   83
 14  \w      2.00  93.20   0.40   30.00    --   18.97  77.00-180.00  228
 15  \w    -34.00  56.00   0.40   30.00    --   18.97 -94.00  76.12  225
 16  \w    -35.00  54.20   0.40   30.00    --   18.97 -90.00 162.59  223
 17  \w     22.00  80.40   0.40   30.00    --   18.97-139.00-111.32  146
;
_diffrn_measurement_device         'four-circle diffractometer'
_diffrn_measurement_device_type    'XtaLAB Synergy, Dualflex, HyPix'
_diffrn_measurement_method         '\w scans'
_diffrn_orient_matrix_type        
 'CrysAlisPro convention (1999,Acta A55,543-557)'
_diffrn_orient_matrix_UB_11        -0.0052090000
_diffrn_orient_matrix_UB_12        -0.0269866000
_diffrn_orient_matrix_UB_13        0.0063717000
_diffrn_orient_matrix_UB_21        -0.0050633000
_diffrn_orient_matrix_UB_22        -0.0076702000
_diffrn_orient_matrix_UB_23        -0.0214174000
_diffrn_orient_matrix_UB_31        0.0420759000
_diffrn_orient_matrix_UB_32        -0.0042668000
_diffrn_orient_matrix_UB_33        -0.0017859000
_diffrn_radiation_monochromator    mirror
_diffrn_radiation_probe            x-ray
_diffrn_radiation_type             'Mo K\a'
_diffrn_radiation_wavelength       0.71073
_diffrn_source                     'micro-focus sealed X-ray tube'
_diffrn_source_type                'PhotonJet (Mo) X-ray Source'
_reflns_Friedel_coverage           0.865
_reflns_Friedel_fraction_full      1.000
_reflns_Friedel_fraction_max       1.000
_reflns_number_gt                  30914
_reflns_number_total               32603
_reflns_special_details
;
 Reflections were merged by SHELXL according to the crystal
 class for the calculation of statistics and refinement.
 
 _reflns_Friedel_fraction is defined as the number of unique
 Friedel pairs measured divided by the number that would be
 possible theoretically, ignoring centric projections and
 systematic absences.
;
_reflns_threshold_expression       'I > 2\s(I)'
_computing_cell_refinement         'CrysAlisPro 1.171.41.116a (Rigaku OD, 2021)'
_computing_data_collection         'CrysAlisPro 1.171.41.116a (Rigaku OD, 2021)'
_computing_data_reduction          'CrysAlisPro 1.171.41.116a (Rigaku OD, 2021)'
_computing_molecular_graphics      'Olex2 1.5 (Dolomanov et al., 2009)'
_computing_publication_material    'Olex2 1.5 (Dolomanov et al., 2009)'
_computing_structure_refinement    'SHELXL 2014/7 (Sheldrick, 2015)'
_computing_structure_solution      'SHELXT  (Sheldrick, 2015)'
_refine_diff_density_max           1.021
_refine_diff_density_min           -0.681
_refine_diff_density_rms           0.121
_refine_ls_abs_structure_details
;
 Flack x determined using 13463 quotients [(I+)-(I-)]/[(I+)+(I-)]
 (Parsons, Flack and Wagner, Acta Cryst. B69 (2013) 249-259).
;
_refine_ls_abs_structure_Flack     -0.0136(16)
_refine_ls_extinction_coef         .
_refine_ls_extinction_method       none
_refine_ls_goodness_of_fit_ref     1.062
_refine_ls_hydrogen_treatment      constr
_refine_ls_matrix_type             full
_refine_ls_number_parameters       1550
_refine_ls_number_reflns           32603
_refine_ls_number_restraints       36
_refine_ls_R_factor_all            0.0252
_refine_ls_R_factor_gt             0.0219
_refine_ls_restrained_S_all        1.065
_refine_ls_shift/su_max            0.003
_refine_ls_shift/su_mean           0.000
_refine_ls_structure_factor_coef   Fsqd
_refine_ls_weighting_details      
 'w=1/[\s^2^(Fo^2^)+(0.0101P)^2^+21.1860P] where P=(Fo^2^+2Fc^2^)/3'
_refine_ls_weighting_scheme        calc
_refine_ls_wR_factor_gt            0.0358
_refine_ls_wR_factor_ref           0.0364
_refine_special_details            ?
_olex2_refinement_description
;
1. Fixed Uiso
 At 1.2 times of:
  All C(H) groups
 At 1.5 times of:
  All C(H,H,H) groups
2. Uiso/Uaniso restraints and constraints
Uanis(C823) \\sim Ueq, Uanis(C821) \\sim Ueq, Uanis(C822) \\sim Ueq,
Uanis(C824) \\sim Ueq, Uanis(C825) \\sim Ueq, Uanis(C826) \\sim Ueq: with sigma
of 0.01 and sigma for terminal atoms of 0.02
3.a Aromatic/amide H refined with riding coordinates:
 C102(H102), C103(H103), C104(H104), C105(H105), C106(H106), C108(H108),
 C109(H109), C110(H110), C111(H111), C112(H112), C114(H114), C115(H115),
 C116(H116), C117(H117), C118(H118), C202(H202), C203(H203), C204(H204),
 C205(H205), C206(H206), C208(H208), C209(H209), C210(H210), C211(H211),
 C212(H212), C214(H214), C215(H215), C216(H216), C217(H217), C218(H218),
 C302(H302), C303(H303), C304(H304), C305(H305), C306(H306), C308(H308),
 C309(H309), C310(H310), C311(H311), C312(H312), C314(H314), C315(H315),
 C316(H316), C317(H317), C318(H318), C402(H402), C403(H403), C404(H404),
 C405(H405), C406(H406), C408(H408), C409(H409), C410(H410), C411(H411),
 C412(H412), C414(H414), C415(H415), C416(H416), C417(H417), C418(H418),
 C502(H502), C503(H503), C504(H504), C505(H505), C506(H506), C508(H508),
 C509(H509), C510(H510), C511(H511), C512(H512), C514(H514), C515(H515),
 C516(H516), C517(H517), C518(H518), C602(H602), C603(H603), C604(H604),
 C605(H605), C606(H606), C608(H608), C609(H609), C610(H610), C611(H611),
 C612(H612), C614(H614), C615(H615), C616(H616), C617(H617), C618(H618),
 C702(H702), C703(H703), C704(H704), C705(H705), C706(H706), C708(H708),
 C709(H709), C710(H710), C711(H711), C712(H712), C714(H714), C715(H715),
 C716(H716), C717(H717), C718(H718), C812(H812), C813(H813), C814(H814),
 C815(H815), C816(H816), C822(H822), C823(H823), C824(H824), C825(H825),
 C826(H826), C832(H832), C833(H833), C834(H834), C835(H835), C836(H836),
 C903(H903), C904(H904), C905(H905), C906(H906), C907(H907)
3.b Idealised Me refined as rotating group:
 C901(H90A,H90B,H90C)
;
_atom_sites_solution_hydrogens     geom
_atom_sites_solution_primary       dual
_atom_sites_solution_secondary     ?
loop_
  _atom_site_label
  _atom_site_type_symbol
  _atom_site_fract_x
  _atom_site_fract_y
  _atom_site_fract_z
  _atom_site_U_iso_or_equiv
  _atom_site_adp_type
  _atom_site_occupancy
  _atom_site_site_symmetry_order
  _atom_site_calc_flag
  _atom_site_refinement_flags_posn
  _atom_site_refinement_flags_adp
  _atom_site_refinement_flags_occupancy
  _atom_site_disorder_assembly
  _atom_site_disorder_group
 Au1 Au 0.26751(2) 0.49377(2) 0.39456(2) 0.01285(4) Uani 1 1 d . . . . .
 Au2 Au 0.14019(2) 0.46114(2) 0.34900(2) 0.01936(5) Uani 1 1 d . . . . .
 Au3 Au 0.20010(2) 0.40423(2) 0.42604(2) 0.01949(5) Uani 1 1 d . . . . .
 Au4 Au 0.30120(2) 0.40847(2) 0.34627(2) 0.01749(5) Uani 1 1 d . . . . .
 Au5 Au 0.12133(2) 0.51297(2) 0.42983(2) 0.01765(5) Uani 1 1 d . . . . .
 Au6 Au 0.37233(2) 0.42679(2) 0.43321(2) 0.02039(5) Uani 1 1 d . . . . .
 Au7 Au 0.27777(2) 0.51408(2) 0.31027(2) 0.02128(5) Uani 1 1 d . . . . .
 Au8 Au 0.41973(2) 0.49985(2) 0.36594(2) 0.01907(5) Uani 1 1 d . . . . .
 Au9 Au 0.26716(2) 0.49932(2) 0.47948(2) 0.01799(5) Uani 1 1 d . . . . .
 Au10 Au 0.19476(2) 0.58392(2) 0.36794(2) 0.01927(5) Uani 1 1 d . . . . .
 Au11 Au 0.34045(2) 0.57982(2) 0.42053(2) 0.01971(5) Uani 1 1 d . . . . .
 S81 S -0.01092(9) 0.52315(7) 0.45421(5) 0.0247(3) Uani 1 1 d . . . . .
 S82 S 0.45572(12) 0.36404(8) 0.46636(6) 0.0362(4) Uani 1 1 d . . . . .
 S83 S 0.26559(15) 0.53537(8) 0.23884(6) 0.0468(5) Uani 1 1 d . . . . .
 P1 P 0.15148(11) 0.33018(7) 0.46059(5) 0.0235(4) Uani 1 1 d . . . . .
 P2 P 0.02449(10) 0.44283(7) 0.31311(5) 0.0216(3) Uani 1 1 d . . . . .
 P3 P 0.34302(10) 0.34114(6) 0.30238(5) 0.0201(3) Uani 1 1 d . . . . .
 P4 P 0.26142(9) 0.50300(7) 0.55221(5) 0.0199(3) Uani 1 1 d . . . . .
 P5 P 0.13929(10) 0.66282(6) 0.34535(5) 0.0213(3) Uani 1 1 d . . . . .
 P6 P 0.55188(9) 0.50271(7) 0.34423(5) 0.0203(3) Uani 1 1 d . . . . .
 P7 P 0.39829(10) 0.65492(6) 0.44720(5) 0.0206(3) Uani 1 1 d . . . . .
 C101 C 0.1966(4) 0.3219(3) 0.5128(2) 0.0289(15) Uani 1 1 d . . . . .
 C102 C 0.2777(5) 0.3242(4) 0.5163(3) 0.054(2) Uani 1 1 d . . . . .
 H102 H 0.3094 0.3295 0.4917 0.064 Uiso 1 1 calc R U . . .
 C103 C 0.3155(6) 0.3190(4) 0.5554(3) 0.057(3) Uani 1 1 d . . . . .
 H103 H 0.3725 0.3209 0.5572 0.069 Uiso 1 1 calc R U . . .
 C104 C 0.2716(6) 0.3114(4) 0.5902(3) 0.049(2) Uani 1 1 d . . . . .
 H104 H 0.2978 0.3071 0.6167 0.059 Uiso 1 1 calc R U . . .
 C105 C 0.1894(6) 0.3095(4) 0.5882(3) 0.058(3) Uani 1 1 d . . . . .
 H105 H 0.1586 0.3047 0.6131 0.070 Uiso 1 1 calc R U . . .
 C106 C 0.1514(6) 0.3148(4) 0.5493(3) 0.052(2) Uani 1 1 d . . . . .
 H106 H 0.0943 0.3135 0.5477 0.063 Uiso 1 1 calc R U . . .
 C107 C 0.0438(4) 0.3307(3) 0.4718(2) 0.0294(15) Uani 1 1 d . . . . .
 C108 C 0.0044(4) 0.3788(3) 0.4702(2) 0.0309(16) Uani 1 1 d . . . . .
 H108 H 0.0318 0.4096 0.4601 0.037 Uiso 1 1 calc R U . . .
 C109 C -0.0747(5) 0.3829(3) 0.4831(3) 0.043(2) Uani 1 1 d . . . . .
 H109 H -0.1010 0.4166 0.4821 0.052 Uiso 1 1 calc R U . . .
 C110 C -0.1156(5) 0.3390(4) 0.4973(3) 0.050(2) Uani 1 1 d . . . . .
 H110 H -0.1688 0.3424 0.5079 0.060 Uiso 1 1 calc R U . . .
 C111 C -0.0788(5) 0.2901(4) 0.4959(3) 0.059(3) Uani 1 1 d . . . . .
 H111 H -0.1083 0.2590 0.5036 0.070 Uiso 1 1 calc R U . . .
 C112 C 0.0008(5) 0.2850(4) 0.4835(3) 0.053(2) Uani 1 1 d . . . . .
 H112 H 0.0258 0.2509 0.4829 0.063 Uiso 1 1 calc R U . . .
 C113 C 0.1709(4) 0.2665(3) 0.4338(2) 0.0307(15) Uani 1 1 d . . . . .
 C114 C 0.1708(6) 0.2184(3) 0.4569(3) 0.051(2) Uani 1 1 d . . . . .
 H114 H 0.1642 0.2191 0.4867 0.061 Uiso 1 1 calc R U . . .
 C115 C 0.1803(6) 0.1699(3) 0.4360(3) 0.055(2) Uani 1 1 d . . . . .
 H115 H 0.1782 0.1371 0.4511 0.066 Uiso 1 1 calc R U . . .
 C116 C 0.1931(7) 0.1703(4) 0.3920(3) 0.066(3) Uani 1 1 d . . . . .
 H116 H 0.1981 0.1376 0.3769 0.079 Uiso 1 1 calc R U . . .
 C117 C 0.1982(8) 0.2167(4) 0.3719(3) 0.080(4) Uani 1 1 d . . . . .
 H117 H 0.2091 0.2168 0.3425 0.096 Uiso 1 1 calc R U . . .
 C118 C 0.1880(6) 0.2653(3) 0.3927(3) 0.060(3) Uani 1 1 d . . . . .
 H118 H 0.1932 0.2978 0.3774 0.072 Uiso 1 1 calc R U . . .
 C201 C -0.0392(4) 0.5015(3) 0.3042(2) 0.0258(14) Uani 1 1 d . . . . .
 C202 C -0.0455(4) 0.5388(3) 0.3363(2) 0.0281(15) Uani 1 1 d . . . . .
 H202 H -0.0152 0.5344 0.3616 0.034 Uiso 1 1 calc R U . . .
 C203 C -0.0961(4) 0.5827(3) 0.3317(2) 0.0354(17) Uani 1 1 d . . . . .
 H203 H -0.1004 0.6082 0.3538 0.043 Uiso 1 1 calc R U . . .
 C204 C -0.1397(5) 0.5895(3) 0.2954(3) 0.0428(19) Uani 1 1 d . . . . .
 H204 H -0.1749 0.6192 0.2924 0.051 Uiso 1 1 calc R U . . .
 C205 C -0.1322(5) 0.5529(3) 0.2633(3) 0.052(2) Uani 1 1 d . . . . .
 H205 H -0.1619 0.5581 0.2379 0.062 Uiso 1 1 calc R U . . .
 C206 C -0.0826(4) 0.5089(3) 0.2668(2) 0.0375(17) Uani 1 1 d . . . . .
 H206 H -0.0779 0.4841 0.2442 0.045 Uiso 1 1 calc R U . . .
 C207 C -0.0407(4) 0.3958(3) 0.3407(2) 0.0259(14) Uani 1 1 d . . . . .
 C208 C -0.1208(4) 0.4057(4) 0.3484(3) 0.046(2) Uani 1 1 d . . . . .
 H208 H -0.1443 0.4384 0.3394 0.055 Uiso 1 1 calc R U . . .
 C209 C -0.1672(6) 0.3678(5) 0.3692(3) 0.065(3) Uani 1 1 d . . . . .
 H209 H -0.2226 0.3746 0.3743 0.078 Uiso 1 1 calc R U . . .
 C210 C -0.1336(6) 0.3205(4) 0.3825(3) 0.057(3) Uani 1 1 d . . . . .
 H210 H -0.1656 0.2950 0.3971 0.069 Uiso 1 1 calc R U . . .
 C211 C -0.0544(6) 0.3101(3) 0.3747(3) 0.048(2) Uani 1 1 d . . . . .
 H211 H -0.0315 0.2769 0.3830 0.058 Uiso 1 1 calc R U . . .
 C212 C -0.0076(5) 0.3479(3) 0.3547(2) 0.0399(19) Uani 1 1 d . . . . .
 H212 H 0.0481 0.3411 0.3504 0.048 Uiso 1 1 calc R U . . .
 C213 C 0.0383(4) 0.4131(3) 0.26117(19) 0.0233(14) Uani 1 1 d . . . . .
 C214 C -0.0205(5) 0.3806(3) 0.2423(2) 0.0338(17) Uani 1 1 d . . . . .
 H214 H -0.0690 0.3726 0.2568 0.041 Uiso 1 1 calc R U . . .
 C215 C -0.0068(5) 0.3603(3) 0.2023(3) 0.046(2) Uani 1 1 d . . . . .
 H215 H -0.0469 0.3388 0.1893 0.055 Uiso 1 1 calc R U . . .
 C216 C 0.0639(6) 0.3706(3) 0.1811(2) 0.046(2) Uani 1 1 d . . . . .
 H216 H 0.0727 0.3562 0.1537 0.055 Uiso 1 1 calc R U . . .
 C217 C 0.1215(5) 0.4018(3) 0.1998(2) 0.045(2) Uani 1 1 d . . . . .
 H217 H 0.1704 0.4089 0.1852 0.054 Uiso 1 1 calc R U . . .
 C218 C 0.1094(4) 0.4234(3) 0.2398(2) 0.0346(17) Uani 1 1 d . . . . .
 H218 H 0.1497 0.4451 0.2525 0.042 Uiso 1 1 calc R U . . .
 C301 C 0.2630(4) 0.3058(2) 0.2740(2) 0.0225(13) Uani 1 1 d . . . . .
 C302 C 0.1854(4) 0.3099(3) 0.2880(2) 0.0348(17) Uani 1 1 d . . . . .
 H302 H 0.1727 0.3349 0.3097 0.042 Uiso 1 1 calc R U . . .
 C303 C 0.1244(5) 0.2777(3) 0.2710(3) 0.046(2) Uani 1 1 d . . . . .
 H303 H 0.0710 0.2800 0.2817 0.056 Uiso 1 1 calc R U . . .
 C304 C 0.1420(5) 0.2431(3) 0.2390(2) 0.0390(18) Uani 1 1 d . . . . .
 H304 H 0.1015 0.2201 0.2280 0.047 Uiso 1 1 calc R U . . .
 C305 C 0.2184(5) 0.2417(3) 0.2227(2) 0.0380(18) Uani 1 1 d . . . . .
 H305 H 0.2302 0.2188 0.1995 0.046 Uiso 1 1 calc R U . . .
 C306 C 0.2785(4) 0.2733(3) 0.2397(2) 0.0320(16) Uani 1 1 d . . . . .
 H306 H 0.3310 0.2727 0.2277 0.038 Uiso 1 1 calc R U . . .
 C307 C 0.3959(4) 0.2878(3) 0.3297(2) 0.0248(14) Uani 1 1 d . . . . .
 C308 C 0.4245(5) 0.2414(3) 0.3102(3) 0.042(2) Uani 1 1 d . . . . .
 H308 H 0.4167 0.2363 0.2807 0.050 Uiso 1 1 calc R U . . .
 C309 C 0.4644(6) 0.2027(3) 0.3336(3) 0.054(2) Uani 1 1 d . . . . .
 H309 H 0.4857 0.1721 0.3199 0.065 Uiso 1 1 calc R U . . .
 C310 C 0.4731(6) 0.2083(3) 0.3760(3) 0.054(2) Uani 1 1 d . . . . .
 H310 H 0.4976 0.1805 0.3920 0.065 Uiso 1 1 calc R U . . .
 C311 C 0.4470(7) 0.2535(4) 0.3958(3) 0.064(3) Uani 1 1 d . . . . .
 H311 H 0.4547 0.2579 0.4253 0.076 Uiso 1 1 calc R U . . .
 C312 C 0.4085(5) 0.2936(3) 0.3722(3) 0.046(2) Uani 1 1 d . . . . .
 H312 H 0.3908 0.3253 0.3859 0.055 Uiso 1 1 calc R U . . .
 C313 C 0.4069(4) 0.3651(3) 0.2596(2) 0.0234(14) Uani 1 1 d . . . . .
 C314 C 0.4816(5) 0.3434(3) 0.2486(3) 0.043(2) Uani 1 1 d . . . . .
 H314 H 0.5038 0.3147 0.2644 0.052 Uiso 1 1 calc R U . . .
 C315 C 0.5227(6) 0.3645(4) 0.2144(3) 0.057(3) Uani 1 1 d . . . . .
 H315 H 0.5728 0.3491 0.2064 0.069 Uiso 1 1 calc R U . . .
 C316 C 0.4935(5) 0.4065(4) 0.1917(3) 0.047(2) Uani 1 1 d . . . . .
 H316 H 0.5225 0.4199 0.1681 0.056 Uiso 1 1 calc R U . . .
 C317 C 0.4217(5) 0.4295(3) 0.2033(2) 0.0409(19) Uani 1 1 d . . . . .
 H317 H 0.4018 0.4594 0.1881 0.049 Uiso 1 1 calc R U . . .
 C318 C 0.3779(4) 0.4093(3) 0.2371(2) 0.0325(16) Uani 1 1 d . . . . .
 H318 H 0.3284 0.4255 0.2449 0.039 Uiso 1 1 calc R U . . .
 C401 C 0.2497(3) 0.5697(2) 0.57495(19) 0.0192(12) Uani 1 1 d . . . . .
 C402 C 0.2869(4) 0.6120(3) 0.5551(2) 0.0291(15) Uani 1 1 d . . . . .
 H402 H 0.3129 0.6062 0.5287 0.035 Uiso 1 1 calc R U . . .
 C403 C 0.2872(4) 0.6625(3) 0.5727(3) 0.0366(17) Uani 1 1 d . . . . .
 H403 H 0.3130 0.6912 0.5583 0.044 Uiso 1 1 calc R U . . .
 C404 C 0.2506(4) 0.6715(3) 0.6106(2) 0.0301(16) Uani 1 1 d . . . . .
 H404 H 0.2527 0.7059 0.6234 0.036 Uiso 1 1 calc R U . . .
 C405 C 0.2103(4) 0.6300(3) 0.6304(2) 0.0329(16) Uani 1 1 d . . . . .
 H405 H 0.1827 0.6363 0.6562 0.039 Uiso 1 1 calc R U . . .
 C406 C 0.2101(4) 0.5796(3) 0.6127(2) 0.0296(15) Uani 1 1 d . . . . .
 H406 H 0.1824 0.5513 0.6265 0.035 Uiso 1 1 calc R U . . .
 C407 C 0.3507(4) 0.4780(2) 0.57924(19) 0.0221(13) Uani 1 1 d . . . . .
 C408 C 0.3718(5) 0.4942(3) 0.6200(2) 0.0427(19) Uani 1 1 d . . . . .
 H408 H 0.3399 0.5200 0.6343 0.051 Uiso 1 1 calc R U . . .
 C409 C 0.4387(5) 0.4730(4) 0.6397(3) 0.050(2) Uani 1 1 d . . . . .
 H409 H 0.4514 0.4834 0.6678 0.060 Uiso 1 1 calc R U . . .
 C410 C 0.4867(5) 0.4371(3) 0.6192(3) 0.042(2) Uani 1 1 d . . . . .
 H410 H 0.5330 0.4229 0.6328 0.051 Uiso 1 1 calc R U . . .
 C411 C 0.4676(4) 0.4217(3) 0.5787(3) 0.0414(18) Uani 1 1 d . . . . .
 H411 H 0.5009 0.3968 0.5642 0.050 Uiso 1 1 calc R U . . .
 C412 C 0.4007(4) 0.4420(3) 0.5590(2) 0.0339(16) Uani 1 1 d . . . . .
 H412 H 0.3886 0.4312 0.5309 0.041 Uiso 1 1 calc R U . . .
 C413 C 0.1758(4) 0.4673(2) 0.57444(19) 0.0195(12) Uani 1 1 d . . . . .
 C414 C 0.1754(4) 0.4463(3) 0.6154(2) 0.0271(15) Uani 1 1 d . . . . .
 H414 H 0.2237 0.4455 0.6315 0.033 Uiso 1 1 calc R U . . .
 C415 C 0.1049(4) 0.4266(3) 0.6324(2) 0.0320(16) Uani 1 1 d . . . . .
 H415 H 0.1048 0.4117 0.6600 0.038 Uiso 1 1 calc R U . . .
 C416 C 0.0343(4) 0.4288(3) 0.6092(2) 0.0299(15) Uani 1 1 d . . . . .
 H416 H -0.0146 0.4166 0.6214 0.036 Uiso 1 1 calc R U . . .
 C417 C 0.0343(4) 0.4484(3) 0.5686(2) 0.0328(16) Uani 1 1 d . . . . .
 H417 H -0.0140 0.4488 0.5526 0.039 Uiso 1 1 calc R U . . .
 C418 C 0.1051(4) 0.4674(3) 0.5512(2) 0.0252(14) Uani 1 1 d . . . . .
 H418 H 0.1052 0.4807 0.5230 0.030 Uiso 1 1 calc R U . . .
 C501 C 0.2042(4) 0.7213(3) 0.3522(2) 0.0274(15) Uani 1 1 d . . . . .
 C502 C 0.1800(4) 0.7677(3) 0.3704(3) 0.0382(18) Uani 1 1 d . . . . .
 H502 H 0.1277 0.7699 0.3824 0.046 Uiso 1 1 calc R U . . .
 C503 C 0.2304(5) 0.8120(3) 0.3719(3) 0.0430(19) Uani 1 1 d . . . . .
 H503 H 0.2117 0.8443 0.3843 0.052 Uiso 1 1 calc R U . . .
 C504 C 0.3051(5) 0.8096(4) 0.3561(3) 0.048(2) Uani 1 1 d . . . . .
 H504 H 0.3396 0.8399 0.3574 0.058 Uiso 1 1 calc R U . . .
 C505 C 0.3312(6) 0.7624(4) 0.3379(4) 0.086(4) Uani 1 1 d . . . . .
 H505 H 0.3836 0.7603 0.3261 0.103 Uiso 1 1 calc R U . . .
 C506 C 0.2815(6) 0.7185(4) 0.3368(4) 0.082(4) Uani 1 1 d . . . . .
 H506 H 0.3008 0.6859 0.3253 0.098 Uiso 1 1 calc R U . . .
 C507 C 0.0452(4) 0.6808(2) 0.3716(2) 0.0203(13) Uani 1 1 d . . . . .
 C508 C 0.0271(4) 0.6587(3) 0.4110(2) 0.0262(14) Uani 1 1 d . . . . .
 H508 H 0.0646 0.6356 0.4243 0.031 Uiso 1 1 calc R U . . .
 C509 C -0.0454(4) 0.6705(3) 0.4308(2) 0.0287(15) Uani 1 1 d . . . . .
 H509 H -0.0577 0.6551 0.4575 0.034 Uiso 1 1 calc R U . . .
 C510 C -0.0999(4) 0.7047(3) 0.4116(2) 0.0285(15) Uani 1 1 d . . . . .
 H510 H -0.1496 0.7127 0.4250 0.034 Uiso 1 1 calc R U . . .
 C511 C -0.0820(4) 0.7272(3) 0.3731(2) 0.0303(15) Uani 1 1 d . . . . .
 H511 H -0.1193 0.7508 0.3600 0.036 Uiso 1 1 calc R U . . .
 C512 C -0.0101(4) 0.7155(3) 0.3532(2) 0.0260(15) Uani 1 1 d . . . . .
 H512 H 0.0018 0.7313 0.3266 0.031 Uiso 1 1 calc R U . . .
 C513 C 0.1119(4) 0.6672(3) 0.2898(2) 0.0258(14) Uani 1 1 d . . . . .
 C514 C 0.0819(5) 0.6217(3) 0.2700(2) 0.0424(19) Uani 1 1 d . . . . .
 H514 H 0.0809 0.5884 0.2845 0.051 Uiso 1 1 calc R U . . .
 C515 C 0.0532(6) 0.6252(4) 0.2288(3) 0.061(3) Uani 1 1 d . . . . .
 H515 H 0.0315 0.5944 0.2154 0.073 Uiso 1 1 calc R U . . .
 C516 C 0.0558(6) 0.6731(5) 0.2072(3) 0.065(3) Uani 1 1 d . . . . .
 H516 H 0.0357 0.6752 0.1792 0.077 Uiso 1 1 calc R U . . .
 C517 C 0.0872(5) 0.7174(4) 0.2261(3) 0.048(2) Uani 1 1 d . . . . .
 H517 H 0.0896 0.7501 0.2109 0.058 Uiso 1 1 calc R U . . .
 C518 C 0.1157(5) 0.7152(3) 0.2669(2) 0.0378(18) Uani 1 1 d . . . . .
 H518 H 0.1378 0.7464 0.2797 0.045 Uiso 1 1 calc R U . . .
 C601 C 0.6239(4) 0.5307(3) 0.3816(2) 0.0246(14) Uani 1 1 d . . . . .
 C602 C 0.5975(4) 0.5693(3) 0.4098(2) 0.0325(16) Uani 1 1 d . . . . .
 H602 H 0.5418 0.5775 0.4113 0.039 Uiso 1 1 calc R U . . .
 C603 C 0.6511(5) 0.5961(3) 0.4358(3) 0.046(2) Uani 1 1 d . . . . .
 H603 H 0.6326 0.6230 0.4547 0.055 Uiso 1 1 calc R U . . .
 C604 C 0.7317(5) 0.5833(3) 0.4338(3) 0.0452(19) Uani 1 1 d . . . . .
 H604 H 0.7690 0.6021 0.4510 0.054 Uiso 1 1 calc R U . . .
 C605 C 0.7589(4) 0.5439(3) 0.4075(2) 0.0390(18) Uani 1 1 d . . . . .
 H605 H 0.8143 0.5345 0.4073 0.047 Uiso 1 1 calc R U . . .
 C606 C 0.7057(4) 0.5176(3) 0.3811(2) 0.0331(16) Uani 1 1 d . . . . .
 H606 H 0.7249 0.4906 0.3625 0.040 Uiso 1 1 calc R U . . .
 C607 C 0.5945(4) 0.4376(3) 0.3305(2) 0.0267(15) Uani 1 1 d . . . . .
 C608 C 0.6529(4) 0.4328(3) 0.2993(2) 0.0366(17) Uani 1 1 d . . . . .
 H608 H 0.6695 0.4633 0.2838 0.044 Uiso 1 1 calc R U . . .
 C609 C 0.6871(5) 0.3830(4) 0.2909(3) 0.057(3) Uani 1 1 d . . . . .
 H609 H 0.7268 0.3795 0.2695 0.068 Uiso 1 1 calc R U . . .
 C610 C 0.6634(6) 0.3392(4) 0.3134(4) 0.065(3) Uani 1 1 d . . . . .
 H610 H 0.6882 0.3056 0.3082 0.078 Uiso 1 1 calc R U . . .
 C611 C 0.6035(5) 0.3432(3) 0.3438(3) 0.054(2) Uani 1 1 d . . . . .
 H611 H 0.5861 0.3124 0.3589 0.065 Uiso 1 1 calc R U . . .
 C612 C 0.5693(5) 0.3932(3) 0.3521(2) 0.0377(18) Uani 1 1 d . . . . .
 H612 H 0.5283 0.3964 0.3728 0.045 Uiso 1 1 calc R U . . .
 C613 C 0.5705(4) 0.5409(3) 0.2963(2) 0.0231(13) Uani 1 1 d . . . . .
 C614 C 0.6303(4) 0.5798(3) 0.2925(2) 0.0368(17) Uani 1 1 d . . . . .
 H614 H 0.6602 0.5905 0.3166 0.044 Uiso 1 1 calc R U . . .
 C615 C 0.6462(5) 0.6028(3) 0.2536(3) 0.0426(19) Uani 1 1 d . . . . .
 H615 H 0.6866 0.6295 0.2513 0.051 Uiso 1 1 calc R U . . .
 C616 C 0.6044(5) 0.5874(4) 0.2187(3) 0.053(2) Uani 1 1 d . . . . .
 H616 H 0.6163 0.6030 0.1921 0.063 Uiso 1 1 calc R U . . .
 C617 C 0.5452(6) 0.5494(4) 0.2219(3) 0.062(3) Uani 1 1 d . . . . .
 H617 H 0.5165 0.5385 0.1974 0.074 Uiso 1 1 calc R U . . .
 C618 C 0.5273(5) 0.5271(4) 0.2607(2) 0.045(2) Uani 1 1 d . . . . .
 H618 H 0.4847 0.5019 0.2629 0.053 Uiso 1 1 calc R U . . .
 C701 C 0.4532(4) 0.6412(3) 0.4962(2) 0.0222(14) Uani 1 1 d . . . . .
 C702 C 0.4766(4) 0.5884(3) 0.5041(2) 0.0317(16) Uani 1 1 d . . . . .
 H702 H 0.4649 0.5609 0.4842 0.038 Uiso 1 1 calc R U . . .
 C703 C 0.5172(5) 0.5766(4) 0.5413(3) 0.045(2) Uani 1 1 d . . . . .
 H703 H 0.5328 0.5408 0.5469 0.054 Uiso 1 1 calc R U . . .
 C704 C 0.5350(5) 0.6154(4) 0.5700(3) 0.047(2) Uani 1 1 d . . . . .
 H704 H 0.5634 0.6066 0.5951 0.056 Uiso 1 1 calc R U . . .
 C705 C 0.5118(5) 0.6672(4) 0.5625(3) 0.0431(19) Uani 1 1 d . . . . .
 H705 H 0.5236 0.6941 0.5828 0.052 Uiso 1 1 calc R U . . .
 C706 C 0.4713(4) 0.6806(3) 0.5258(2) 0.0303(16) Uani 1 1 d . . . . .
 H706 H 0.4558 0.7167 0.5208 0.036 Uiso 1 1 calc R U . . .
 C707 C 0.4737(4) 0.6868(3) 0.4138(2) 0.0262(15) Uani 1 1 d . . . . .
 C708 C 0.4772(5) 0.6722(4) 0.3715(3) 0.045(2) Uani 1 1 d . . . . .
 H708 H 0.4387 0.6480 0.3602 0.054 Uiso 1 1 calc R U . . .
 C709 C 0.5381(6) 0.6933(5) 0.3455(3) 0.064(3) Uani 1 1 d . . . . .
 H709 H 0.5412 0.6833 0.3166 0.077 Uiso 1 1 calc R U . . .
 C710 C 0.5925(6) 0.7282(4) 0.3620(3) 0.057(3) Uani 1 1 d . . . . .
 H710 H 0.6323 0.7431 0.3440 0.069 Uiso 1 1 calc R U . . .
 C711 C 0.5917(5) 0.7422(3) 0.4035(3) 0.045(2) Uani 1 1 d . . . . .
 H711 H 0.6310 0.7660 0.4145 0.054 Uiso 1 1 calc R U . . .
 C712 C 0.5321(4) 0.7211(3) 0.4294(2) 0.0335(17) Uani 1 1 d . . . . .
 H712 H 0.5314 0.7303 0.4586 0.040 Uiso 1 1 calc R U . . .
 C713 C 0.3246(4) 0.7060(3) 0.4610(2) 0.0249(14) Uani 1 1 d . . . . .
 C714 C 0.3429(4) 0.7598(3) 0.4675(2) 0.0277(15) Uani 1 1 d . . . . .
 H714 H 0.3962 0.7724 0.4629 0.033 Uiso 1 1 calc R U . . .
 C715 C 0.2835(5) 0.7950(3) 0.4805(2) 0.0335(17) Uani 1 1 d . . . . .
 H715 H 0.2965 0.8316 0.4850 0.040 Uiso 1 1 calc R U . . .
 C716 C 0.2061(5) 0.7777(3) 0.4872(2) 0.0340(17) Uani 1 1 d . . . . .
 H716 H 0.1661 0.8021 0.4966 0.041 Uiso 1 1 calc R U . . .
 C717 C 0.1869(4) 0.7253(3) 0.4802(2) 0.0327(16) Uani 1 1 d . . . . .
 H717 H 0.1331 0.7135 0.4843 0.039 Uiso 1 1 calc R U . . .
 C718 C 0.2450(4) 0.6892(3) 0.4672(2) 0.0286(15) Uani 1 1 d . . . . .
 H718 H 0.2309 0.6528 0.4624 0.034 Uiso 1 1 calc R U . . .
 C811 C -0.0100(4) 0.5645(3) 0.4992(2) 0.0236(14) Uani 1 1 d . . . . .
 C812 C 0.0566(4) 0.5935(3) 0.5126(2) 0.0271(15) Uani 1 1 d . . . . .
 H812 H 0.1056 0.5910 0.4972 0.032 Uiso 1 1 calc R U . . .
 C813 C 0.0531(5) 0.6260(3) 0.5479(2) 0.0356(17) Uani 1 1 d . . . . .
 H813 H 0.0994 0.6454 0.5565 0.043 Uiso 1 1 calc R U . . .
 C814 C -0.0169(5) 0.6303(3) 0.5708(2) 0.042(2) Uani 1 1 d . . . . .
 H814 H -0.0195 0.6527 0.5950 0.050 Uiso 1 1 calc R U . . .
 C815 C -0.0840(5) 0.6012(3) 0.5580(2) 0.0415(19) Uani 1 1 d . . . . .
 H815 H -0.1325 0.6036 0.5738 0.050 Uiso 1 1 calc R U . . .
 C816 C -0.0811(4) 0.5692(3) 0.5228(2) 0.0320(16) Uani 1 1 d . . . . .
 H816 H -0.1277 0.5500 0.5144 0.038 Uiso 1 1 calc R U . . .
 C821 C 0.5531(5) 0.3907(4) 0.4665(2) 0.042(2) Uani 1 1 d . U . . .
 C822 C 0.6174(6) 0.3569(5) 0.4553(3) 0.069(3) Uani 1 1 d . U . . .
 H822 H 0.6072 0.3209 0.4473 0.083 Uiso 1 1 calc R U . . .
 C823 C 0.6955(6) 0.3762(6) 0.4559(3) 0.086(4) Uani 1 1 d . U . . .
 H823 H 0.7389 0.3535 0.4481 0.103 Uiso 1 1 calc R U . . .
 C824 C 0.7104(6) 0.4278(6) 0.4678(4) 0.086(4) Uani 1 1 d . U . . .
 H824 H 0.7643 0.4405 0.4684 0.103 Uiso 1 1 calc R U . . .
 C825 C 0.6477(6) 0.4622(5) 0.4789(4) 0.075(3) Uani 1 1 d . U . . .
 H825 H 0.6584 0.4979 0.4875 0.090 Uiso 1 1 calc R U . . .
 C826 C 0.5698(5) 0.4431(4) 0.4772(3) 0.047(2) Uani 1 1 d . U . . .
 H826 H 0.5265 0.4666 0.4836 0.056 Uiso 1 1 calc R U . . .
 C831 C 0.3018(4) 0.6016(3) 0.2357(2) 0.0309(16) Uani 1 1 d . . . . .
 C832 C 0.2665(5) 0.6376(3) 0.2086(2) 0.0344(17) Uani 1 1 d . . . . .
 H832 H 0.2210 0.6273 0.1923 0.041 Uiso 1 1 calc R U . . .
 C833 C 0.2972(5) 0.6889(3) 0.2050(2) 0.0405(19) Uani 1 1 d . . . . .
 H833 H 0.2714 0.7138 0.1868 0.049 Uiso 1 1 calc R U . . .
 C834 C 0.3632(6) 0.7044(4) 0.2267(3) 0.064(3) Uani 1 1 d . . . . .
 H834 H 0.3838 0.7396 0.2239 0.077 Uiso 1 1 calc R U . . .
 C835 C 0.3998(6) 0.6684(5) 0.2529(4) 0.088(4) Uani 1 1 d . . . . .
 H835 H 0.4470 0.6787 0.2678 0.106 Uiso 1 1 calc R U . . .
 C836 C 0.3694(5) 0.6176(4) 0.2581(3) 0.059(3) Uani 1 1 d . . . . .
 H836 H 0.3948 0.5935 0.2771 0.071 Uiso 1 1 calc R U . . .
 C901 C 0.2980(7) 0.0414(5) 0.4223(4) 0.091(4) Uani 1 1 d . . . . .
 H90A H 0.3119 0.0773 0.4122 0.137 Uiso 1 1 calc R U . . .
 H90B H 0.3460 0.0243 0.4343 0.137 Uiso 1 1 calc R U . . .
 H90C H 0.2563 0.0440 0.4441 0.137 Uiso 1 1 calc R U . . .
 C902 C 0.2678(6) 0.0091(4) 0.3868(3) 0.058(2) Uani 1 1 d . . . . .
 C903 C 0.1865(6) 0.0001(5) 0.3816(3) 0.068(3) Uani 1 1 d . . . . .
 H903 H 0.1496 0.0146 0.4015 0.082 Uiso 1 1 calc R U . . .
 C904 C 0.1582(6) -0.0293(5) 0.3486(4) 0.070(3) Uani 1 1 d . . . . .
 H904 H 0.1019 -0.0352 0.3459 0.084 Uiso 1 1 calc R U . . .
 C905 C 0.2102(7) -0.0506(4) 0.3189(4) 0.072(3) Uani 1 1 d . . . . .
 H905 H 0.1902 -0.0712 0.2960 0.086 Uiso 1 1 calc R U . . .
 C906 C 0.2899(7) -0.0415(5) 0.3233(3) 0.071(3) Uani 1 1 d . . . . .
 H906 H 0.3264 -0.0556 0.3031 0.085 Uiso 1 1 calc R U . . .
 C907 C 0.3190(5) -0.0120(4) 0.3569(3) 0.062(3) Uani 1 1 d . . . . .
 H907 H 0.3754 -0.0062 0.3594 0.075 Uiso 1 1 calc R U . . .

loop_
  _atom_site_aniso_label
  _atom_site_aniso_U_11
  _atom_site_aniso_U_22
  _atom_site_aniso_U_33
  _atom_site_aniso_U_23
  _atom_site_aniso_U_13
  _atom_site_aniso_U_12
 Au1 0.01370(9) 0.01111(10) 0.01373(9) 0.00012(8) 0.00067(8) -0.00011(8)
 Au2 0.01641(11) 0.02253(12) 0.01913(11) -0.00315(10) -0.00228(9) -0.00001(9)
 Au3 0.02187(11) 0.01514(10) 0.02147(12) 0.00411(9) 0.00191(10) -0.00228(9)
 Au4 0.02152(11) 0.01361(11) 0.01734(11) -0.00213(9) 0.00140(9) 0.00187(9)
 Au5 0.01615(10) 0.01907(11) 0.01772(11) -0.00039(9) 0.00233(9) 0.00196(9)
 Au6 0.01957(11) 0.02030(11) 0.02129(12) 0.00280(10) -0.00095(10) 0.00501(9)
 Au7 0.02810(13) 0.01954(12) 0.01620(11) 0.00430(9) 0.00395(9) 0.00320(10)
 Au8 0.01555(10) 0.01951(11) 0.02215(11) -0.00232(10) 0.00388(9) -0.00204(9)
 Au9 0.01974(11) 0.02029(11) 0.01394(10) 0.00028(9) -0.00016(9) 0.00010(10)
 Au10 0.02039(11) 0.01509(11) 0.02231(12) 0.00345(9) 0.00182(10) 0.00449(9)
 Au11 0.02160(11) 0.01456(11) 0.02296(12) -0.00412(9) 0.00019(9) -0.00344(9)
 S81 0.0179(7) 0.0286(9) 0.0275(9) -0.0037(7) 0.0028(6) 0.0019(6)
 S82 0.0406(11) 0.0275(9) 0.0405(11) 0.0046(8) -0.0116(9) 0.0117(8)
 S83 0.0918(17) 0.0295(10) 0.0190(9) 0.0050(8) 0.0027(10) 0.0032(11)
 P1 0.0292(9) 0.0175(8) 0.0237(9) 0.0047(7) 0.0025(7) -0.0035(7)
 P2 0.0188(8) 0.0257(9) 0.0203(8) -0.0034(7) -0.0013(6) 0.0002(7)
 P3 0.0236(8) 0.0170(8) 0.0196(8) -0.0036(6) 0.0010(7) 0.0022(6)
 P4 0.0227(8) 0.0220(8) 0.0148(7) 0.0007(6) -0.0008(6) -0.0006(7)
 P5 0.0239(8) 0.0167(8) 0.0232(8) 0.0032(7) 0.0022(7) 0.0056(6)
 P6 0.0167(7) 0.0228(8) 0.0214(8) -0.0029(7) 0.0029(6) -0.0009(6)
 P7 0.0228(8) 0.0165(8) 0.0224(8) -0.0044(6) 0.0026(7) -0.0047(6)
 C101 0.035(4) 0.024(3) 0.028(4) 0.008(3) -0.003(3) -0.006(3)
 C102 0.047(5) 0.070(6) 0.044(5) 0.023(5) -0.004(4) -0.017(5)
 C103 0.052(6) 0.060(6) 0.060(6) 0.015(5) -0.013(5) -0.010(5)
 C104 0.061(6) 0.057(6) 0.029(4) 0.002(4) -0.011(4) -0.006(5)
 C105 0.064(6) 0.081(7) 0.029(5) 0.005(4) -0.002(4) 0.009(5)
 C106 0.050(5) 0.071(6) 0.036(5) 0.004(4) 0.000(4) 0.008(5)
 C107 0.027(4) 0.032(4) 0.029(4) 0.008(3) 0.001(3) -0.004(3)
 C108 0.031(4) 0.028(4) 0.034(4) 0.007(3) 0.001(3) -0.008(3)
 C109 0.032(4) 0.042(5) 0.055(5) 0.000(4) -0.003(4) -0.001(4)
 C110 0.028(4) 0.075(6) 0.047(5) 0.014(5) 0.006(4) -0.003(4)
 C111 0.040(5) 0.068(7) 0.067(6) 0.031(5) 0.005(5) -0.014(5)
 C112 0.046(5) 0.045(5) 0.067(6) 0.029(5) 0.009(5) -0.011(4)
 C113 0.037(4) 0.019(3) 0.035(4) 0.002(3) 0.001(3) 0.002(3)
 C114 0.068(6) 0.030(4) 0.054(5) 0.010(4) 0.004(5) 0.003(4)
 C115 0.080(7) 0.024(4) 0.060(6) 0.004(4) 0.006(5) 0.003(4)
 C116 0.114(9) 0.038(5) 0.047(5) -0.013(4) -0.001(6) 0.000(5)
 C117 0.152(11) 0.040(5) 0.049(6) -0.004(5) 0.017(7) 0.023(7)
 C118 0.099(8) 0.030(4) 0.052(5) 0.013(4) 0.024(6) 0.013(5)
 C201 0.019(3) 0.030(4) 0.028(3) -0.002(3) -0.001(3) -0.001(3)
 C202 0.024(3) 0.030(4) 0.030(4) -0.007(3) -0.001(3) 0.001(3)
 C203 0.025(4) 0.033(4) 0.049(5) -0.011(4) 0.003(3) -0.001(3)
 C204 0.038(4) 0.029(4) 0.062(5) -0.002(4) -0.007(4) 0.010(3)
 C205 0.057(5) 0.049(5) 0.049(5) 0.003(4) -0.024(4) 0.017(4)
 C206 0.043(4) 0.038(4) 0.032(4) -0.010(3) -0.014(3) 0.008(4)
 C207 0.024(3) 0.032(4) 0.023(3) -0.004(3) -0.003(3) -0.008(3)
 C208 0.026(4) 0.063(6) 0.047(5) 0.014(4) 0.003(4) 0.003(4)
 C209 0.040(5) 0.094(8) 0.062(6) 0.027(6) 0.007(5) -0.015(5)
 C210 0.064(6) 0.074(7) 0.034(5) 0.007(4) 0.000(4) -0.037(5)
 C211 0.070(6) 0.035(5) 0.039(5) -0.003(4) 0.004(4) -0.014(4)
 C212 0.045(5) 0.038(5) 0.037(4) -0.004(4) 0.011(4) 0.001(4)
 C213 0.029(3) 0.024(3) 0.017(3) 0.001(3) -0.001(3) 0.004(3)
 C214 0.036(4) 0.036(4) 0.030(4) -0.006(3) -0.001(3) 0.001(3)
 C215 0.061(6) 0.041(5) 0.035(4) -0.014(4) -0.015(4) -0.001(4)
 C216 0.074(6) 0.039(5) 0.024(4) -0.008(3) 0.000(4) 0.009(4)
 C217 0.062(5) 0.046(5) 0.028(4) 0.002(4) 0.014(4) 0.004(4)
 C218 0.037(4) 0.037(4) 0.030(4) -0.002(3) 0.004(3) 0.001(3)
 C301 0.026(3) 0.021(3) 0.020(3) -0.001(3) -0.002(3) -0.001(3)
 C302 0.037(4) 0.030(4) 0.037(4) -0.011(3) 0.002(3) -0.001(3)
 C303 0.028(4) 0.052(5) 0.059(5) -0.014(4) 0.001(4) -0.009(4)
 C304 0.041(5) 0.031(4) 0.044(5) -0.006(3) -0.015(4) -0.007(3)
 C305 0.045(5) 0.036(4) 0.034(4) -0.010(3) -0.007(4) -0.003(3)
 C306 0.033(4) 0.034(4) 0.029(4) -0.006(3) 0.002(3) 0.002(3)
 C307 0.032(4) 0.018(3) 0.024(3) -0.004(3) -0.003(3) 0.001(3)
 C308 0.061(5) 0.033(4) 0.031(4) -0.006(3) -0.004(4) 0.016(4)
 C309 0.080(7) 0.029(4) 0.053(6) -0.011(4) -0.005(5) 0.022(4)
 C310 0.078(6) 0.031(4) 0.054(6) -0.001(4) -0.030(5) 0.022(4)
 C311 0.115(9) 0.040(5) 0.035(5) -0.004(4) -0.019(5) 0.022(5)
 C312 0.075(6) 0.030(4) 0.033(4) -0.004(3) -0.008(4) 0.021(4)
 C313 0.022(3) 0.033(4) 0.015(3) -0.009(3) 0.002(3) -0.007(3)
 C314 0.045(5) 0.039(5) 0.045(5) 0.008(4) 0.018(4) 0.005(4)
 C315 0.049(5) 0.056(6) 0.067(6) -0.010(5) 0.037(5) 0.002(4)
 C316 0.055(5) 0.054(5) 0.031(4) -0.005(4) 0.015(4) -0.025(4)
 C317 0.049(5) 0.046(5) 0.027(4) 0.008(4) -0.006(4) -0.007(4)
 C318 0.033(4) 0.032(4) 0.032(4) 0.004(3) -0.001(3) 0.000(3)
 C401 0.019(3) 0.021(3) 0.018(3) 0.001(2) -0.004(2) 0.001(2)
 C402 0.025(3) 0.028(4) 0.034(4) -0.004(3) 0.010(3) -0.003(3)
 C403 0.032(4) 0.028(4) 0.050(5) -0.001(3) 0.012(4) -0.006(3)
 C404 0.026(4) 0.024(3) 0.040(4) -0.009(3) -0.009(3) -0.001(3)
 C405 0.043(4) 0.031(4) 0.024(3) -0.004(3) 0.002(3) 0.005(3)
 C406 0.043(4) 0.023(3) 0.022(3) 0.002(3) 0.003(3) -0.001(3)
 C407 0.023(3) 0.024(3) 0.019(3) 0.003(3) -0.003(3) -0.002(2)
 C408 0.048(5) 0.048(5) 0.032(4) -0.011(4) -0.012(4) 0.015(4)
 C409 0.052(5) 0.066(6) 0.034(5) -0.008(4) -0.028(4) 0.013(4)
 C410 0.033(4) 0.050(5) 0.045(5) 0.010(4) -0.009(4) 0.007(4)
 C411 0.039(4) 0.044(5) 0.041(4) 0.002(4) -0.001(4) 0.014(4)
 C412 0.034(4) 0.039(4) 0.029(4) 0.003(3) -0.006(3) 0.007(3)
 C413 0.027(3) 0.017(3) 0.015(3) -0.002(2) 0.003(2) -0.001(2)
 C414 0.031(4) 0.032(4) 0.018(3) 0.004(3) -0.004(3) -0.003(3)
 C415 0.043(4) 0.031(4) 0.022(3) 0.009(3) 0.004(3) -0.003(3)
 C416 0.027(3) 0.027(4) 0.036(4) 0.003(3) 0.010(3) -0.004(3)
 C417 0.028(4) 0.037(4) 0.034(4) 0.004(3) -0.004(3) -0.004(3)
 C418 0.034(4) 0.025(3) 0.017(3) 0.005(3) 0.001(3) -0.004(3)
 C501 0.032(4) 0.018(3) 0.032(4) 0.006(3) 0.003(3) 0.003(3)
 C502 0.032(4) 0.040(4) 0.042(4) -0.015(4) 0.015(3) -0.006(3)
 C503 0.052(5) 0.031(4) 0.046(5) -0.011(4) 0.012(4) -0.010(4)
 C504 0.041(5) 0.046(5) 0.058(6) 0.008(4) 0.004(4) -0.016(4)
 C505 0.043(6) 0.035(5) 0.179(13) 0.003(7) 0.045(7) -0.008(4)
 C506 0.051(6) 0.029(5) 0.166(12) -0.005(6) 0.047(7) -0.004(4)
 C507 0.020(3) 0.017(3) 0.024(3) -0.001(3) 0.001(3) 0.000(2)
 C508 0.025(3) 0.024(3) 0.029(4) 0.000(3) 0.001(3) 0.006(3)
 C509 0.038(4) 0.027(3) 0.021(3) 0.004(3) 0.006(3) 0.006(3)
 C510 0.028(4) 0.027(4) 0.031(4) -0.004(3) 0.008(3) 0.002(3)
 C511 0.026(3) 0.030(4) 0.035(4) 0.000(3) -0.002(3) 0.011(3)
 C512 0.032(4) 0.028(4) 0.018(3) 0.002(3) 0.002(3) 0.006(3)
 C513 0.027(3) 0.026(3) 0.024(3) 0.000(3) 0.006(3) 0.010(3)
 C514 0.048(5) 0.050(5) 0.029(4) 0.003(4) 0.007(4) -0.007(4)
 C515 0.072(7) 0.080(7) 0.031(5) -0.014(5) -0.001(5) -0.017(6)
 C516 0.068(7) 0.104(9) 0.022(4) 0.006(5) -0.003(4) 0.014(6)
 C517 0.058(5) 0.059(6) 0.027(4) 0.014(4) 0.011(4) 0.029(5)
 C518 0.055(5) 0.032(4) 0.026(4) 0.008(3) 0.007(4) 0.018(4)
 C601 0.021(3) 0.028(3) 0.025(3) 0.001(3) -0.002(3) -0.003(3)
 C602 0.031(4) 0.032(4) 0.035(4) -0.010(3) -0.007(3) 0.001(3)
 C603 0.048(5) 0.043(4) 0.046(5) -0.013(4) -0.012(4) -0.002(4)
 C604 0.039(4) 0.051(5) 0.046(5) -0.005(4) -0.013(4) -0.014(4)
 C605 0.023(4) 0.058(5) 0.036(4) -0.001(4) -0.001(3) -0.011(4)
 C606 0.023(3) 0.047(4) 0.029(4) -0.005(3) 0.001(3) -0.002(3)
 C607 0.022(3) 0.028(4) 0.031(4) -0.006(3) 0.001(3) 0.003(3)
 C608 0.036(4) 0.034(4) 0.040(4) -0.005(3) 0.007(3) 0.004(3)
 C609 0.044(5) 0.046(5) 0.080(7) -0.026(5) 0.013(5) 0.010(4)
 C610 0.056(6) 0.038(5) 0.101(8) -0.016(6) -0.003(6) 0.016(4)
 C611 0.053(6) 0.032(5) 0.076(7) 0.004(5) -0.009(5) 0.000(4)
 C612 0.036(4) 0.037(4) 0.039(4) 0.003(4) 0.003(3) -0.001(3)
 C613 0.018(3) 0.027(3) 0.024(3) -0.003(3) 0.005(3) 0.001(3)
 C614 0.033(4) 0.044(4) 0.033(4) 0.001(3) 0.001(3) -0.009(4)
 C615 0.036(4) 0.041(5) 0.051(5) 0.013(4) 0.002(4) -0.008(4)
 C616 0.064(6) 0.062(6) 0.033(4) 0.020(4) 0.000(4) -0.004(5)
 C617 0.073(7) 0.077(7) 0.036(5) 0.017(5) -0.018(5) -0.019(6)
 C618 0.041(4) 0.058(6) 0.035(4) 0.006(4) -0.010(4) -0.015(4)
 C701 0.016(3) 0.027(3) 0.024(3) -0.003(3) 0.005(3) -0.005(3)
 C702 0.031(4) 0.035(4) 0.029(4) -0.007(3) 0.002(3) -0.002(3)
 C703 0.043(5) 0.045(5) 0.046(5) 0.007(4) -0.004(4) 0.008(4)
 C704 0.046(5) 0.065(6) 0.030(4) 0.005(4) -0.010(4) 0.000(4)
 C705 0.045(5) 0.054(5) 0.031(4) -0.014(4) -0.003(4) -0.007(4)
 C706 0.028(4) 0.035(4) 0.028(4) -0.006(3) 0.004(3) -0.007(3)
 C707 0.030(4) 0.021(3) 0.028(4) 0.000(3) 0.006(3) -0.004(3)
 C708 0.049(5) 0.053(5) 0.033(4) -0.002(4) 0.006(4) -0.013(4)
 C709 0.067(7) 0.094(8) 0.032(5) -0.003(5) 0.014(5) -0.007(6)
 C710 0.062(6) 0.061(6) 0.049(6) 0.007(5) 0.023(5) -0.023(5)
 C711 0.044(5) 0.039(5) 0.052(5) -0.002(4) 0.016(4) -0.016(4)
 C712 0.032(4) 0.034(4) 0.034(4) -0.010(3) 0.011(3) -0.011(3)
 C713 0.031(4) 0.020(3) 0.024(3) -0.003(3) 0.000(3) 0.000(3)
 C714 0.031(4) 0.023(3) 0.028(4) -0.006(3) 0.003(3) -0.003(3)
 C715 0.048(5) 0.021(3) 0.031(4) -0.006(3) 0.005(3) 0.006(3)
 C716 0.034(4) 0.034(4) 0.033(4) -0.004(3) 0.004(3) 0.013(3)
 C717 0.026(4) 0.041(4) 0.032(4) -0.006(3) 0.003(3) -0.001(3)
 C718 0.027(4) 0.027(4) 0.032(4) -0.005(3) 0.000(3) -0.002(3)
 C811 0.027(3) 0.020(3) 0.024(3) 0.006(3) 0.006(3) 0.006(3)
 C812 0.032(4) 0.027(3) 0.022(3) 0.001(3) 0.005(3) 0.007(3)
 C813 0.046(5) 0.030(4) 0.031(4) -0.002(3) -0.005(3) 0.004(3)
 C814 0.067(6) 0.038(4) 0.021(4) -0.006(3) 0.002(4) 0.019(4)
 C815 0.048(5) 0.040(4) 0.037(4) 0.003(4) 0.018(4) 0.012(4)
 C816 0.031(4) 0.031(4) 0.034(4) 0.006(3) 0.006(3) 0.007(3)
 C821 0.031(4) 0.066(6) 0.030(4) 0.013(4) 0.002(3) 0.026(4)
 C822 0.056(6) 0.096(7) 0.055(6) 0.006(5) 0.002(5) 0.040(5)
 C823 0.042(6) 0.147(10) 0.068(7) 0.026(7) 0.007(5) 0.049(6)
 C824 0.040(5) 0.130(9) 0.088(7) 0.057(7) -0.002(5) 0.006(6)
 C825 0.046(5) 0.088(7) 0.090(7) 0.047(6) -0.011(5) -0.008(5)
 C826 0.036(4) 0.051(5) 0.055(5) 0.014(4) -0.004(4) 0.003(4)
 C831 0.033(4) 0.037(4) 0.023(3) 0.012(3) 0.008(3) 0.003(3)
 C832 0.040(4) 0.034(4) 0.029(4) 0.005(3) 0.003(3) 0.008(3)
 C833 0.042(5) 0.041(5) 0.039(4) 0.015(4) 0.006(4) 0.005(4)
 C834 0.067(6) 0.060(6) 0.065(6) 0.029(5) -0.003(5) -0.030(5)
 C835 0.060(7) 0.123(10) 0.082(8) 0.056(8) -0.030(6) -0.045(7)
 C836 0.045(5) 0.072(7) 0.061(6) 0.039(5) 0.001(5) -0.008(5)
 C901 0.096(9) 0.092(9) 0.087(9) -0.015(7) -0.016(7) 0.042(8)
 C902 0.054(5) 0.057(6) 0.062(6) 0.008(5) -0.002(5) 0.015(5)
 C903 0.047(5) 0.088(8) 0.070(7) 0.018(6) 0.009(5) 0.012(6)
 C904 0.040(5) 0.086(8) 0.085(8) 0.027(7) 0.003(5) 0.001(5)
 C905 0.064(7) 0.065(7) 0.087(8) 0.012(6) -0.018(6) 0.012(6)
 C906 0.064(7) 0.083(8) 0.065(7) 0.004(6) 0.009(6) 0.019(6)
 C907 0.031(4) 0.081(7) 0.074(7) 0.013(6) 0.007(4) 0.010(5)

_geom_special_details
;
 All esds (except the esd in the dihedral angle between two l.s. planes)
 are estimated using the full covariance matrix.  The cell esds are taken
 into account individually in the estimation of esds in distances, angles
 and torsion angles; correlations between esds in cell parameters are only
 used when they are defined by crystal symmetry.  An approximate (isotropic)
 treatment of cell esds is used for estimating esds involving l.s. planes.
;
loop_
  _geom_bond_atom_site_label_1
  _geom_bond_atom_site_label_2
  _geom_bond_distance
  _geom_bond_site_symmetry_2
  _geom_bond_publ_flag
 Au1 Au2 2.6863(3) . ?
 Au1 Au3 2.6934(3) . ?
 Au1 Au4 2.6820(3) . ?
 Au1 Au5 2.7153(3) . ?
 Au1 Au6 2.7074(3) . ?
 Au1 Au7 2.7205(3) . ?
 Au1 Au8 2.6900(3) . ?
 Au1 Au9 2.6911(3) . ?
 Au1 Au10 2.6921(3) . ?
 Au1 Au11 2.6016(3) . ?
 Au2 Au3 2.9929(3) . ?
 Au2 Au4 2.9821(3) . ?
 Au2 Au5 2.8844(3) . ?
 Au2 Au7 2.9112(3) . ?
 Au2 Au10 3.2554(3) . ?
 Au2 P2 2.2788(16) . ?
 Au3 Au4 3.0338(3) . ?
 Au3 Au5 3.0187(3) . ?
 Au3 Au6 2.9248(3) . ?
 Au3 Au9 3.1222(3) . ?
 Au3 P1 2.2962(16) . ?
 Au4 Au6 3.0291(3) . ?
 Au4 Au7 2.9011(3) . ?
 Au4 Au8 3.0791(3) . ?
 Au4 P3 2.2898(16) . ?
 Au5 Au9 2.9075(3) . ?
 Au5 Au10 2.9102(3) . ?
 Au5 S81 2.3421(15) . ?
 Au6 Au8 2.9130(3) . ?
 Au6 Au9 2.9123(3) . ?
 Au6 S82 2.3408(17) . ?
 Au7 Au8 2.9649(3) . ?
 Au7 Au10 2.8774(3) . ?
 Au7 S83 2.3310(18) . ?
 Au8 Au11 2.9518(3) . ?
 Au8 P6 2.3012(15) . ?
 Au9 Au11 3.0016(3) . ?
 Au9 P4 2.3055(15) . ?
 Au10 Au11 2.9389(3) . ?
 Au10 P5 2.2909(16) . ?
 Au11 P7 2.2713(16) . ?
 S81 C811 1.759(7) . ?
 S82 C821 1.750(9) . ?
 S83 C831 1.765(7) . ?
 P1 C101 1.827(7) . ?
 P1 C107 1.824(7) . ?
 P1 C113 1.831(7) . ?
 P2 C201 1.829(7) . ?
 P2 C207 1.822(7) . ?
 P2 C213 1.818(6) . ?
 P3 C301 1.832(6) . ?
 P3 C307 1.817(7) . ?
 P3 C313 1.821(6) . ?
 P4 C401 1.826(6) . ?
 P4 C407 1.822(6) . ?
 P4 C413 1.819(6) . ?
 P5 C501 1.830(7) . ?
 P5 C507 1.826(6) . ?
 P5 C513 1.820(7) . ?
 P6 C601 1.822(6) . ?
 P6 C607 1.827(7) . ?
 P6 C613 1.820(7) . ?
 P7 C701 1.830(7) . ?
 P7 C707 1.821(7) . ?
 P7 C713 1.823(7) . ?
 C101 C102 1.353(11) . ?
 C101 C106 1.389(11) . ?
 C102 H102 0.9500 . ?
 C102 C103 1.393(12) . ?
 C103 H103 0.9500 . ?
 C103 C104 1.335(12) . ?
 C104 H104 0.9500 . ?
 C104 C105 1.368(13) . ?
 C105 H105 0.9500 . ?
 C105 C106 1.389(11) . ?
 C106 H106 0.9500 . ?
 C107 C108 1.370(10) . ?
 C107 C112 1.395(10) . ?
 C108 H108 0.9500 . ?
 C108 C109 1.378(10) . ?
 C109 H109 0.9500 . ?
 C109 C110 1.366(11) . ?
 C110 H110 0.9500 . ?
 C110 C111 1.369(13) . ?
 C111 H111 0.9500 . ?
 C111 C112 1.384(12) . ?
 C112 H112 0.9500 . ?
 C113 C114 1.409(10) . ?
 C113 C118 1.332(11) . ?
 C114 H114 0.9500 . ?
 C114 C115 1.389(11) . ?
 C115 H115 0.9500 . ?
 C115 C116 1.408(13) . ?
 C116 H116 0.9500 . ?
 C116 C117 1.326(13) . ?
 C117 H117 0.9500 . ?
 C117 C118 1.390(12) . ?
 C118 H118 0.9500 . ?
 C201 C202 1.385(9) . ?
 C201 C206 1.398(9) . ?
 C202 H202 0.9500 . ?
 C202 C203 1.390(10) . ?
 C203 H203 0.9500 . ?
 C203 C204 1.369(11) . ?
 C204 H204 0.9500 . ?
 C204 C205 1.372(11) . ?
 C205 H205 0.9500 . ?
 C205 C206 1.379(10) . ?
 C206 H206 0.9500 . ?
 C207 C208 1.374(10) . ?
 C207 C212 1.389(10) . ?
 C208 H208 0.9500 . ?
 C208 C209 1.387(12) . ?
 C209 H209 0.9500 . ?
 C209 C210 1.373(14) . ?
 C210 H210 0.9500 . ?
 C210 C211 1.365(13) . ?
 C211 H211 0.9500 . ?
 C211 C212 1.377(11) . ?
 C212 H212 0.9500 . ?
 C213 C214 1.405(10) . ?
 C213 C218 1.384(9) . ?
 C214 H214 0.9500 . ?
 C214 C215 1.380(10) . ?
 C215 H215 0.9500 . ?
 C215 C216 1.378(12) . ?
 C216 H216 0.9500 . ?
 C216 C217 1.368(12) . ?
 C217 H217 0.9500 . ?
 C217 C218 1.392(10) . ?
 C218 H218 0.9500 . ?
 C301 C302 1.368(10) . ?
 C301 C306 1.377(9) . ?
 C302 H302 0.9500 . ?
 C302 C303 1.401(10) . ?
 C303 H303 0.9500 . ?
 C303 C304 1.365(11) . ?
 C304 H304 0.9500 . ?
 C304 C305 1.371(11) . ?
 C305 H305 0.9500 . ?
 C305 C306 1.383(10) . ?
 C306 H306 0.9500 . ?
 C307 C308 1.397(9) . ?
 C307 C312 1.367(10) . ?
 C308 H308 0.9500 . ?
 C308 C309 1.386(11) . ?
 C309 H309 0.9500 . ?
 C309 C310 1.357(12) . ?
 C310 H310 0.9500 . ?
 C310 C311 1.362(12) . ?
 C311 H311 0.9500 . ?
 C311 C312 1.405(11) . ?
 C312 H312 0.9500 . ?
 C313 C314 1.398(10) . ?
 C313 C318 1.401(10) . ?
 C314 H314 0.9500 . ?
 C314 C315 1.385(11) . ?
 C315 H315 0.9500 . ?
 C315 C316 1.362(13) . ?
 C316 H316 0.9500 . ?
 C316 C317 1.374(12) . ?
 C317 H317 0.9500 . ?
 C317 C318 1.386(10) . ?
 C318 H318 0.9500 . ?
 C401 C402 1.376(9) . ?
 C401 C406 1.386(9) . ?
 C402 H402 0.9500 . ?
 C402 C403 1.380(9) . ?
 C403 H403 0.9500 . ?
 C403 C404 1.366(10) . ?
 C404 H404 0.9500 . ?
 C404 C405 1.382(10) . ?
 C405 H405 0.9500 . ?
 C405 C406 1.380(9) . ?
 C406 H406 0.9500 . ?
 C407 C408 1.398(9) . ?
 C407 C412 1.383(9) . ?
 C408 H408 0.9500 . ?
 C408 C409 1.379(10) . ?
 C409 H409 0.9500 . ?
 C409 C410 1.363(11) . ?
 C410 H410 0.9500 . ?
 C410 C411 1.378(11) . ?
 C411 H411 0.9500 . ?
 C411 C412 1.371(10) . ?
 C412 H412 0.9500 . ?
 C413 C414 1.398(8) . ?
 C413 C418 1.387(9) . ?
 C414 H414 0.9500 . ?
 C414 C415 1.380(9) . ?
 C415 H415 0.9500 . ?
 C415 C416 1.385(10) . ?
 C416 H416 0.9500 . ?
 C416 C417 1.374(10) . ?
 C417 H417 0.9500 . ?
 C417 C418 1.383(9) . ?
 C418 H418 0.9500 . ?
 C501 C502 1.356(9) . ?
 C501 C506 1.375(11) . ?
 C502 H502 0.9500 . ?
 C502 C503 1.388(10) . ?
 C503 H503 0.9500 . ?
 C503 C504 1.339(11) . ?
 C504 H504 0.9500 . ?
 C504 C505 1.384(13) . ?
 C505 H505 0.9500 . ?
 C505 C506 1.372(12) . ?
 C506 H506 0.9500 . ?
 C507 C508 1.396(9) . ?
 C507 C512 1.389(9) . ?
 C508 H508 0.9500 . ?
 C508 C509 1.389(9) . ?
 C509 H509 0.9500 . ?
 C509 C510 1.386(9) . ?
 C510 H510 0.9500 . ?
 C510 C511 1.375(10) . ?
 C511 H511 0.9500 . ?
 C511 C512 1.382(9) . ?
 C512 H512 0.9500 . ?
 C513 C514 1.392(10) . ?
 C513 C518 1.403(9) . ?
 C514 H514 0.9500 . ?
 C514 C515 1.390(12) . ?
 C515 H515 0.9500 . ?
 C515 C516 1.379(14) . ?
 C516 H516 0.9500 . ?
 C516 C517 1.360(14) . ?
 C517 H517 0.9500 . ?
 C517 C518 1.378(11) . ?
 C518 H518 0.9500 . ?
 C601 C602 1.385(9) . ?
 C601 C606 1.398(9) . ?
 C602 H602 0.9500 . ?
 C602 C603 1.385(10) . ?
 C603 H603 0.9500 . ?
 C603 C604 1.378(11) . ?
 C604 H604 0.9500 . ?
 C604 C605 1.366(11) . ?
 C605 H605 0.9500 . ?
 C605 C606 1.380(10) . ?
 C606 H606 0.9500 . ?
 C607 C608 1.388(9) . ?
 C607 C612 1.369(10) . ?
 C608 H608 0.9500 . ?
 C608 C609 1.394(10) . ?
 C609 H609 0.9500 . ?
 C609 C610 1.363(14) . ?
 C610 H610 0.9500 . ?
 C610 C611 1.389(14) . ?
 C611 H611 0.9500 . ?
 C611 C612 1.397(11) . ?
 C612 H612 0.9500 . ?
 C613 C614 1.394(9) . ?
 C613 C618 1.379(10) . ?
 C614 H614 0.9500 . ?
 C614 C615 1.382(10) . ?
 C615 H615 0.9500 . ?
 C615 C616 1.360(11) . ?
 C616 H616 0.9500 . ?
 C616 C617 1.370(12) . ?
 C617 H617 0.9500 . ?
 C617 C618 1.382(11) . ?
 C618 H618 0.9500 . ?
 C701 C702 1.399(10) . ?
 C701 C706 1.392(9) . ?
 C702 H702 0.9500 . ?
 C702 C703 1.389(10) . ?
 C703 H703 0.9500 . ?
 C703 C704 1.360(12) . ?
 C704 H704 0.9500 . ?
 C704 C705 1.372(12) . ?
 C705 H705 0.9500 . ?
 C705 C706 1.385(11) . ?
 C706 H706 0.9500 . ?
 C707 C708 1.389(10) . ?
 C707 C712 1.385(9) . ?
 C708 H708 0.9500 . ?
 C708 C709 1.407(12) . ?
 C709 H709 0.9500 . ?
 C709 C710 1.359(13) . ?
 C710 H710 0.9500 . ?
 C710 C711 1.359(12) . ?
 C711 H711 0.9500 . ?
 C711 C712 1.391(10) . ?
 C712 H712 0.9500 . ?
 C713 C714 1.394(9) . ?
 C713 C718 1.402(9) . ?
 C714 H714 0.9500 . ?
 C714 C715 1.385(9) . ?
 C715 H715 0.9500 . ?
 C715 C716 1.372(11) . ?
 C716 H716 0.9500 . ?
 C716 C717 1.366(10) . ?
 C717 H717 0.9500 . ?
 C717 C718 1.385(9) . ?
 C718 H718 0.9500 . ?
 C811 C812 1.389(9) . ?
 C811 C816 1.403(9) . ?
 C812 H812 0.9500 . ?
 C812 C813 1.384(10) . ?
 C813 H813 0.9500 . ?
 C813 C814 1.374(11) . ?
 C814 H814 0.9500 . ?
 C814 C815 1.391(12) . ?
 C815 H815 0.9500 . ?
 C815 C816 1.371(10) . ?
 C816 H816 0.9500 . ?
 C821 C822 1.408(11) . ?
 C821 C826 1.379(12) . ?
 C822 H822 0.9500 . ?
 C822 C823 1.384(16) . ?
 C823 H823 0.9500 . ?
 C823 C824 1.365(17) . ?
 C824 H824 0.9500 . ?
 C824 C825 1.396(16) . ?
 C825 H825 0.9500 . ?
 C825 C826 1.381(12) . ?
 C826 H826 0.9500 . ?
 C831 C832 1.376(9) . ?
 C831 C836 1.385(12) . ?
 C832 H832 0.9500 . ?
 C832 C833 1.384(10) . ?
 C833 H833 0.9500 . ?
 C833 C834 1.351(12) . ?
 C834 H834 0.9500 . ?
 C834 C835 1.364(14) . ?
 C835 H835 0.9500 . ?
 C835 C836 1.377(14) . ?
 C836 H836 0.9500 . ?
 C901 H90A 0.9800 . ?
 C901 H90B 0.9800 . ?
 C901 H90C 0.9800 . ?
 C901 C902 1.472(14) . ?
 C902 C903 1.378(13) . ?
 C902 C907 1.378(13) . ?
 C903 H903 0.9500 . ?
 C903 C904 1.360(15) . ?
 C904 H904 0.9500 . ?
 C904 C905 1.382(15) . ?
 C905 H905 0.9500 . ?
 C905 C906 1.351(15) . ?
 C906 H906 0.9500 . ?
 C906 C907 1.381(14) . ?
 C907 H907 0.9500 . ?

loop_
  _geom_angle_atom_site_label_1
  _geom_angle_atom_site_label_2
  _geom_angle_atom_site_label_3
  _geom_angle
  _geom_angle_site_symmetry_1
  _geom_angle_site_symmetry_3
  _geom_angle_publ_flag
 Au2 Au1 Au3 67.605(9) . . ?
 Au2 Au1 Au5 64.548(8) . . ?
 Au2 Au1 Au6 124.129(11) . . ?
 Au2 Au1 Au7 65.150(9) . . ?
 Au2 Au1 Au8 125.203(11) . . ?
 Au2 Au1 Au9 123.361(11) . . ?
 Au2 Au1 Au10 74.499(9) . . ?
 Au3 Au1 Au5 67.849(8) . . ?
 Au3 Au1 Au6 65.576(9) . . ?
 Au3 Au1 Au7 122.939(11) . . ?
 Au4 Au1 Au2 67.490(9) . . ?
 Au4 Au1 Au3 68.719(9) . . ?
 Au4 Au1 Au5 124.144(10) . . ?
 Au4 Au1 Au6 68.391(9) . . ?
 Au4 Au1 Au7 64.953(9) . . ?
 Au4 Au1 Au8 69.943(9) . . ?
 Au4 Au1 Au9 127.617(11) . . ?
 Au4 Au1 Au10 125.501(11) . . ?
 Au5 Au1 Au7 115.222(10) . . ?
 Au6 Au1 Au5 119.911(10) . . ?
 Au6 Au1 Au7 121.199(10) . . ?
 Au8 Au1 Au3 124.212(11) . . ?
 Au8 Au1 Au5 165.693(11) . . ?
 Au8 Au1 Au6 65.326(9) . . ?
 Au8 Au1 Au7 66.455(9) . . ?
 Au8 Au1 Au9 109.591(10) . . ?
 Au8 Au1 Au10 105.623(10) . . ?
 Au9 Au1 Au3 70.881(9) . . ?
 Au9 Au1 Au5 65.064(8) . . ?
 Au9 Au1 Au6 65.295(8) . . ?
 Au9 Au1 Au7 165.851(11) . . ?
 Au9 Au1 Au10 105.570(10) . . ?
 Au10 Au1 Au3 128.648(10) . . ?
 Au10 Au1 Au5 65.119(8) . . ?
 Au10 Au1 Au6 161.368(11) . . ?
 Au10 Au1 Au7 64.226(9) . . ?
 Au11 Au1 Au2 141.920(11) . . ?
 Au11 Au1 Au3 139.775(11) . . ?
 Au11 Au1 Au4 137.727(11) . . ?
 Au11 Au1 Au5 98.075(10) . . ?
 Au11 Au1 Au6 93.949(10) . . ?
 Au11 Au1 Au7 97.262(10) . . ?
 Au11 Au1 Au8 67.786(9) . . ?
 Au11 Au1 Au9 69.076(9) . . ?
 Au11 Au1 Au10 67.421(9) . . ?
 Au1 Au2 Au3 56.312(8) . . ?
 Au1 Au2 Au4 56.187(7) . . ?
 Au1 Au2 Au5 58.214(8) . . ?
 Au1 Au2 Au7 57.993(8) . . ?
 Au1 Au2 Au10 52.831(7) . . ?
 Au3 Au2 Au10 101.856(9) . . ?
 Au4 Au2 Au3 61.029(8) . . ?
 Au4 Au2 Au10 99.892(9) . . ?
 Au5 Au2 Au3 61.778(8) . . ?
 Au5 Au2 Au4 108.747(9) . . ?
 Au5 Au2 Au7 104.749(10) . . ?
 Au5 Au2 Au10 56.196(7) . . ?
 Au7 Au2 Au3 107.335(9) . . ?
 Au7 Au2 Au4 58.965(8) . . ?
 Au7 Au2 Au10 55.288(8) . . ?
 P2 Au2 Au1 172.94(4) . . ?
 P2 Au2 Au3 126.23(4) . . ?
 P2 Au2 Au4 130.79(4) . . ?
 P2 Au2 Au5 116.14(4) . . ?
 P2 Au2 Au7 122.92(4) . . ?
 P2 Au2 Au10 121.05(4) . . ?
 Au1 Au3 Au2 56.084(8) . . ?
 Au1 Au3 Au4 55.463(7) . . ?
 Au1 Au3 Au5 56.420(8) . . ?
 Au1 Au3 Au6 57.442(8) . . ?
 Au1 Au3 Au9 54.524(7) . . ?
 Au2 Au3 Au4 59.310(8) . . ?
 Au2 Au3 Au5 57.343(8) . . ?
 Au2 Au3 Au9 101.427(9) . . ?
 Au4 Au3 Au9 103.098(9) . . ?
 Au5 Au3 Au4 103.979(9) . . ?
 Au5 Au3 Au9 56.488(7) . . ?
 Au6 Au3 Au2 107.264(10) . . ?
 Au6 Au3 Au4 61.075(8) . . ?
 Au6 Au3 Au5 104.322(9) . . ?
 Au6 Au3 Au9 57.471(7) . . ?
 P1 Au3 Au1 172.75(5) . . ?
 P1 Au3 Au2 130.84(5) . . ?
 P1 Au3 Au4 128.24(4) . . ?
 P1 Au3 Au5 123.66(4) . . ?
 P1 Au3 Au6 117.55(5) . . ?
 P1 Au3 Au9 118.76(4) . . ?
 Au1 Au4 Au2 56.323(8) . . ?
 Au1 Au4 Au3 55.819(8) . . ?
 Au1 Au4 Au6 56.202(8) . . ?
 Au1 Au4 Au7 58.165(8) . . ?
 Au1 Au4 Au8 55.151(7) . . ?
 Au2 Au4 Au3 59.662(8) . . ?
 Au2 Au4 Au6 104.881(9) . . ?
 Au2 Au4 Au8 103.896(9) . . ?
 Au3 Au4 Au8 102.217(9) . . ?
 Au6 Au4 Au3 57.686(8) . . ?
 Au6 Au4 Au8 56.961(7) . . ?
 Au7 Au4 Au2 59.299(8) . . ?
 Au7 Au4 Au3 106.516(9) . . ?
 Au7 Au4 Au6 105.752(10) . . ?
 Au7 Au4 Au8 59.355(8) . . ?
 P3 Au4 Au1 173.23(4) . . ?
 P3 Au4 Au2 127.88(4) . . ?
 P3 Au4 Au3 130.32(4) . . ?
 P3 Au4 Au6 122.94(4) . . ?
 P3 Au4 Au7 118.10(4) . . ?
 P3 Au4 Au8 118.27(4) . . ?
 Au1 Au5 Au2 57.238(8) . . ?
 Au1 Au5 Au3 55.731(7) . . ?
 Au1 Au5 Au9 57.064(8) . . ?
 Au1 Au5 Au10 57.054(8) . . ?
 Au2 Au5 Au3 60.879(8) . . ?
 Au2 Au5 Au9 109.633(9) . . ?
 Au2 Au5 Au10 68.360(8) . . ?
 Au9 Au5 Au3 63.554(8) . . ?
 Au9 Au5 Au10 94.933(9) . . ?
 Au10 Au5 Au3 109.888(9) . . ?
 S81 Au5 Au1 173.41(4) . . ?
 S81 Au5 Au2 116.28(4) . . ?
 S81 Au5 Au3 121.16(4) . . ?
 S81 Au5 Au9 128.04(4) . . ?
 S81 Au5 Au10 123.28(4) . . ?
 Au1 Au6 Au3 56.981(8) . . ?
 Au1 Au6 Au4 55.407(7) . . ?
 Au1 Au6 Au8 57.049(8) . . ?
 Au1 Au6 Au9 57.081(7) . . ?
 Au3 Au6 Au4 61.239(8) . . ?
 Au8 Au6 Au3 109.181(10) . . ?
 Au8 Au6 Au4 62.385(8) . . ?
 Au9 Au6 Au3 64.673(8) . . ?
 Au9 Au6 Au4 108.468(9) . . ?
 Au9 Au6 Au8 98.012(9) . . ?
 S82 Au6 Au1 175.81(5) . . ?
 S82 Au6 Au3 118.97(5) . . ?
 S82 Au6 Au4 122.45(5) . . ?
 S82 Au6 Au8 125.99(5) . . ?
 S82 Au6 Au9 123.14(5) . . ?
 Au1 Au7 Au2 56.857(8) . . ?
 Au1 Au7 Au4 56.882(8) . . ?
 Au1 Au7 Au8 56.280(8) . . ?
 Au1 Au7 Au10 57.406(8) . . ?
 Au2 Au7 Au8 108.642(9) . . ?
 Au4 Au7 Au2 61.736(8) . . ?
 Au4 Au7 Au8 63.313(8) . . ?
 Au10 Au7 Au2 68.439(9) . . ?
 Au10 Au7 Au4 111.543(10) . . ?
 Au10 Au7 Au8 94.417(10) . . ?
 S83 Au7 Au1 171.08(6) . . ?
 S83 Au7 Au2 116.36(6) . . ?
 S83 Au7 Au4 126.89(5) . . ?
 S83 Au7 Au8 132.27(6) . . ?
 S83 Au7 Au10 115.78(5) . . ?
 Au1 Au8 Au4 54.906(7) . . ?
 Au1 Au8 Au6 57.625(8) . . ?
 Au1 Au8 Au7 57.266(8) . . ?
 Au1 Au8 Au11 54.682(8) . . ?
 Au6 Au8 Au4 60.655(8) . . ?
 Au6 Au8 Au7 107.124(9) . . ?
 Au6 Au8 Au11 82.885(9) . . ?
 Au7 Au8 Au4 57.333(8) . . ?
 Au11 Au8 Au4 109.588(9) . . ?
 Au11 Au8 Au7 84.937(9) . . ?
 P6 Au8 Au1 177.25(4) . . ?
 P6 Au8 Au4 124.93(4) . . ?
 P6 Au8 Au6 119.70(4) . . ?
 P6 Au8 Au7 125.28(4) . . ?
 P6 Au8 Au11 125.40(4) . . ?
 Au1 Au9 Au3 54.595(7) . . ?
 Au1 Au9 Au5 57.871(8) . . ?
 Au1 Au9 Au6 57.624(8) . . ?
 Au1 Au9 Au11 54.055(7) . . ?
 Au5 Au9 Au3 59.958(7) . . ?
 Au5 Au9 Au6 107.526(10) . . ?
 Au5 Au9 Au11 85.607(9) . . ?
 Au6 Au9 Au3 57.857(8) . . ?
 Au6 Au9 Au11 82.035(9) . . ?
 Au11 Au9 Au3 108.558(9) . . ?
 P4 Au9 Au1 177.65(4) . . ?
 P4 Au9 Au3 123.80(4) . . ?
 P4 Au9 Au5 120.02(4) . . ?
 P4 Au9 Au6 123.48(4) . . ?
 P4 Au9 Au11 127.63(4) . . ?
 Au1 Au10 Au2 52.669(7) . . ?
 Au1 Au10 Au5 57.827(7) . . ?
 Au1 Au10 Au7 58.367(8) . . ?
 Au1 Au10 Au11 54.823(7) . . ?
 Au5 Au10 Au2 55.444(7) . . ?
 Au5 Au10 Au11 86.714(9) . . ?
 Au7 Au10 Au2 56.272(8) . . ?
 Au7 Au10 Au5 104.954(9) . . ?
 Au7 Au10 Au11 86.754(9) . . ?
 Au11 Au10 Au2 107.492(9) . . ?
 P5 Au10 Au1 177.00(4) . . ?
 P5 Au10 Au2 129.94(4) . . ?
 P5 Au10 Au5 124.47(4) . . ?
 P5 Au10 Au7 121.13(4) . . ?
 P5 Au10 Au11 122.55(4) . . ?
 Au1 Au11 Au8 57.532(8) . . ?
 Au1 Au11 Au9 56.869(8) . . ?
 Au1 Au11 Au10 57.757(8) . . ?
 Au8 Au11 Au9 95.213(9) . . ?
 Au10 Au11 Au8 93.416(9) . . ?
 Au10 Au11 Au9 92.375(9) . . ?
 P7 Au11 Au1 175.99(4) . . ?
 P7 Au11 Au8 126.03(4) . . ?
 P7 Au11 Au9 119.64(4) . . ?
 P7 Au11 Au10 122.00(4) . . ?
 C811 S81 Au5 108.8(2) . . ?
 C821 S82 Au6 107.0(3) . . ?
 C831 S83 Au7 103.8(2) . . ?
 C101 P1 Au3 112.2(2) . . ?
 C101 P1 C113 104.4(3) . . ?
 C107 P1 Au3 115.6(2) . . ?
 C107 P1 C101 103.1(3) . . ?
 C107 P1 C113 105.6(3) . . ?
 C113 P1 Au3 114.7(2) . . ?
 C201 P2 Au2 113.8(2) . . ?
 C207 P2 Au2 113.1(2) . . ?
 C207 P2 C201 104.3(3) . . ?
 C213 P2 Au2 115.2(2) . . ?
 C213 P2 C201 105.1(3) . . ?
 C213 P2 C207 104.2(3) . . ?
 C301 P3 Au4 115.6(2) . . ?
 C307 P3 Au4 113.4(2) . . ?
 C307 P3 C301 103.3(3) . . ?
 C307 P3 C313 108.3(3) . . ?
 C313 P3 Au4 112.7(2) . . ?
 C313 P3 C301 102.5(3) . . ?
 C401 P4 Au9 115.7(2) . . ?
 C407 P4 Au9 114.9(2) . . ?
 C407 P4 C401 102.4(3) . . ?
 C413 P4 Au9 113.5(2) . . ?
 C413 P4 C401 102.2(3) . . ?
 C413 P4 C407 106.6(3) . . ?
 C501 P5 Au10 114.5(2) . . ?
 C507 P5 Au10 114.5(2) . . ?
 C507 P5 C501 104.7(3) . . ?
 C513 P5 Au10 117.0(2) . . ?
 C513 P5 C501 102.3(3) . . ?
 C513 P5 C507 102.2(3) . . ?
 C601 P6 Au8 116.4(2) . . ?
 C601 P6 C607 104.0(3) . . ?
 C607 P6 Au8 114.4(2) . . ?
 C613 P6 Au8 115.3(2) . . ?
 C613 P6 C601 103.2(3) . . ?
 C613 P6 C607 101.7(3) . . ?
 C701 P7 Au11 111.8(2) . . ?
 C707 P7 Au11 115.9(2) . . ?
 C707 P7 C701 103.3(3) . . ?
 C707 P7 C713 107.1(3) . . ?
 C713 P7 Au11 112.6(2) . . ?
 C713 P7 C701 105.2(3) . . ?
 C102 C101 P1 118.5(6) . . ?
 C102 C101 C106 118.4(7) . . ?
 C106 C101 P1 123.0(6) . . ?
 C101 C102 H102 119.4 . . ?
 C101 C102 C103 121.1(8) . . ?
 C103 C102 H102 119.4 . . ?
 C102 C103 H103 120.0 . . ?
 C104 C103 C102 120.1(9) . . ?
 C104 C103 H103 120.0 . . ?
 C103 C104 H104 119.7 . . ?
 C103 C104 C105 120.6(8) . . ?
 C105 C104 H104 119.7 . . ?
 C104 C105 H105 120.2 . . ?
 C104 C105 C106 119.6(9) . . ?
 C106 C105 H105 120.2 . . ?
 C101 C106 H106 119.9 . . ?
 C105 C106 C101 120.2(8) . . ?
 C105 C106 H106 119.9 . . ?
 C108 C107 P1 117.9(5) . . ?
 C108 C107 C112 118.8(7) . . ?
 C112 C107 P1 123.2(6) . . ?
 C107 C108 H108 119.7 . . ?
 C107 C108 C109 120.7(7) . . ?
 C109 C108 H108 119.7 . . ?
 C108 C109 H109 119.6 . . ?
 C110 C109 C108 120.7(8) . . ?
 C110 C109 H109 119.6 . . ?
 C109 C110 H110 120.5 . . ?
 C109 C110 C111 119.0(8) . . ?
 C111 C110 H110 120.5 . . ?
 C110 C111 H111 119.4 . . ?
 C110 C111 C112 121.1(8) . . ?
 C112 C111 H111 119.4 . . ?
 C107 C112 H112 120.3 . . ?
 C111 C112 C107 119.3(9) . . ?
 C111 C112 H112 120.3 . . ?
 C114 C113 P1 120.0(6) . . ?
 C118 C113 P1 120.7(6) . . ?
 C118 C113 C114 119.2(7) . . ?
 C113 C114 H114 120.1 . . ?
 C115 C114 C113 119.9(8) . . ?
 C115 C114 H114 120.1 . . ?
 C114 C115 H115 120.6 . . ?
 C114 C115 C116 118.8(8) . . ?
 C116 C115 H115 120.6 . . ?
 C115 C116 H116 120.4 . . ?
 C117 C116 C115 119.3(9) . . ?
 C117 C116 H116 120.4 . . ?
 C116 C117 H117 119.0 . . ?
 C116 C117 C118 122.0(9) . . ?
 C118 C117 H117 119.0 . . ?
 C113 C118 C117 120.5(8) . . ?
 C113 C118 H118 119.8 . . ?
 C117 C118 H118 119.8 . . ?
 C202 C201 P2 118.0(5) . . ?
 C202 C201 C206 119.6(6) . . ?
 C206 C201 P2 122.4(5) . . ?
 C201 C202 H202 120.0 . . ?
 C201 C202 C203 120.0(7) . . ?
 C203 C202 H202 120.0 . . ?
 C202 C203 H203 119.8 . . ?
 C204 C203 C202 120.4(7) . . ?
 C204 C203 H203 119.8 . . ?
 C203 C204 H204 120.3 . . ?
 C203 C204 C205 119.5(7) . . ?
 C205 C204 H204 120.3 . . ?
 C204 C205 H205 119.1 . . ?
 C204 C205 C206 121.7(7) . . ?
 C206 C205 H205 119.1 . . ?
 C201 C206 H206 120.6 . . ?
 C205 C206 C201 118.9(7) . . ?
 C205 C206 H206 120.6 . . ?
 C208 C207 P2 123.0(6) . . ?
 C208 C207 C212 118.8(7) . . ?
 C212 C207 P2 118.2(5) . . ?
 C207 C208 H208 120.0 . . ?
 C207 C208 C209 120.0(8) . . ?
 C209 C208 H208 120.0 . . ?
 C208 C209 H209 119.8 . . ?
 C210 C209 C208 120.4(9) . . ?
 C210 C209 H209 119.8 . . ?
 C209 C210 H210 120.0 . . ?
 C211 C210 C209 120.0(8) . . ?
 C211 C210 H210 120.0 . . ?
 C210 C211 H211 120.1 . . ?
 C210 C211 C212 119.8(9) . . ?
 C212 C211 H211 120.1 . . ?
 C207 C212 H212 119.6 . . ?
 C211 C212 C207 120.8(8) . . ?
 C211 C212 H212 119.6 . . ?
 C214 C213 P2 122.2(5) . . ?
 C218 C213 P2 118.2(5) . . ?
 C218 C213 C214 119.5(6) . . ?
 C213 C214 H214 120.4 . . ?
 C215 C214 C213 119.3(7) . . ?
 C215 C214 H214 120.4 . . ?
 C214 C215 H215 119.4 . . ?
 C216 C215 C214 121.1(8) . . ?
 C216 C215 H215 119.4 . . ?
 C215 C216 H216 120.2 . . ?
 C217 C216 C215 119.6(7) . . ?
 C217 C216 H216 120.2 . . ?
 C216 C217 H217 119.6 . . ?
 C216 C217 C218 120.8(8) . . ?
 C218 C217 H217 119.6 . . ?
 C213 C218 C217 119.7(7) . . ?
 C213 C218 H218 120.1 . . ?
 C217 C218 H218 120.1 . . ?
 C302 C301 P3 119.2(5) . . ?
 C302 C301 C306 118.5(6) . . ?
 C306 C301 P3 122.3(5) . . ?
 C301 C302 H302 119.5 . . ?
 C301 C302 C303 120.9(7) . . ?
 C303 C302 H302 119.5 . . ?
 C302 C303 H303 120.2 . . ?
 C304 C303 C302 119.6(7) . . ?
 C304 C303 H303 120.2 . . ?
 C303 C304 H304 120.2 . . ?
 C303 C304 C305 119.6(7) . . ?
 C305 C304 H304 120.2 . . ?
 C304 C305 H305 119.7 . . ?
 C304 C305 C306 120.5(7) . . ?
 C306 C305 H305 119.7 . . ?
 C301 C306 C305 120.5(7) . . ?
 C301 C306 H306 119.7 . . ?
 C305 C306 H306 119.7 . . ?
 C308 C307 P3 124.3(5) . . ?
 C312 C307 P3 117.6(5) . . ?
 C312 C307 C308 118.2(7) . . ?
 C307 C308 H308 119.9 . . ?
 C309 C308 C307 120.3(7) . . ?
 C309 C308 H308 119.9 . . ?
 C308 C309 H309 119.7 . . ?
 C310 C309 C308 120.6(8) . . ?
 C310 C309 H309 119.7 . . ?
 C309 C310 H310 119.8 . . ?
 C309 C310 C311 120.3(8) . . ?
 C311 C310 H310 119.8 . . ?
 C310 C311 H311 120.3 . . ?
 C310 C311 C312 119.5(8) . . ?
 C312 C311 H311 120.3 . . ?
 C307 C312 C311 121.1(7) . . ?
 C307 C312 H312 119.5 . . ?
 C311 C312 H312 119.5 . . ?
 C314 C313 P3 125.0(6) . . ?
 C314 C313 C318 119.0(6) . . ?
 C318 C313 P3 116.0(5) . . ?
 C313 C314 H314 120.5 . . ?
 C315 C314 C313 119.0(8) . . ?
 C315 C314 H314 120.5 . . ?
 C314 C315 H315 119.0 . . ?
 C316 C315 C314 122.0(8) . . ?
 C316 C315 H315 119.0 . . ?
 C315 C316 H316 120.3 . . ?
 C315 C316 C317 119.4(7) . . ?
 C317 C316 H316 120.3 . . ?
 C316 C317 H317 119.7 . . ?
 C316 C317 C318 120.6(8) . . ?
 C318 C317 H317 119.7 . . ?
 C313 C318 H318 120.0 . . ?
 C317 C318 C313 119.9(7) . . ?
 C317 C318 H318 120.0 . . ?
 C402 C401 P4 118.3(5) . . ?
 C402 C401 C406 118.0(6) . . ?
 C406 C401 P4 123.6(5) . . ?
 C401 C402 H402 119.3 . . ?
 C401 C402 C403 121.4(6) . . ?
 C403 C402 H402 119.3 . . ?
 C402 C403 H403 119.9 . . ?
 C404 C403 C402 120.2(7) . . ?
 C404 C403 H403 119.9 . . ?
 C403 C404 H404 120.3 . . ?
 C403 C404 C405 119.4(6) . . ?
 C405 C404 H404 120.3 . . ?
 C404 C405 H405 119.9 . . ?
 C406 C405 C404 120.1(7) . . ?
 C406 C405 H405 119.9 . . ?
 C401 C406 H406 119.6 . . ?
 C405 C406 C401 120.8(6) . . ?
 C405 C406 H406 119.6 . . ?
 C408 C407 P4 122.6(5) . . ?
 C412 C407 P4 119.6(5) . . ?
 C412 C407 C408 117.7(6) . . ?
 C407 C408 H408 119.7 . . ?
 C409 C408 C407 120.5(7) . . ?
 C409 C408 H408 119.7 . . ?
 C408 C409 H409 119.7 . . ?
 C410 C409 C408 120.6(7) . . ?
 C410 C409 H409 119.7 . . ?
 C409 C410 H410 120.3 . . ?
 C409 C410 C411 119.4(7) . . ?
 C411 C410 H410 120.3 . . ?
 C410 C411 H411 119.7 . . ?
 C412 C411 C410 120.5(7) . . ?
 C412 C411 H411 119.7 . . ?
 C407 C412 H412 119.4 . . ?
 C411 C412 C407 121.1(7) . . ?
 C411 C412 H412 119.4 . . ?
 C414 C413 P4 123.1(5) . . ?
 C418 C413 P4 117.1(5) . . ?
 C418 C413 C414 119.2(6) . . ?
 C413 C414 H414 120.0 . . ?
 C415 C414 C413 120.0(6) . . ?
 C415 C414 H414 120.0 . . ?
 C414 C415 H415 120.1 . . ?
 C414 C415 C416 119.9(6) . . ?
 C416 C415 H415 120.1 . . ?
 C415 C416 H416 119.7 . . ?
 C417 C416 C415 120.6(6) . . ?
 C417 C416 H416 119.7 . . ?
 C416 C417 H417 120.1 . . ?
 C416 C417 C418 119.7(6) . . ?
 C418 C417 H417 120.1 . . ?
 C413 C418 H418 119.8 . . ?
 C417 C418 C413 120.5(6) . . ?
 C417 C418 H418 119.8 . . ?
 C502 C501 P5 124.0(5) . . ?
 C502 C501 C506 118.1(7) . . ?
 C506 C501 P5 117.9(6) . . ?
 C501 C502 H502 119.4 . . ?
 C501 C502 C503 121.1(7) . . ?
 C503 C502 H502 119.4 . . ?
 C502 C503 H503 119.6 . . ?
 C504 C503 C502 120.7(8) . . ?
 C504 C503 H503 119.6 . . ?
 C503 C504 H504 120.6 . . ?
 C503 C504 C505 118.9(8) . . ?
 C505 C504 H504 120.6 . . ?
 C504 C505 H505 119.9 . . ?
 C506 C505 C504 120.3(9) . . ?
 C506 C505 H505 119.9 . . ?
 C501 C506 H506 119.6 . . ?
 C505 C506 C501 120.8(9) . . ?
 C505 C506 H506 119.6 . . ?
 C508 C507 P5 119.5(5) . . ?
 C512 C507 P5 121.9(5) . . ?
 C512 C507 C508 118.6(6) . . ?
 C507 C508 H508 119.8 . . ?
 C509 C508 C507 120.4(6) . . ?
 C509 C508 H508 119.8 . . ?
 C508 C509 H509 120.0 . . ?
 C510 C509 C508 119.9(6) . . ?
 C510 C509 H509 120.0 . . ?
 C509 C510 H510 120.0 . . ?
 C511 C510 C509 120.0(6) . . ?
 C511 C510 H510 120.0 . . ?
 C510 C511 H511 119.9 . . ?
 C510 C511 C512 120.3(6) . . ?
 C512 C511 H511 119.9 . . ?
 C507 C512 H512 119.6 . . ?
 C511 C512 C507 120.8(6) . . ?
 C511 C512 H512 119.6 . . ?
 C514 C513 P5 118.4(5) . . ?
 C514 C513 C518 118.9(7) . . ?
 C518 C513 P5 122.5(6) . . ?
 C513 C514 H514 120.2 . . ?
 C515 C514 C513 119.5(8) . . ?
 C515 C514 H514 120.2 . . ?
 C514 C515 H515 119.7 . . ?
 C516 C515 C514 120.6(9) . . ?
 C516 C515 H515 119.7 . . ?
 C515 C516 H516 120.0 . . ?
 C517 C516 C515 120.1(8) . . ?
 C517 C516 H516 120.0 . . ?
 C516 C517 H517 119.6 . . ?
 C516 C517 C518 120.8(8) . . ?
 C518 C517 H517 119.6 . . ?
 C513 C518 H518 120.0 . . ?
 C517 C518 C513 120.1(8) . . ?
 C517 C518 H518 120.0 . . ?
 C602 C601 P6 118.6(5) . . ?
 C602 C601 C606 118.5(6) . . ?
 C606 C601 P6 122.8(5) . . ?
 C601 C602 H602 119.4 . . ?
 C603 C602 C601 121.1(7) . . ?
 C603 C602 H602 119.4 . . ?
 C602 C603 H603 120.6 . . ?
 C604 C603 C602 118.9(8) . . ?
 C604 C603 H603 120.6 . . ?
 C603 C604 H604 119.4 . . ?
 C605 C604 C603 121.2(7) . . ?
 C605 C604 H604 119.4 . . ?
 C604 C605 H605 120.0 . . ?
 C604 C605 C606 120.0(7) . . ?
 C606 C605 H605 120.0 . . ?
 C601 C606 H606 119.9 . . ?
 C605 C606 C601 120.2(7) . . ?
 C605 C606 H606 119.9 . . ?
 C608 C607 P6 121.2(6) . . ?
 C612 C607 P6 119.0(5) . . ?
 C612 C607 C608 119.8(7) . . ?
 C607 C608 H608 120.0 . . ?
 C607 C608 C609 120.0(8) . . ?
 C609 C608 H608 120.0 . . ?
 C608 C609 H609 120.1 . . ?
 C610 C609 C608 119.9(8) . . ?
 C610 C609 H609 120.1 . . ?
 C609 C610 H610 119.6 . . ?
 C609 C610 C611 120.8(8) . . ?
 C611 C610 H610 119.6 . . ?
 C610 C611 H611 120.5 . . ?
 C610 C611 C612 119.0(9) . . ?
 C612 C611 H611 120.5 . . ?
 C607 C612 C611 120.6(8) . . ?
 C607 C612 H612 119.7 . . ?
 C611 C612 H612 119.7 . . ?
 C614 C613 P6 123.9(5) . . ?
 C618 C613 P6 117.4(5) . . ?
 C618 C613 C614 118.4(6) . . ?
 C613 C614 H614 119.9 . . ?
 C615 C614 C613 120.1(7) . . ?
 C615 C614 H614 119.9 . . ?
 C614 C615 H615 119.7 . . ?
 C616 C615 C614 120.5(7) . . ?
 C616 C615 H615 119.7 . . ?
 C615 C616 H616 119.9 . . ?
 C615 C616 C617 120.1(8) . . ?
 C617 C616 H616 119.9 . . ?
 C616 C617 H617 120.0 . . ?
 C616 C617 C618 120.0(8) . . ?
 C618 C617 H617 120.0 . . ?
 C613 C618 C617 120.8(8) . . ?
 C613 C618 H618 119.6 . . ?
 C617 C618 H618 119.6 . . ?
 C702 C701 P7 117.8(5) . . ?
 C706 C701 P7 123.0(5) . . ?
 C706 C701 C702 119.1(6) . . ?
 C701 C702 H702 120.4 . . ?
 C703 C702 C701 119.1(7) . . ?
 C703 C702 H702 120.4 . . ?
 C702 C703 H703 119.3 . . ?
 C704 C703 C702 121.4(8) . . ?
 C704 C703 H703 119.3 . . ?
 C703 C704 H704 120.1 . . ?
 C703 C704 C705 119.7(8) . . ?
 C705 C704 H704 120.1 . . ?
 C704 C705 H705 119.7 . . ?
 C704 C705 C706 120.7(7) . . ?
 C706 C705 H705 119.7 . . ?
 C701 C706 H706 120.0 . . ?
 C705 C706 C701 119.9(7) . . ?
 C705 C706 H706 120.0 . . ?
 C708 C707 P7 118.2(5) . . ?
 C712 C707 P7 123.1(5) . . ?
 C712 C707 C708 118.5(7) . . ?
 C707 C708 H708 120.1 . . ?
 C707 C708 C709 119.7(8) . . ?
 C709 C708 H708 120.1 . . ?
 C708 C709 H709 120.2 . . ?
 C710 C709 C708 119.6(9) . . ?
 C710 C709 H709 120.2 . . ?
 C709 C710 H710 119.0 . . ?
 C709 C710 C711 122.0(8) . . ?
 C711 C710 H710 119.0 . . ?
 C710 C711 H711 120.7 . . ?
 C710 C711 C712 118.6(8) . . ?
 C712 C711 H711 120.7 . . ?
 C707 C712 C711 121.6(7) . . ?
 C707 C712 H712 119.2 . . ?
 C711 C712 H712 119.2 . . ?
 C714 C713 P7 124.4(5) . . ?
 C714 C713 C718 118.4(6) . . ?
 C718 C713 P7 117.1(5) . . ?
 C713 C714 H714 120.0 . . ?
 C715 C714 C713 120.0(7) . . ?
 C715 C714 H714 120.0 . . ?
 C714 C715 H715 119.5 . . ?
 C716 C715 C714 120.9(7) . . ?
 C716 C715 H715 119.5 . . ?
 C715 C716 H716 120.1 . . ?
 C717 C716 C715 119.7(7) . . ?
 C717 C716 H716 120.1 . . ?
 C716 C717 H717 119.6 . . ?
 C716 C717 C718 120.7(7) . . ?
 C718 C717 H717 119.6 . . ?
 C713 C718 H718 119.9 . . ?
 C717 C718 C713 120.2(6) . . ?
 C717 C718 H718 119.9 . . ?
 C812 C811 S81 124.1(5) . . ?
 C812 C811 C816 117.7(6) . . ?
 C816 C811 S81 118.3(5) . . ?
 C811 C812 H812 119.4 . . ?
 C813 C812 C811 121.2(6) . . ?
 C813 C812 H812 119.4 . . ?
 C812 C813 H813 119.7 . . ?
 C814 C813 C812 120.5(7) . . ?
 C814 C813 H813 119.7 . . ?
 C813 C814 H814 120.5 . . ?
 C813 C814 C815 118.9(7) . . ?
 C815 C814 H814 120.5 . . ?
 C814 C815 H815 119.6 . . ?
 C816 C815 C814 120.9(7) . . ?
 C816 C815 H815 119.6 . . ?
 C811 C816 H816 119.6 . . ?
 C815 C816 C811 120.8(7) . . ?
 C815 C816 H816 119.6 . . ?
 C822 C821 S82 118.1(8) . . ?
 C826 C821 S82 123.2(6) . . ?
 C826 C821 C822 118.7(9) . . ?
 C821 C822 H822 120.1 . . ?
 C823 C822 C821 119.9(11) . . ?
 C823 C822 H822 120.1 . . ?
 C822 C823 H823 119.9 . . ?
 C824 C823 C822 120.2(11) . . ?
 C824 C823 H823 119.9 . . ?
 C823 C824 H824 119.5 . . ?
 C823 C824 C825 121.0(11) . . ?
 C825 C824 H824 119.5 . . ?
 C824 C825 H825 120.7 . . ?
 C826 C825 C824 118.5(12) . . ?
 C826 C825 H825 120.7 . . ?
 C821 C826 C825 121.7(9) . . ?
 C821 C826 H826 119.2 . . ?
 C825 C826 H826 119.2 . . ?
 C832 C831 S83 120.2(6) . . ?
 C832 C831 C836 118.5(7) . . ?
 C836 C831 S83 121.2(6) . . ?
 C831 C832 H832 120.0 . . ?
 C831 C832 C833 119.9(7) . . ?
 C833 C832 H832 120.0 . . ?
 C832 C833 H833 119.3 . . ?
 C834 C833 C832 121.5(8) . . ?
 C834 C833 H833 119.3 . . ?
 C833 C834 H834 120.6 . . ?
 C833 C834 C835 118.9(9) . . ?
 C835 C834 H834 120.6 . . ?
 C834 C835 H835 119.4 . . ?
 C834 C835 C836 121.1(9) . . ?
 C836 C835 H835 119.4 . . ?
 C831 C836 H836 119.9 . . ?
 C835 C836 C831 120.1(8) . . ?
 C835 C836 H836 119.9 . . ?
 H90A C901 H90B 109.5 . . ?
 H90A C901 H90C 109.5 . . ?
 H90B C901 H90C 109.5 . . ?
 C902 C901 H90A 109.5 . . ?
 C902 C901 H90B 109.5 . . ?
 C902 C901 H90C 109.5 . . ?
 C903 C902 C901 121.0(10) . . ?
 C903 C902 C907 117.5(10) . . ?
 C907 C902 C901 121.5(9) . . ?
 C902 C903 H903 119.4 . . ?
 C904 C903 C902 121.3(10) . . ?
 C904 C903 H903 119.4 . . ?
 C903 C904 H904 119.6 . . ?
 C903 C904 C905 120.8(10) . . ?
 C905 C904 H904 119.6 . . ?
 C904 C905 H905 120.7 . . ?
 C906 C905 C904 118.6(11) . . ?
 C906 C905 H905 120.7 . . ?
 C905 C906 H906 119.6 . . ?
 C905 C906 C907 120.8(10) . . ?
 C907 C906 H906 119.6 . . ?
 C902 C907 C906 121.0(9) . . ?
 C902 C907 H907 119.5 . . ?
 C906 C907 H907 119.5 . . ?

loop_
  _geom_torsion_atom_site_label_1
  _geom_torsion_atom_site_label_2
  _geom_torsion_atom_site_label_3
  _geom_torsion_atom_site_label_4
  _geom_torsion
  _geom_torsion_site_symmetry_1
  _geom_torsion_site_symmetry_2
  _geom_torsion_site_symmetry_3
  _geom_torsion_site_symmetry_4
  _geom_torsion_publ_flag
 Au2 P2 C201 C202 -39.0(6) . . . . ?
 Au2 P2 C201 C206 142.6(5) . . . . ?
 Au2 P2 C207 C208 128.4(6) . . . . ?
 Au2 P2 C207 C212 -51.5(6) . . . . ?
 Au2 P2 C213 C214 153.9(5) . . . . ?
 Au2 P2 C213 C218 -26.2(6) . . . . ?
 Au3 P1 C101 C102 -49.7(7) . . . . ?
 Au3 P1 C101 C106 128.6(6) . . . . ?
 Au3 P1 C107 C108 -17.9(7) . . . . ?
 Au3 P1 C107 C112 164.9(6) . . . . ?
 Au3 P1 C113 C114 157.6(6) . . . . ?
 Au3 P1 C113 C118 -20.0(8) . . . . ?
 Au4 P3 C301 C302 -17.8(6) . . . . ?
 Au4 P3 C301 C306 164.7(5) . . . . ?
 Au4 P3 C307 C308 177.4(6) . . . . ?
 Au4 P3 C307 C312 -2.7(7) . . . . ?
 Au4 P3 C313 C314 129.8(6) . . . . ?
 Au4 P3 C313 C318 -49.0(5) . . . . ?
 Au5 S81 C811 C812 10.5(6) . . . . ?
 Au5 S81 C811 C816 -170.2(5) . . . . ?
 Au6 S82 C821 C822 -135.4(6) . . . . ?
 Au6 S82 C821 C826 44.9(7) . . . . ?
 Au7 S83 C831 C832 -143.2(5) . . . . ?
 Au7 S83 C831 C836 41.3(7) . . . . ?
 Au8 P6 C601 C602 -29.4(6) . . . . ?
 Au8 P6 C601 C606 155.0(5) . . . . ?
 Au8 P6 C607 C608 148.1(5) . . . . ?
 Au8 P6 C607 C612 -33.2(6) . . . . ?
 Au8 P6 C613 C614 130.6(5) . . . . ?
 Au8 P6 C613 C618 -55.2(6) . . . . ?
 Au9 P4 C401 C402 -35.1(6) . . . . ?
 Au9 P4 C401 C406 149.5(5) . . . . ?
 Au9 P4 C407 C408 155.7(5) . . . . ?
 Au9 P4 C407 C412 -23.6(6) . . . . ?
 Au9 P4 C413 C414 154.3(5) . . . . ?
 Au9 P4 C413 C418 -34.0(5) . . . . ?
 Au10 P5 C501 C502 -130.5(6) . . . . ?
 Au10 P5 C501 C506 51.3(8) . . . . ?
 Au10 P5 C507 C508 21.6(6) . . . . ?
 Au10 P5 C507 C512 -157.5(5) . . . . ?
 Au10 P5 C513 C514 36.0(6) . . . . ?
 Au10 P5 C513 C518 -147.8(5) . . . . ?
 Au11 P7 C701 C702 20.6(6) . . . . ?
 Au11 P7 C701 C706 -158.3(5) . . . . ?
 Au11 P7 C707 C708 15.4(7) . . . . ?
 Au11 P7 C707 C712 -158.5(5) . . . . ?
 Au11 P7 C713 C714 -162.6(5) . . . . ?
 Au11 P7 C713 C718 20.1(6) . . . . ?
 S81 C811 C812 C813 179.1(5) . . . . ?
 S81 C811 C816 C815 -179.5(6) . . . . ?
 S82 C821 C822 C823 -178.5(8) . . . . ?
 S82 C821 C826 C825 176.9(7) . . . . ?
 S83 C831 C832 C833 -177.3(6) . . . . ?
 S83 C831 C836 C835 175.5(9) . . . . ?
 P1 C101 C102 C103 179.0(7) . . . . ?
 P1 C101 C106 C105 -179.0(7) . . . . ?
 P1 C107 C108 C109 -172.4(6) . . . . ?
 P1 C107 C112 C111 172.9(7) . . . . ?
 P1 C113 C114 C115 175.8(7) . . . . ?
 P1 C113 C118 C117 -176.3(9) . . . . ?
 P2 C201 C202 C203 -177.0(5) . . . . ?
 P2 C201 C206 C205 177.0(6) . . . . ?
 P2 C207 C208 C209 179.3(7) . . . . ?
 P2 C207 C212 C211 -178.2(6) . . . . ?
 P2 C213 C214 C215 178.5(6) . . . . ?
 P2 C213 C218 C217 -179.2(6) . . . . ?
 P3 C301 C302 C303 -170.9(6) . . . . ?
 P3 C301 C306 C305 171.2(6) . . . . ?
 P3 C307 C308 C309 180.0(7) . . . . ?
 P3 C307 C312 C311 178.3(8) . . . . ?
 P3 C313 C314 C315 177.8(7) . . . . ?
 P3 C313 C318 C317 -178.5(6) . . . . ?
 P4 C401 C402 C403 -173.6(6) . . . . ?
 P4 C401 C406 C405 173.3(5) . . . . ?
 P4 C407 C408 C409 178.1(7) . . . . ?
 P4 C407 C412 C411 -178.9(6) . . . . ?
 P4 C413 C414 C415 170.6(5) . . . . ?
 P4 C413 C418 C417 -170.2(5) . . . . ?
 P5 C501 C502 C503 -175.3(6) . . . . ?
 P5 C501 C506 C505 174.8(10) . . . . ?
 P5 C507 C508 C509 -177.8(5) . . . . ?
 P5 C507 C512 C511 178.0(5) . . . . ?
 P5 C513 C514 C515 173.7(7) . . . . ?
 P5 C513 C518 C517 -174.0(6) . . . . ?
 P6 C601 C602 C603 -173.0(6) . . . . ?
 P6 C601 C606 C605 173.8(6) . . . . ?
 P6 C607 C608 C609 177.0(6) . . . . ?
 P6 C607 C612 C611 -176.8(6) . . . . ?
 P6 C613 C614 C615 172.9(6) . . . . ?
 P6 C613 C618 C617 -171.6(7) . . . . ?
 P7 C701 C702 C703 -178.9(5) . . . . ?
 P7 C701 C706 C705 178.8(5) . . . . ?
 P7 C707 C708 C709 -175.8(7) . . . . ?
 P7 C707 C712 C711 176.1(6) . . . . ?
 P7 C713 C714 C715 -175.8(5) . . . . ?
 P7 C713 C718 C717 176.2(5) . . . . ?
 C101 P1 C107 C108 104.9(6) . . . . ?
 C101 P1 C107 C112 -72.3(8) . . . . ?
 C101 P1 C113 C114 34.5(7) . . . . ?
 C101 P1 C113 C118 -143.2(8) . . . . ?
 C101 C102 C103 C104 0.3(15) . . . . ?
 C102 C101 C106 C105 -0.8(13) . . . . ?
 C102 C103 C104 C105 -1.2(15) . . . . ?
 C103 C104 C105 C106 1.1(16) . . . . ?
 C104 C105 C106 C101 -0.1(15) . . . . ?
 C106 C101 C102 C103 0.7(14) . . . . ?
 C107 P1 C101 C102 -174.8(7) . . . . ?
 C107 P1 C101 C106 3.5(7) . . . . ?
 C107 P1 C113 C114 -73.9(7) . . . . ?
 C107 P1 C113 C118 108.4(8) . . . . ?
 C107 C108 C109 C110 -0.7(12) . . . . ?
 C108 C107 C112 C111 -4.3(13) . . . . ?
 C108 C109 C110 C111 -4.3(13) . . . . ?
 C109 C110 C111 C112 5.0(15) . . . . ?
 C110 C111 C112 C107 -0.7(15) . . . . ?
 C112 C107 C108 C109 5.0(12) . . . . ?
 C113 P1 C101 C102 75.1(7) . . . . ?
 C113 P1 C101 C106 -106.7(7) . . . . ?
 C113 P1 C107 C108 -145.8(6) . . . . ?
 C113 P1 C107 C112 37.0(8) . . . . ?
 C113 C114 C115 C116 2.5(14) . . . . ?
 C114 C113 C118 C117 6.0(15) . . . . ?
 C114 C115 C116 C117 2.0(17) . . . . ?
 C115 C116 C117 C118 -3(2) . . . . ?
 C116 C117 C118 C113 -1(2) . . . . ?
 C118 C113 C114 C115 -6.5(13) . . . . ?
 C201 P2 C207 C208 4.2(7) . . . . ?
 C201 P2 C207 C212 -175.7(6) . . . . ?
 C201 P2 C213 C214 -80.0(6) . . . . ?
 C201 P2 C213 C218 99.9(6) . . . . ?
 C201 C202 C203 C204 -0.2(11) . . . . ?
 C202 C201 C206 C205 -1.5(11) . . . . ?
 C202 C203 C204 C205 -1.0(12) . . . . ?
 C203 C204 C205 C206 1.0(14) . . . . ?
 C204 C205 C206 C201 0.3(13) . . . . ?
 C206 C201 C202 C203 1.5(10) . . . . ?
 C207 P2 C201 C202 84.7(6) . . . . ?
 C207 P2 C201 C206 -93.7(6) . . . . ?
 C207 P2 C213 C214 29.5(6) . . . . ?
 C207 P2 C213 C218 -150.7(6) . . . . ?
 C207 C208 C209 C210 0.4(15) . . . . ?
 C208 C207 C212 C211 2.0(12) . . . . ?
 C208 C209 C210 C211 -1.0(15) . . . . ?
 C209 C210 C211 C212 2.1(14) . . . . ?
 C210 C211 C212 C207 -2.6(12) . . . . ?
 C212 C207 C208 C209 -0.9(12) . . . . ?
 C213 P2 C201 C202 -165.9(5) . . . . ?
 C213 P2 C201 C206 15.6(7) . . . . ?
 C213 P2 C207 C208 -105.8(7) . . . . ?
 C213 P2 C207 C212 74.4(6) . . . . ?
 C213 C214 C215 C216 1.2(12) . . . . ?
 C214 C213 C218 C217 0.7(11) . . . . ?
 C214 C215 C216 C217 -0.5(13) . . . . ?
 C215 C216 C217 C218 -0.2(13) . . . . ?
 C216 C217 C218 C213 0.1(12) . . . . ?
 C218 C213 C214 C215 -1.3(11) . . . . ?
 C301 P3 C307 C308 51.5(7) . . . . ?
 C301 P3 C307 C312 -128.6(6) . . . . ?
 C301 P3 C313 C314 -105.3(7) . . . . ?
 C301 P3 C313 C318 76.0(5) . . . . ?
 C301 C302 C303 C304 -2.2(13) . . . . ?
 C302 C301 C306 C305 -6.2(11) . . . . ?
 C302 C303 C304 C305 -2.5(13) . . . . ?
 C303 C304 C305 C306 2.9(12) . . . . ?
 C304 C305 C306 C301 1.6(12) . . . . ?
 C306 C301 C302 C303 6.6(11) . . . . ?
 C307 P3 C301 C302 106.7(6) . . . . ?
 C307 P3 C301 C306 -70.7(6) . . . . ?
 C307 P3 C313 C314 3.5(7) . . . . ?
 C307 P3 C313 C318 -175.3(5) . . . . ?
 C307 C308 C309 C310 2.8(15) . . . . ?
 C308 C307 C312 C311 -1.8(13) . . . . ?
 C308 C309 C310 C311 -3.9(16) . . . . ?
 C309 C310 C311 C312 2.1(17) . . . . ?
 C310 C311 C312 C307 0.8(16) . . . . ?
 C312 C307 C308 C309 0.0(13) . . . . ?
 C313 P3 C301 C302 -140.8(6) . . . . ?
 C313 P3 C301 C306 41.8(6) . . . . ?
 C313 P3 C307 C308 -56.7(7) . . . . ?
 C313 P3 C307 C312 123.2(6) . . . . ?
 C313 C314 C315 C316 1.7(14) . . . . ?
 C314 C313 C318 C317 2.7(10) . . . . ?
 C314 C315 C316 C317 0.9(14) . . . . ?
 C315 C316 C317 C318 -1.7(12) . . . . ?
 C316 C317 C318 C313 -0.1(11) . . . . ?
 C318 C313 C314 C315 -3.4(12) . . . . ?
 C401 P4 C407 C408 29.4(7) . . . . ?
 C401 P4 C407 C412 -149.9(5) . . . . ?
 C401 P4 C413 C414 -80.3(6) . . . . ?
 C401 P4 C413 C418 91.4(5) . . . . ?
 C401 C402 C403 C404 0.4(11) . . . . ?
 C402 C401 C406 C405 -2.1(10) . . . . ?
 C402 C403 C404 C405 -2.7(11) . . . . ?
 C403 C404 C405 C406 2.7(11) . . . . ?
 C404 C405 C406 C401 -0.2(11) . . . . ?
 C406 C401 C402 C403 2.0(10) . . . . ?
 C407 P4 C401 C402 90.7(5) . . . . ?
 C407 P4 C401 C406 -84.7(6) . . . . ?
 C407 P4 C413 C414 26.8(6) . . . . ?
 C407 P4 C413 C418 -161.5(5) . . . . ?
 C407 C408 C409 C410 2.0(14) . . . . ?
 C408 C407 C412 C411 1.9(11) . . . . ?
 C408 C409 C410 C411 -0.6(14) . . . . ?
 C409 C410 C411 C412 -0.2(13) . . . . ?
 C410 C411 C412 C407 -0.5(12) . . . . ?
 C412 C407 C408 C409 -2.6(12) . . . . ?
 C413 P4 C401 C402 -158.9(5) . . . . ?
 C413 P4 C401 C406 25.7(6) . . . . ?
 C413 P4 C407 C408 -77.6(6) . . . . ?
 C413 P4 C407 C412 103.1(6) . . . . ?
 C413 C414 C415 C416 -1.3(10) . . . . ?
 C414 C413 C418 C417 1.8(10) . . . . ?
 C414 C415 C416 C417 2.6(11) . . . . ?
 C415 C416 C417 C418 -1.7(11) . . . . ?
 C416 C417 C418 C413 -0.5(10) . . . . ?
 C418 C413 C414 C415 -0.9(10) . . . . ?
 C501 P5 C507 C508 -104.6(5) . . . . ?
 C501 P5 C507 C512 76.3(6) . . . . ?
 C501 P5 C513 C514 161.9(6) . . . . ?
 C501 P5 C513 C518 -21.9(7) . . . . ?
 C501 C502 C503 C504 -1.4(14) . . . . ?
 C502 C501 C506 C505 -3.4(17) . . . . ?
 C502 C503 C504 C505 0.5(15) . . . . ?
 C503 C504 C505 C506 -1.1(18) . . . . ?
 C504 C505 C506 C501 3(2) . . . . ?
 C506 C501 C502 C503 2.9(13) . . . . ?
 C507 P5 C501 C502 -4.3(7) . . . . ?
 C507 P5 C501 C506 177.5(8) . . . . ?
 C507 P5 C513 C514 -89.9(6) . . . . ?
 C507 P5 C513 C518 86.3(6) . . . . ?
 C507 C508 C509 C510 -0.6(10) . . . . ?
 C508 C507 C512 C511 -1.1(10) . . . . ?
 C508 C509 C510 C511 -0.3(10) . . . . ?
 C509 C510 C511 C512 0.4(11) . . . . ?
 C510 C511 C512 C507 0.3(11) . . . . ?
 C512 C507 C508 C509 1.3(10) . . . . ?
 C513 P5 C501 C502 102.0(7) . . . . ?
 C513 P5 C501 C506 -76.2(8) . . . . ?
 C513 P5 C507 C508 149.0(5) . . . . ?
 C513 P5 C507 C512 -30.1(6) . . . . ?
 C513 C514 C515 C516 1.3(14) . . . . ?
 C514 C513 C518 C517 2.2(11) . . . . ?
 C514 C515 C516 C517 0.5(15) . . . . ?
 C515 C516 C517 C518 -0.9(14) . . . . ?
 C516 C517 C518 C513 -0.5(12) . . . . ?
 C518 C513 C514 C515 -2.6(11) . . . . ?
 C601 P6 C607 C608 -83.8(6) . . . . ?
 C601 P6 C607 C612 94.8(6) . . . . ?
 C601 P6 C613 C614 2.6(7) . . . . ?
 C601 P6 C613 C618 176.8(6) . . . . ?
 C601 C602 C603 C604 -1.1(12) . . . . ?
 C602 C601 C606 C605 -1.7(10) . . . . ?
 C602 C603 C604 C605 -1.6(13) . . . . ?
 C603 C604 C605 C606 2.6(13) . . . . ?
 C604 C605 C606 C601 -0.9(11) . . . . ?
 C606 C601 C602 C603 2.7(11) . . . . ?
 C607 P6 C601 C602 -156.3(6) . . . . ?
 C607 P6 C601 C606 28.2(6) . . . . ?
 C607 P6 C613 C614 -105.0(6) . . . . ?
 C607 P6 C613 C618 69.2(6) . . . . ?
 C607 C608 C609 C610 -0.3(14) . . . . ?
 C608 C607 C612 C611 1.9(11) . . . . ?
 C608 C609 C610 C611 2.1(15) . . . . ?
 C609 C610 C611 C612 -1.9(15) . . . . ?
 C610 C611 C612 C607 -0.1(13) . . . . ?
 C612 C607 C608 C609 -1.7(11) . . . . ?
 C613 P6 C601 C602 97.9(6) . . . . ?
 C613 P6 C601 C606 -77.7(6) . . . . ?
 C613 P6 C607 C608 23.1(6) . . . . ?
 C613 P6 C607 C612 -158.2(6) . . . . ?
 C613 C614 C615 C616 -0.7(12) . . . . ?
 C614 C613 C618 C617 2.8(12) . . . . ?
 C614 C615 C616 C617 1.0(14) . . . . ?
 C615 C616 C617 C618 0.7(16) . . . . ?
 C616 C617 C618 C613 -2.6(15) . . . . ?
 C618 C613 C614 C615 -1.2(11) . . . . ?
 C701 P7 C707 C708 138.0(6) . . . . ?
 C701 P7 C707 C712 -35.9(7) . . . . ?
 C701 P7 C713 C714 75.4(6) . . . . ?
 C701 P7 C713 C718 -101.9(6) . . . . ?
 C701 C702 C703 C704 -0.4(12) . . . . ?
 C702 C701 C706 C705 -0.1(10) . . . . ?
 C702 C703 C704 C705 0.8(13) . . . . ?
 C703 C704 C705 C706 -0.8(13) . . . . ?
 C704 C705 C706 C701 0.5(11) . . . . ?
 C706 C701 C702 C703 0.1(10) . . . . ?
 C707 P7 C701 C702 -104.7(5) . . . . ?
 C707 P7 C701 C706 76.4(6) . . . . ?
 C707 P7 C713 C714 -34.0(7) . . . . ?
 C707 P7 C713 C718 148.7(5) . . . . ?
 C707 C708 C709 C710 -0.5(15) . . . . ?
 C708 C707 C712 C711 2.2(12) . . . . ?
 C708 C709 C710 C711 2.1(17) . . . . ?
 C709 C710 C711 C712 -1.5(15) . . . . ?
 C710 C711 C712 C707 -0.7(13) . . . . ?
 C712 C707 C708 C709 -1.6(12) . . . . ?
 C713 P7 C701 C702 143.1(5) . . . . ?
 C713 P7 C701 C706 -35.8(6) . . . . ?
 C713 P7 C707 C708 -111.2(6) . . . . ?
 C713 P7 C707 C712 74.8(7) . . . . ?
 C713 C714 C715 C716 -0.3(11) . . . . ?
 C714 C713 C718 C717 -1.3(10) . . . . ?
 C714 C715 C716 C717 -1.1(11) . . . . ?
 C715 C716 C717 C718 1.2(11) . . . . ?
 C716 C717 C718 C713 0.0(11) . . . . ?
 C718 C713 C714 C715 1.4(10) . . . . ?
 C811 C812 C813 C814 0.1(11) . . . . ?
 C812 C811 C816 C815 -0.2(10) . . . . ?
 C812 C813 C814 C815 0.4(11) . . . . ?
 C813 C814 C815 C816 -0.8(12) . . . . ?
 C814 C815 C816 C811 0.7(11) . . . . ?
 C816 C811 C812 C813 -0.2(10) . . . . ?
 C821 C822 C823 C824 0.5(16) . . . . ?
 C822 C821 C826 C825 -2.7(13) . . . . ?
 C822 C823 C824 C825 -0.7(18) . . . . ?
 C823 C824 C825 C826 -0.8(16) . . . . ?
 C824 C825 C826 C821 2.6(14) . . . . ?
 C826 C821 C822 C823 1.2(13) . . . . ?
 C831 C832 C833 C834 2.0(12) . . . . ?
 C832 C831 C836 C835 -0.1(14) . . . . ?
 C832 C833 C834 C835 -0.3(15) . . . . ?
 C833 C834 C835 C836 -1.6(19) . . . . ?
 C834 C835 C836 C831 1.8(18) . . . . ?
 C836 C831 C832 C833 -1.7(11) . . . . ?
 C901 C902 C903 C904 179.3(11) . . . . ?
 C901 C902 C907 C906 -179.0(10) . . . . ?
 C902 C903 C904 C905 -0.6(17) . . . . ?
 C903 C902 C907 C906 -0.6(15) . . . . ?
 C903 C904 C905 C906 -0.2(17) . . . . ?
 C904 C905 C906 C907 0.6(17) . . . . ?
 C905 C906 C907 C902 -0.2(17) . . . . ?
 C907 C902 C903 C904 1.0(16) . . . . ?

_shelx_res_file
;
    1015g4.res created by SHELXL-2014/7

TITL strienz_1015_a.res in P2(1)2(1)2(1)
REM Old TITL strienz_1015 in P2(1)2(1)2(1)
REM SHELXT solution in P2(1)2(1)2(1)
REM R1 0.183, Rweak 0.040, Alpha 0.010, Orientation as input
REM Flack x = 0.464 ( 0.005 ) from Parsons' quotients
REM Formula found by SHELXT: C180 P1 Au11
CELL 0.71073 16.6108 24.9931 31.6461 90 90 90
ZERR 4 0.0001 0.0002 0.0002 0 0 0
LATT -1
SYMM 0.5-X,-Y,0.5+Z
SYMM -X,0.5+Y,0.5-Z
SYMM 0.5+X,0.5-Y,-Z
SFAC C H Au P S
UNIT 604 512 44 28 12
ISOR 0.01 0.02 C823 C821 C822 C824 C825 C826

L.S. 5 0 0
PLAN  25
SIZE 0.054 0.108 0.12
TEMP -123
CONF
list 4
MORE -1
BOND $H
fmap 2 53
acta
SHEL 999 0.75
REM <olex2.extras>
REM <HklSrc "%.\\1015g4.hkl">
REM </olex2.extras>

WGHT    0.010100   21.186001
FVAR       0.05502
AU1   3    0.267512    0.493771    0.394557    11.00000    0.01370    0.01111 =
         0.01373    0.00012    0.00067   -0.00011
AU2   3    0.140195    0.461139    0.349001    11.00000    0.01641    0.02253 =
         0.01913   -0.00315   -0.00228   -0.00001
AU3   3    0.200101    0.404233    0.426045    11.00000    0.02187    0.01514 =
         0.02147    0.00411    0.00191   -0.00228
AU4   3    0.301198    0.408467    0.346273    11.00000    0.02152    0.01361 =
         0.01734   -0.00213    0.00140    0.00187
AU5   3    0.121325    0.512971    0.429832    11.00000    0.01615    0.01907 =
         0.01772   -0.00039    0.00233    0.00196
AU6   3    0.372335    0.426793    0.433209    11.00000    0.01957    0.02030 =
         0.02129    0.00280   -0.00095    0.00501
AU7   3    0.277770    0.514075    0.310270    11.00000    0.02810    0.01954 =
         0.01620    0.00430    0.00395    0.00320
AU8   3    0.419730    0.499853    0.365941    11.00000    0.01555    0.01951 =
         0.02215   -0.00232    0.00388   -0.00204
AU9   3    0.267165    0.499320    0.479480    11.00000    0.01974    0.02029 =
         0.01394    0.00028   -0.00016    0.00010
AU10  3    0.194757    0.583924    0.367937    11.00000    0.02039    0.01509 =
         0.02231    0.00345    0.00182    0.00449
AU11  3    0.340447    0.579817    0.420531    11.00000    0.02160    0.01456 =
         0.02296   -0.00412    0.00019   -0.00344
S81   5   -0.010922    0.523146    0.454211    11.00000    0.01788    0.02861 =
         0.02749   -0.00367    0.00282    0.00192
S82   5    0.455720    0.364037    0.466362    11.00000    0.04057    0.02750 =
         0.04048    0.00462   -0.01155    0.01173
S83   5    0.265595    0.535372    0.238842    11.00000    0.09179    0.02951 =
         0.01900    0.00500    0.00268    0.00323
P1    4    0.151480    0.330182    0.460587    11.00000    0.02916    0.01752 =
         0.02371    0.00473    0.00252   -0.00351
P2    4    0.024495    0.442829    0.313114    11.00000    0.01878    0.02567 =
         0.02026   -0.00342   -0.00128    0.00017
P3    4    0.343022    0.341144    0.302383    11.00000    0.02362    0.01697 =
         0.01958   -0.00361    0.00095    0.00221
P4    4    0.261420    0.503003    0.552212    11.00000    0.02273    0.02203 =
         0.01480    0.00073   -0.00080   -0.00062
P5    4    0.139286    0.662817    0.345347    11.00000    0.02394    0.01675 =
         0.02322    0.00320    0.00217    0.00556
P6    4    0.551879    0.502707    0.344233    11.00000    0.01668    0.02285 =
         0.02140   -0.00287    0.00295   -0.00088
P7    4    0.398290    0.654921    0.447195    11.00000    0.02284    0.01648 =
         0.02243   -0.00444    0.00263   -0.00473
C101  1    0.196587    0.321913    0.512820    11.00000    0.03499    0.02375 =
         0.02799    0.00762   -0.00277   -0.00625
C102  1    0.277682    0.324218    0.516293    11.00000    0.04668    0.07034 =
         0.04385    0.02290   -0.00406   -0.01728
AFIX  43
H102  2    0.309403    0.329474    0.491662    11.00000   -1.20000
AFIX   0
C103  1    0.315467    0.319015    0.555379    11.00000    0.05206    0.05997 =
         0.06015    0.01522   -0.01259   -0.00978
AFIX  43
H103  2    0.372477    0.320918    0.557238    11.00000   -1.20000
AFIX   0
C104  1    0.271646    0.311355    0.590238    11.00000    0.06119    0.05739 =
         0.02925    0.00237   -0.01103   -0.00597
AFIX  43
H104  2    0.297814    0.307142    0.616723    11.00000   -1.20000
AFIX   0
C105  1    0.189430    0.309517    0.588167    11.00000    0.06432    0.08104 =
         0.02897    0.00461   -0.00152    0.00890
AFIX  43
H105  2    0.158556    0.304686    0.613147    11.00000   -1.20000
AFIX   0
C106  1    0.151401    0.314761    0.549307    11.00000    0.05025    0.07101 =
         0.03583    0.00378    0.00049    0.00806
AFIX  43
H106  2    0.094327    0.313451    0.547679    11.00000   -1.20000
AFIX   0
C107  1    0.043764    0.330658    0.471775    11.00000    0.02655    0.03225 =
         0.02934    0.00782    0.00060   -0.00364
C108  1    0.004359    0.378768    0.470207    11.00000    0.03117    0.02764 =
         0.03383    0.00708    0.00068   -0.00797
AFIX  43
H108  2    0.031776    0.409596    0.460144    11.00000   -1.20000
AFIX   0
C109  1   -0.074675    0.382893    0.483084    11.00000    0.03218    0.04217 =
         0.05523    0.00033   -0.00270   -0.00062
AFIX  43
H109  2   -0.100978    0.416621    0.482087    11.00000   -1.20000
AFIX   0
C110  1   -0.115577    0.339019    0.497261    11.00000    0.02780    0.07506 =
         0.04736    0.01383    0.00556   -0.00277
AFIX  43
H110  2   -0.168793    0.342432    0.507923    11.00000   -1.20000
AFIX   0
C111  1   -0.078761    0.290065    0.495880    11.00000    0.04034    0.06814 =
         0.06706    0.03096    0.00490   -0.01418
AFIX  43
H111  2   -0.108304    0.259007    0.503567    11.00000   -1.20000
AFIX   0
C112  1    0.000778    0.285032    0.483477    11.00000    0.04622    0.04484 =
         0.06697    0.02925    0.00923   -0.01057
AFIX  43
H112  2    0.025848    0.250874    0.482934    11.00000   -1.20000
AFIX   0
C113  1    0.170887    0.266548    0.433761    11.00000    0.03735    0.01944 =
         0.03543    0.00170    0.00052    0.00154
C114  1    0.170774    0.218400    0.456895    11.00000    0.06845    0.02994 =
         0.05382    0.00963    0.00434    0.00308
AFIX  43
H114  2    0.164189    0.219082    0.486710    11.00000   -1.20000
AFIX   0
C115  1    0.180311    0.169911    0.436022    11.00000    0.08017    0.02358 =
         0.06017    0.00372    0.00613    0.00251
AFIX  43
H115  2    0.178229    0.137106    0.451146    11.00000   -1.20000
AFIX   0
C116  1    0.193121    0.170280    0.392040    11.00000    0.11366    0.03773 =
         0.04692   -0.01341   -0.00134   -0.00046
AFIX  43
H116  2    0.198106    0.137608    0.376923    11.00000   -1.20000
AFIX   0
C117  1    0.198151    0.216714    0.371947    11.00000    0.15166    0.03999 =
         0.04852   -0.00372    0.01746    0.02348
AFIX  43
H117  2    0.209057    0.216788    0.342478    11.00000   -1.20000
AFIX   0
C118  1    0.187962    0.265283    0.392660    11.00000    0.09883    0.03003 =
         0.05227    0.01267    0.02380    0.01277
AFIX  43
H118  2    0.193218    0.297816    0.377383    11.00000   -1.20000
AFIX   0
C201  1   -0.039184    0.501464    0.304161    11.00000    0.01884    0.03021 =
         0.02840   -0.00182   -0.00096   -0.00060
C202  1   -0.045471    0.538823    0.336325    11.00000    0.02416    0.03017 =
         0.02994   -0.00688   -0.00091    0.00118
AFIX  43
H202  2   -0.015207    0.534437    0.361560    11.00000   -1.20000
AFIX   0
C203  1   -0.096077    0.582742    0.331675    11.00000    0.02486    0.03286 =
         0.04859   -0.01101    0.00339   -0.00084
AFIX  43
H203  2   -0.100413    0.608226    0.353832    11.00000   -1.20000
AFIX   0
C204  1   -0.139679    0.589478    0.295369    11.00000    0.03772    0.02902 =
         0.06153   -0.00249   -0.00737    0.00986
AFIX  43
H204  2   -0.174855    0.619216    0.292427    11.00000   -1.20000
AFIX   0
C205  1   -0.132182    0.552940    0.263258    11.00000    0.05723    0.04894 =
         0.04903    0.00275   -0.02362    0.01695
AFIX  43
H205  2   -0.161947    0.558089    0.237949    11.00000   -1.20000
AFIX   0
C206  1   -0.082553    0.508931    0.266769    11.00000    0.04321    0.03783 =
         0.03152   -0.00953   -0.01421    0.00770
AFIX  43
H206  2   -0.077919    0.484112    0.244162    11.00000   -1.20000
AFIX   0
C207  1   -0.040721    0.395785    0.340733    11.00000    0.02362    0.03153 =
         0.02254   -0.00385   -0.00270   -0.00778
C208  1   -0.120787    0.405664    0.348391    11.00000    0.02610    0.06315 =
         0.04729    0.01424    0.00334    0.00336
AFIX  43
H208  2   -0.144319    0.438396    0.339427    11.00000   -1.20000
AFIX   0
C209  1   -0.167237    0.367808    0.369221    11.00000    0.03970    0.09359 =
         0.06203    0.02703    0.00748   -0.01452
AFIX  43
H209  2   -0.222649    0.374649    0.374323    11.00000   -1.20000
AFIX   0
C210  1   -0.133638    0.320537    0.382504    11.00000    0.06410    0.07358 =
         0.03391    0.00657    0.00023   -0.03723
AFIX  43
H210  2   -0.165585    0.295038    0.397148    11.00000   -1.20000
AFIX   0
C211  1   -0.054370    0.310144    0.374689    11.00000    0.06998    0.03518 =
         0.03889   -0.00277    0.00386   -0.01389
AFIX  43
H211  2   -0.031533    0.276934    0.383031    11.00000   -1.20000
AFIX   0
C212  1   -0.007567    0.347909    0.354681    11.00000    0.04529    0.03777 =
         0.03677   -0.00393    0.01142    0.00134
AFIX  43
H212  2    0.048105    0.341137    0.350362    11.00000   -1.20000
AFIX   0
C213  1    0.038320    0.413134    0.261166    11.00000    0.02877    0.02409 =
         0.01701    0.00055   -0.00079    0.00448
C214  1   -0.020461    0.380575    0.242276    11.00000    0.03597    0.03569 =
         0.02985   -0.00637   -0.00123    0.00059
AFIX  43
H214  2   -0.069037    0.372608    0.256819    11.00000   -1.20000
AFIX   0
C215  1   -0.006849    0.360285    0.202345    11.00000    0.06128    0.04060 =
         0.03482   -0.01444   -0.01539   -0.00090
AFIX  43
H215  2   -0.046941    0.338826    0.189264    11.00000   -1.20000
AFIX   0
C216  1    0.063917    0.370629    0.181129    11.00000    0.07384    0.03943 =
         0.02440   -0.00846    0.00008    0.00851
AFIX  43
H216  2    0.072653    0.356181    0.153744    11.00000   -1.20000
AFIX   0
C217  1    0.121498    0.401846    0.199772    11.00000    0.06154    0.04591 =
         0.02775    0.00241    0.01429    0.00428
AFIX  43
H217  2    0.170358    0.408902    0.185199    11.00000   -1.20000
AFIX   0
C218  1    0.109385    0.423397    0.239830    11.00000    0.03687    0.03736 =
         0.02953   -0.00172    0.00395    0.00134
AFIX  43
H218  2    0.149737    0.445063    0.252471    11.00000   -1.20000
AFIX   0
C301  1    0.263018    0.305778    0.273968    11.00000    0.02606    0.02110 =
         0.02039   -0.00110   -0.00193   -0.00104
C302  1    0.185419    0.309882    0.288041    11.00000    0.03733    0.02974 =
         0.03730   -0.01087    0.00234   -0.00076
AFIX  43
H302  2    0.172726    0.334873    0.309656    11.00000   -1.20000
AFIX   0
C303  1    0.124365    0.277739    0.271023    11.00000    0.02778    0.05240 =
         0.05858   -0.01407    0.00086   -0.00852
AFIX  43
H303  2    0.071050    0.280027    0.281736    11.00000   -1.20000
AFIX   0
C304  1    0.141967    0.243115    0.238955    11.00000    0.04145    0.03135 =
         0.04409   -0.00562   -0.01459   -0.00716
AFIX  43
H304  2    0.101484    0.220140    0.227982    11.00000   -1.20000
AFIX   0
C305  1    0.218448    0.241718    0.222691    11.00000    0.04450    0.03566 =
         0.03374   -0.01047   -0.00702   -0.00279
AFIX  43
H305  2    0.230245    0.218841    0.199531    11.00000   -1.20000
AFIX   0
C306  1    0.278543    0.273344    0.239734    11.00000    0.03277    0.03395 =
         0.02914   -0.00565    0.00233    0.00154
AFIX  43
H306  2    0.330958    0.272697    0.227735    11.00000   -1.20000
AFIX   0
C307  1    0.395926    0.287756    0.329711    11.00000    0.03235    0.01798 =
         0.02417   -0.00401   -0.00337    0.00134
C308  1    0.424532    0.241401    0.310176    11.00000    0.06050    0.03302 =
         0.03125   -0.00589   -0.00355    0.01588
AFIX  43
H308  2    0.416659    0.236343    0.280712    11.00000   -1.20000
AFIX   0
C309  1    0.464378    0.202730    0.333614    11.00000    0.08038    0.02868 =
         0.05341   -0.01077   -0.00513    0.02169
AFIX  43
H309  2    0.485747    0.172069    0.319867    11.00000   -1.20000
AFIX   0
C310  1    0.473115    0.208304    0.376025    11.00000    0.07805    0.03056 =
         0.05361   -0.00108   -0.03006    0.02219
AFIX  43
H310  2    0.497590    0.180544    0.392009    11.00000   -1.20000
AFIX   0
C311  1    0.446977    0.253490    0.395792    11.00000    0.11533    0.03980 =
         0.03540   -0.00396   -0.01909    0.02172
AFIX  43
H311  2    0.454731    0.257850    0.425334    11.00000   -1.20000
AFIX   0
C312  1    0.408459    0.293602    0.372154    11.00000    0.07451    0.02989 =
         0.03295   -0.00403   -0.00761    0.02133
AFIX  43
H312  2    0.390836    0.325305    0.385891    11.00000   -1.20000
AFIX   0
C313  1    0.406853    0.365111    0.259594    11.00000    0.02209    0.03285 =
         0.01541   -0.00866    0.00246   -0.00722
C314  1    0.481575    0.343403    0.248634    11.00000    0.04466    0.03926 =
         0.04524    0.00769    0.01794    0.00516
AFIX  43
H314  2    0.503806    0.314660    0.264436    11.00000   -1.20000
AFIX   0
C315  1    0.522680    0.364472    0.214368    11.00000    0.04891    0.05623 =
         0.06688   -0.01045    0.03667    0.00204
AFIX  43
H315  2    0.572766    0.349112    0.206438    11.00000   -1.20000
AFIX   0
C316  1    0.493479    0.406525    0.191708    11.00000    0.05506    0.05352 =
         0.03148   -0.00483    0.01497   -0.02493
AFIX  43
H316  2    0.522508    0.419872    0.168088    11.00000   -1.20000
AFIX   0
C317  1    0.421651    0.429474    0.203316    11.00000    0.04918    0.04624 =
         0.02717    0.00774   -0.00572   -0.00696
AFIX  43
H317  2    0.401767    0.459435    0.188072    11.00000   -1.20000
AFIX   0
C318  1    0.377924    0.409335    0.237051    11.00000    0.03322    0.03248 =
         0.03193    0.00442   -0.00067    0.00011
AFIX  43
H318  2    0.328368    0.425515    0.244879    11.00000   -1.20000
AFIX   0
C401  1    0.249729    0.569696    0.574951    11.00000    0.01887    0.02057 =
         0.01828    0.00052   -0.00365    0.00135
C402  1    0.286896    0.611967    0.555098    11.00000    0.02518    0.02787 =
         0.03421   -0.00422    0.01044   -0.00250
AFIX  43
H402  2    0.312882    0.606247    0.528741    11.00000   -1.20000
AFIX   0
C403  1    0.287236    0.662521    0.572660    11.00000    0.03234    0.02782 =
         0.04952   -0.00119    0.01239   -0.00568
AFIX  43
H403  2    0.313029    0.691160    0.558296    11.00000   -1.20000
AFIX   0
C404  1    0.250576    0.671464    0.610640    11.00000    0.02580    0.02441 =
         0.04019   -0.00898   -0.00940   -0.00104
AFIX  43
H404  2    0.252738    0.705859    0.623367    11.00000   -1.20000
AFIX   0
C405  1    0.210304    0.630036    0.630399    11.00000    0.04269    0.03150 =
         0.02437   -0.00449    0.00225    0.00471
AFIX  43
H405  2    0.182718    0.636310    0.656225    11.00000   -1.20000
AFIX   0
C406  1    0.210085    0.579580    0.612687    11.00000    0.04326    0.02303 =
         0.02244    0.00153    0.00327   -0.00134
AFIX  43
H406  2    0.182437    0.551292    0.626523    11.00000   -1.20000
AFIX   0
C407  1    0.350660    0.477999    0.579243    11.00000    0.02333    0.02409 =
         0.01882    0.00325   -0.00318   -0.00236
C408  1    0.371837    0.494158    0.620039    11.00000    0.04835    0.04782 =
         0.03204   -0.01058   -0.01168    0.01466
AFIX  43
H408  2    0.339891    0.519960    0.634349    11.00000   -1.20000
AFIX   0
C409  1    0.438723    0.472955    0.639690    11.00000    0.05167    0.06570 =
         0.03378   -0.00809   -0.02760    0.01319
AFIX  43
H409  2    0.451441    0.483421    0.667766    11.00000   -1.20000
AFIX   0
C410  1    0.486748    0.437141    0.619230    11.00000    0.03265    0.05007 =
         0.04476    0.00978   -0.00946    0.00711
AFIX  43
H410  2    0.533046    0.422929    0.632819    11.00000   -1.20000
AFIX   0
C411  1    0.467572    0.421723    0.578667    11.00000    0.03904    0.04394 =
         0.04109    0.00199   -0.00116    0.01428
AFIX  43
H411  2    0.500929    0.396831    0.564241    11.00000   -1.20000
AFIX   0
C412  1    0.400728    0.442022    0.558958    11.00000    0.03398    0.03870 =
         0.02908    0.00320   -0.00565    0.00734
AFIX  43
H412  2    0.388598    0.431192    0.530896    11.00000   -1.20000
AFIX   0
C413  1    0.175831    0.467344    0.574440    11.00000    0.02672    0.01678 =
         0.01505   -0.00242    0.00346   -0.00077
C414  1    0.175426    0.446292    0.615374    11.00000    0.03080    0.03243 =
         0.01813    0.00407   -0.00384   -0.00307
AFIX  43
H414  2    0.223699    0.445520    0.631461    11.00000   -1.20000
AFIX   0
C415  1    0.104905    0.426640    0.632402    11.00000    0.04308    0.03140 =
         0.02164    0.00928    0.00418   -0.00314
AFIX  43
H415  2    0.104777    0.411672    0.659996    11.00000   -1.20000
AFIX   0
C416  1    0.034304    0.428782    0.609180    11.00000    0.02748    0.02669 =
         0.03556    0.00294    0.00959   -0.00428
AFIX  43
H416  2   -0.014599    0.416603    0.621419    11.00000   -1.20000
AFIX   0
C417  1    0.034331    0.448363    0.568595    11.00000    0.02782    0.03674 =
         0.03395    0.00393   -0.00359   -0.00442
AFIX  43
H417  2   -0.014046    0.448791    0.552587    11.00000   -1.20000
AFIX   0
C418  1    0.105065    0.467437    0.551160    11.00000    0.03394    0.02492 =
         0.01686    0.00450    0.00093   -0.00374
AFIX  43
H418  2    0.105199    0.480705    0.523028    11.00000   -1.20000
AFIX   0
C501  1    0.204210    0.721317    0.352160    11.00000    0.03204    0.01823 =
         0.03181    0.00635    0.00319    0.00337
C502  1    0.180021    0.767693    0.370440    11.00000    0.03224    0.04037 =
         0.04190   -0.01519    0.01482   -0.00643
AFIX  43
H502  2    0.127690    0.769923    0.382422    11.00000   -1.20000
AFIX   0
C503  1    0.230431    0.811963    0.371942    11.00000    0.05203    0.03113 =
         0.04593   -0.01100    0.01232   -0.00986
AFIX  43
H503  2    0.211732    0.844272    0.384342    11.00000   -1.20000
AFIX   0
C504  1    0.305106    0.809636    0.356112    11.00000    0.04115    0.04649 =
         0.05755    0.00793    0.00445   -0.01648
AFIX  43
H504  2    0.339613    0.839907    0.357370    11.00000   -1.20000
AFIX   0
C505  1    0.331153    0.762363    0.337882    11.00000    0.04332    0.03482 =
         0.17919    0.00252    0.04493   -0.00819
AFIX  43
H505  2    0.383645    0.760264    0.326081    11.00000   -1.20000
AFIX   0
C506  1    0.281502    0.718539    0.336783    11.00000    0.05126    0.02854 =
         0.16584   -0.00524    0.04650   -0.00364
AFIX  43
H506  2    0.300760    0.685861    0.325253    11.00000   -1.20000
AFIX   0
C507  1    0.045160    0.680811    0.371556    11.00000    0.02039    0.01686 =
         0.02368   -0.00126    0.00058    0.00040
C508  1    0.027075    0.658740    0.410965    11.00000    0.02505    0.02432 =
         0.02910    0.00044    0.00054    0.00576
AFIX  43
H508  2    0.064589    0.635550    0.424307    11.00000   -1.20000
AFIX   0
C509  1   -0.045442    0.670482    0.430790    11.00000    0.03810    0.02731 =
         0.02065    0.00365    0.00579    0.00566
AFIX  43
H509  2   -0.057656    0.655061    0.457469    11.00000   -1.20000
AFIX   0
C510  1   -0.099923    0.704720    0.411588    11.00000    0.02788    0.02677 =
         0.03090   -0.00431    0.00841    0.00183
AFIX  43
H510  2   -0.149621    0.712674    0.425050    11.00000   -1.20000
AFIX   0
C511  1   -0.082044    0.727170    0.373061    11.00000    0.02639    0.02951 =
         0.03489   -0.00014   -0.00195    0.01100
AFIX  43
H511  2   -0.119306    0.750831    0.360043    11.00000   -1.20000
AFIX   0
C512  1   -0.010073    0.715461    0.353185    11.00000    0.03215    0.02803 =
         0.01782    0.00238    0.00190    0.00623
AFIX  43
H512  2    0.001773    0.731312    0.326618    11.00000   -1.20000
AFIX   0
C513  1    0.111943    0.667178    0.289761    11.00000    0.02675    0.02647 =
         0.02423    0.00015    0.00622    0.01018
C514  1    0.081854    0.621663    0.269956    11.00000    0.04824    0.04971 =
         0.02935    0.00262    0.00696   -0.00694
AFIX  43
H514  2    0.080936    0.588393    0.284466    11.00000   -1.20000
AFIX   0
C515  1    0.053159    0.625227    0.228799    11.00000    0.07195    0.07994 =
         0.03128   -0.01397   -0.00113   -0.01725
AFIX  43
H515  2    0.031534    0.594392    0.215410    11.00000   -1.20000
AFIX   0
C516  1    0.055806    0.673134    0.207229    11.00000    0.06755    0.10403 =
         0.02208    0.00618   -0.00310    0.01369
AFIX  43
H516  2    0.035674    0.675239    0.179180    11.00000   -1.20000
AFIX   0
C517  1    0.087206    0.717380    0.226064    11.00000    0.05808    0.05927 =
         0.02743    0.01414    0.01079    0.02852
AFIX  43
H517  2    0.089551    0.750125    0.210869    11.00000   -1.20000
AFIX   0
C518  1    0.115652    0.715249    0.266932    11.00000    0.05460    0.03249 =
         0.02628    0.00828    0.00713    0.01796
AFIX  43
H518  2    0.137802    0.746362    0.279669    11.00000   -1.20000
AFIX   0
C601  1    0.623907    0.530726    0.381577    11.00000    0.02056    0.02805 =
         0.02527    0.00099   -0.00198   -0.00278
C602  1    0.597529    0.569306    0.409799    11.00000    0.03088    0.03201 =
         0.03471   -0.00994   -0.00728    0.00067
AFIX  43
H602  2    0.541757    0.577493    0.411346    11.00000   -1.20000
AFIX   0
C603  1    0.651080    0.596137    0.435792    11.00000    0.04809    0.04309 =
         0.04642   -0.01338   -0.01188   -0.00167
AFIX  43
H603  2    0.632585    0.622973    0.454705    11.00000   -1.20000
AFIX   0
C604  1    0.731658    0.583255    0.433762    11.00000    0.03855    0.05095 =
         0.04620   -0.00475   -0.01268   -0.01378
AFIX  43
H604  2    0.768966    0.602111    0.450964    11.00000   -1.20000
AFIX   0
C605  1    0.758858    0.543851    0.407456    11.00000    0.02274    0.05802 =
         0.03637   -0.00097   -0.00074   -0.01065
AFIX  43
H605  2    0.814296    0.534510    0.407322    11.00000   -1.20000
AFIX   0
C606  1    0.705747    0.517633    0.381083    11.00000    0.02320    0.04733 =
         0.02884   -0.00505    0.00058   -0.00193
AFIX  43
H606  2    0.724853    0.490591    0.362524    11.00000   -1.20000
AFIX   0
C607  1    0.594520    0.437623    0.330478    11.00000    0.02177    0.02755 =
         0.03074   -0.00618    0.00123    0.00273
C608  1    0.652860    0.432752    0.299326    11.00000    0.03589    0.03385 =
         0.04000   -0.00495    0.00726    0.00383
AFIX  43
H608  2    0.669463    0.463330    0.283769    11.00000   -1.20000
AFIX   0
C609  1    0.687093    0.382953    0.290873    11.00000    0.04399    0.04642 =
         0.08015   -0.02556    0.01255    0.01002
AFIX  43
H609  2    0.726846    0.379522    0.269462    11.00000   -1.20000
AFIX   0
C610  1    0.663426    0.339210    0.313380    11.00000    0.05550    0.03776 =
         0.10087   -0.01617   -0.00278    0.01577
AFIX  43
H610  2    0.688197    0.305592    0.308168    11.00000   -1.20000
AFIX   0
C611  1    0.603532    0.343176    0.343845    11.00000    0.05311    0.03202 =
         0.07620    0.00412   -0.00868   -0.00026
AFIX  43
H611  2    0.586093    0.312373    0.358865    11.00000   -1.20000
AFIX   0
C612  1    0.569337    0.393178    0.352053    11.00000    0.03640    0.03730 =
         0.03940    0.00310    0.00254   -0.00079
AFIX  43
H612  2    0.528253    0.396372    0.372784    11.00000   -1.20000
AFIX   0
C613  1    0.570509    0.540927    0.296260    11.00000    0.01797    0.02728 =
         0.02418   -0.00312    0.00485    0.00070
C614  1    0.630298    0.579783    0.292469    11.00000    0.03307    0.04400 =
         0.03319    0.00145    0.00132   -0.00926
AFIX  43
H614  2    0.660188    0.590474    0.316630    11.00000   -1.20000
AFIX   0
C615  1    0.646179    0.602785    0.253629    11.00000    0.03562    0.04136 =
         0.05093    0.01335    0.00200   -0.00841
AFIX  43
H615  2    0.686574    0.629532    0.251308    11.00000   -1.20000
AFIX   0
C616  1    0.604413    0.587418    0.218709    11.00000    0.06355    0.06196 =
         0.03291    0.01992    0.00007   -0.00400
AFIX  43
H616  2    0.616304    0.603048    0.192066    11.00000   -1.20000
AFIX   0
C617  1    0.545235    0.549449    0.221872    11.00000    0.07268    0.07720 =
         0.03584    0.01704   -0.01778   -0.01950
AFIX  43
H617  2    0.516535    0.538489    0.197391    11.00000   -1.20000
AFIX   0
C618  1    0.527304    0.527097    0.260689    11.00000    0.04065    0.05772 =
         0.03538    0.00645   -0.01027   -0.01509
AFIX  43
H618  2    0.484695    0.501897    0.262896    11.00000   -1.20000
AFIX   0
C701  1    0.453205    0.641232    0.496153    11.00000    0.01610    0.02708 =
         0.02350   -0.00338    0.00517   -0.00522
C702  1    0.476611    0.588400    0.504059    11.00000    0.03148    0.03485 =
         0.02881   -0.00749    0.00230   -0.00164
AFIX  43
H702  2    0.464923    0.560945    0.484226    11.00000   -1.20000
AFIX   0
C703  1    0.517178    0.576633    0.541307    11.00000    0.04302    0.04498 =
         0.04632    0.00730   -0.00382    0.00836
AFIX  43
H703  2    0.532817    0.540751    0.546852    11.00000   -1.20000
AFIX   0
C704  1    0.534984    0.615365    0.570001    11.00000    0.04579    0.06469 =
         0.03044    0.00476   -0.01050    0.00007
AFIX  43
H704  2    0.563381    0.606577    0.595117    11.00000   -1.20000
AFIX   0
C705  1    0.511763    0.667191    0.562526    11.00000    0.04459    0.05406 =
         0.03057   -0.01439   -0.00288   -0.00749
AFIX  43
H705  2    0.523604    0.694137    0.582767    11.00000   -1.20000
AFIX   0
C706  1    0.471252    0.680627    0.525791    11.00000    0.02828    0.03465 =
         0.02806   -0.00589    0.00396   -0.00718
AFIX  43
H706  2    0.455789    0.716674    0.520812    11.00000   -1.20000
AFIX   0
C707  1    0.473668    0.686786    0.413844    11.00000    0.02960    0.02145 =
         0.02758   -0.00020    0.00633   -0.00366
C708  1    0.477225    0.672166    0.371530    11.00000    0.04862    0.05273 =
         0.03264   -0.00232    0.00557   -0.01322
AFIX  43
H708  2    0.438708    0.648005    0.360202    11.00000   -1.20000
AFIX   0
C709  1    0.538138    0.693308    0.345524    11.00000    0.06721    0.09350 =
         0.03156   -0.00283    0.01428   -0.00745
AFIX  43
H709  2    0.541239    0.683271    0.316616    11.00000   -1.20000
AFIX   0
C710  1    0.592489    0.728162    0.362010    11.00000    0.06152    0.06096 =
         0.04904    0.00749    0.02281   -0.02344
AFIX  43
H710  2    0.632284    0.743149    0.343989    11.00000   -1.20000
AFIX   0
C711  1    0.591676    0.742245    0.403493    11.00000    0.04414    0.03921 =
         0.05167   -0.00234    0.01616   -0.01611
AFIX  43
H711  2    0.630995    0.766048    0.414531    11.00000   -1.20000
AFIX   0
C712  1    0.532067    0.721075    0.429447    11.00000    0.03228    0.03414 =
         0.03417   -0.01013    0.01098   -0.01081
AFIX  43
H712  2    0.531387    0.730349    0.458557    11.00000   -1.20000
AFIX   0
C713  1    0.324599    0.706041    0.461028    11.00000    0.03053    0.01985 =
         0.02426   -0.00277   -0.00035    0.00037
C714  1    0.342923    0.759843    0.467455    11.00000    0.03148    0.02324 =
         0.02841   -0.00593    0.00342   -0.00338
AFIX  43
H714  2    0.396185    0.772410    0.462863    11.00000   -1.20000
AFIX   0
C715  1    0.283487    0.794982    0.480536    11.00000    0.04814    0.02141 =
         0.03081   -0.00627    0.00475    0.00583
AFIX  43
H715  2    0.296469    0.831574    0.484963    11.00000   -1.20000
AFIX   0
C716  1    0.206090    0.777708    0.487198    11.00000    0.03446    0.03445 =
         0.03308   -0.00425    0.00352    0.01334
AFIX  43
H716  2    0.166061    0.802081    0.496641    11.00000   -1.20000
AFIX   0
C717  1    0.186872    0.725318    0.480190    11.00000    0.02554    0.04082 =
         0.03185   -0.00601    0.00282   -0.00116
AFIX  43
H717  2    0.133054    0.713549    0.484286    11.00000   -1.20000
AFIX   0
C718  1    0.244992    0.689171    0.467178    11.00000    0.02700    0.02709 =
         0.03186   -0.00514   -0.00047   -0.00174
AFIX  43
H718  2    0.230862    0.652837    0.462407    11.00000   -1.20000
AFIX   0
C811  1   -0.010034    0.564544    0.499152    11.00000    0.02652    0.02020 =
         0.02406    0.00599    0.00571    0.00555
C812  1    0.056620    0.593491    0.512556    11.00000    0.03237    0.02706 =
         0.02178    0.00123    0.00477    0.00690
AFIX  43
H812  2    0.105562    0.590951    0.497155    11.00000   -1.20000
AFIX   0
C813  1    0.053064    0.625974    0.547940    11.00000    0.04561    0.02968 =
         0.03138   -0.00164   -0.00538    0.00424
AFIX  43
H813  2    0.099407    0.645450    0.556475    11.00000   -1.20000
AFIX   0
C814  1   -0.016933    0.630278    0.570812    11.00000    0.06660    0.03821 =
         0.02109   -0.00640    0.00211    0.01949
AFIX  43
H814  2   -0.019465    0.652728    0.594999    11.00000   -1.20000
AFIX   0
C815  1   -0.084036    0.601223    0.557974    11.00000    0.04753    0.04033 =
         0.03657    0.00313    0.01845    0.01206
AFIX  43
H815  2   -0.132538    0.603578    0.573772    11.00000   -1.20000
AFIX   0
C816  1   -0.081091    0.569233    0.522819    11.00000    0.03123    0.03079 =
         0.03402    0.00572    0.00647    0.00747
AFIX  43
H816  2   -0.127736    0.550008    0.514383    11.00000   -1.20000
AFIX   0
C821  1    0.553100    0.390734    0.466504    11.00000    0.03075    0.06606 =
         0.02989    0.01271    0.00204    0.02565
C822  1    0.617426    0.356887    0.455276    11.00000    0.05616    0.09589 =
         0.05473    0.00604    0.00193    0.03997
AFIX  43
H822  2    0.607241    0.320885    0.447266    11.00000   -1.20000
AFIX   0
C823  1    0.695515    0.376192    0.455938    11.00000    0.04191    0.14701 =
         0.06833    0.02646    0.00669    0.04871
AFIX  43
H823  2    0.738881    0.353464    0.448138    11.00000   -1.20000
AFIX   0
C824  1    0.710440    0.427781    0.467760    11.00000    0.04002    0.12977 =
         0.08770    0.05686   -0.00171    0.00616
AFIX  43
H824  2    0.764335    0.440474    0.468406    11.00000   -1.20000
AFIX   0
C825  1    0.647709    0.462165    0.478913    11.00000    0.04643    0.08778 =
         0.09028    0.04663   -0.01095   -0.00789
AFIX  43
H825  2    0.658402    0.497901    0.487463    11.00000   -1.20000
AFIX   0
C826  1    0.569751    0.443063    0.477240    11.00000    0.03577    0.05053 =
         0.05476    0.01413   -0.00407    0.00306
AFIX  43
H826  2    0.526493    0.466567    0.483647    11.00000   -1.20000
AFIX   0
C831  1    0.301843    0.601649    0.235730    11.00000    0.03271    0.03722 =
         0.02268    0.01165    0.00844    0.00309
C832  1    0.266469    0.637648    0.208558    11.00000    0.03968    0.03431 =
         0.02925    0.00479    0.00316    0.00761
AFIX  43
H832  2    0.220992    0.627320    0.192284    11.00000   -1.20000
AFIX   0
C833  1    0.297235    0.688929    0.204970    11.00000    0.04179    0.04114 =
         0.03855    0.01498    0.00558    0.00485
AFIX  43
H833  2    0.271352    0.713819    0.186798    11.00000   -1.20000
AFIX   0
C834  1    0.363224    0.704367    0.226725    11.00000    0.06720    0.06031 =
         0.06545    0.02859   -0.00270   -0.03031
AFIX  43
H834  2    0.383828    0.739638    0.223852    11.00000   -1.20000
AFIX   0
C835  1    0.399760    0.668447    0.252885    11.00000    0.05999    0.12256 =
         0.08242    0.05605   -0.03004   -0.04530
AFIX  43
H835  2    0.446983    0.678671    0.267771    11.00000   -1.20000
AFIX   0
C836  1    0.369384    0.617620    0.258092    11.00000    0.04516    0.07193 =
         0.06133    0.03947    0.00062   -0.00782
AFIX  43
H836  2    0.394784    0.593463    0.277052    11.00000   -1.20000
AFIX   0

C901  1    0.298036    0.041363    0.422325    11.00000    0.09550    0.09198 =
         0.08694   -0.01546   -0.01612    0.04203
AFIX 137
H90A  2    0.311909    0.077274    0.412244    11.00000   -1.50000
H90B  2    0.346023    0.024273    0.434255    11.00000   -1.50000
H90C  2    0.256327    0.044021    0.444126    11.00000   -1.50000
AFIX   0
C902  1    0.267758    0.009095    0.386790    11.00000    0.05443    0.05682 =
         0.06154    0.00778   -0.00188    0.01469
C903  1    0.186544    0.000059    0.381609    11.00000    0.04677    0.08810 =
         0.07020    0.01837    0.00939    0.01195
AFIX  43
H903  2    0.149649    0.014589    0.401469    11.00000   -1.20000
AFIX   0
C904  1    0.158168   -0.029259    0.348615    11.00000    0.04005    0.08557 =
         0.08495    0.02698    0.00266    0.00097
AFIX  43
H904  2    0.101905   -0.035163    0.345917    11.00000   -1.20000
AFIX   0
C905  1    0.210159   -0.050582    0.318947    11.00000    0.06444    0.06469 =
         0.08656    0.01238   -0.01796    0.01155
AFIX  43
H905  2    0.190241   -0.071163    0.295976    11.00000   -1.20000
AFIX   0
C906  1    0.289886   -0.041521    0.323328    11.00000    0.06410    0.08296 =
         0.06475    0.00427    0.00874    0.01947
AFIX  43
H906  2    0.326357   -0.055617    0.303060    11.00000   -1.20000
AFIX   0
C907  1    0.319046   -0.012018    0.356907    11.00000    0.03148    0.08105 =
         0.07427    0.01257    0.00676    0.01012
AFIX  43
H907  2    0.375355   -0.006189    0.359440    11.00000   -1.20000
AFIX   0
HKLF 4

REM  strienz_1015_a.res in P2(1)2(1)2(1)
REM R1 =  0.0219 for   30914 Fo > 4sig(Fo)  and  0.0252 for all   32603 data
REM   1550 parameters refined using     36 restraints

END

WGHT      0.0101     21.2234

REM Highest difference peak  1.021,  deepest hole -0.681,  1-sigma level  0.121
Q1    1   0.2231  0.4836  0.3856  11.00000  0.05    0.87
Q2    1   0.4607  0.5191  0.3643  11.00000  0.05    0.80
Q3    1   0.3191  0.4051  0.3193  11.00000  0.05    0.78
Q4    1   0.1574  0.4195  0.4187  11.00000  0.05    0.77
Q5    1   0.1788  0.4774  0.3572  11.00000  0.05    0.76
Q6    1   0.1333  0.4648  0.3217  11.00000  0.05    0.74
Q7    1   0.1001  0.5404  0.4354  11.00000  0.05    0.73
Q8    1   0.3771  0.5922  0.4047  11.00000  0.05    0.72
Q9    1   0.2432  0.5203  0.3832  11.00000  0.05    0.71
Q10   1   0.3988  0.5784  0.4223  11.00000  0.05    0.70
Q11   1   0.3607  0.5012  0.3614  11.00000  0.05    0.68
Q12   1   0.2312  0.4000  0.4023  11.00000  0.05    0.68
Q13   1   0.1537  0.6014  0.3622  11.00000  0.05    0.66
Q14   1   0.4186  0.5161  0.3398  11.00000  0.05    0.65
Q15   1   0.4229  0.4351  0.4392  11.00000  0.05    0.64
Q16   1   0.3973  0.4611  0.4328  11.00000  0.05    0.64
Q17   1   0.2565  0.5192  0.4624  11.00000  0.05    0.63
Q18   1   0.2442  0.4851  0.4195  11.00000  0.05    0.63
Q19   1   0.3181  0.4256  0.4337  11.00000  0.05    0.62
Q20   1   0.2393  0.5919  0.3700  11.00000  0.05    0.61
Q21   1   0.2992  0.5187  0.3979  11.00000  0.05    0.61
Q22   1   0.2498  0.5355  0.3061  11.00000  0.05    0.60
Q23   1   0.3136  0.5620  0.3984  11.00000  0.05    0.60
Q24   1   0.0973  0.4425  0.3389  11.00000  0.05    0.60
Q25   1   0.3287  0.6009  0.4385  11.00000  0.05    0.60
;
_shelx_res_checksum                68065
_shelx_hkl_file
;
   0   0  -3 0.38403 0.51284  12
   0   0   3-0.06886 0.63735   9
   0   0  -4 3953.15 127.422  15
   0   0   4 3728.86 127.786   7
   0   0  -4 3906.12 127.729   9
   0   0   4 3945.26 127.892   1
   0   0  -5 0.37926 0.97378  15
   0   0  -5 0.84792 1.56491   9
   0   0   5-2.05471 1.63579   1
   0   0   5-1.20540 1.68006   7
   0   0  -6 271.040 9.70164  15
   0   0  -6 273.776 10.1847   9
   0   0   6 260.697 10.3594   1
   0   0   6 249.940 10.3097   7
   0   0   7 1.34586 1.52861  15
   0   0  -7 1.84114 1.51682  15
   0   0  -7 1.00406 2.13682   9
   0   0   7 1.24660 2.08797   1
   0   0   7-0.65711 2.36989   7
   0   0  -8 140.516 5.63459  15
   0   0   8 133.902 5.53031  15
   0   0  -8 135.424 6.23252   9
   0   0  -8 132.185 5.74969   8
   0   0   8 137.360 6.47892   1
   0   0   8 126.466 6.38473   7
   0   0   9 0.95529 1.81510  15
   0   0  -9 2.01064 1.72633  15
   0   0  -9 3.95557 1.98794   8
   0   0  -9 1.78332 2.48662   9
   0   0   9 3.40853 2.84576   1
   0   0   9 1.64308 2.59933   7
   0   0  10 1693.62 57.7246  15
   0   0 -10 1671.59 57.7564  15
   0   0 -10 1680.47 57.8756   8
   0   0 -10 1691.92 58.3987   9
   0   0  10 1655.25 58.8122   1
   0   0  10 1617.14 58.5848   7
   0   0  11 1.14576 2.22199  15
   0   0 -11 1.08049 2.13314  15
   0   0 -11-0.84064 2.85327   9
   0   0 -11 0.87678 2.43711   8
   0   0  11-3.92636 2.82419   9
   0   0  11 3.58223 2.81422   1
   0   0  11-0.97142 3.38482   7
   0   0  12 129.656 5.78677  15
   0   0 -12 120.963 5.78392  15
   0   0 -12 131.953 6.52431   9
   0   0 -12 120.654 5.94661   8
   0   0  12 129.506 6.78520   9
   0   0  12 121.006 6.88142   1
   0   0  12 114.740 6.99452   7
   0   0 -13 1.42130 2.81158  15
   0   0  13 7.94704 3.12380  15
   0   0 -13 1.47411 3.80675   7
   0   0  13 1.94888 4.62528   7
   0   0  13 3.44565 3.57001   9
   0   0 -13-1.17345 3.39524   8
   0   0 -13 0.48099 3.77791   9
   0   0  13-0.64577 4.01428   1
   0   0 -14 3414.99 117.149  15
   0   0  14 3496.07 117.085  15
   0   0 -14 3448.29 118.398   7
   0   0  14 3321.49 118.218   7
   0   0 -14 3192.52 117.642  12
   0   0 -14 3468.06 117.955   9
   0   0 -14 3446.30 117.250   8
   0   0  14 3465.94 118.332   9
   0   0  14 3439.76 118.690   1
   0   0 -15 2.87792 3.21611  15
   0   0  15 1.66586 3.34446  15
   0   0  15 8.72711 4.92320   7
   0   0 -15 4.32159 4.47315   7
   0   0 -15 1.29710 3.71773  12
   0   0 -15-0.37453 3.48143   8
   0   0 -15 4.29437 4.30019   9
   0   0  15 3.61032 4.19550   9
   0   0  15-2.95028 4.12831   1
   0   0 -16 563.329 20.4585  15
   0   0  16 565.914 20.3764  15
   0   0  16 508.986 21.6297   7
   0   0 -16 580.653 22.0304   7
   0   0 -16 543.052 21.1705  12
   0   0 -16 556.150 20.6003   8
   0   0  16 533.192 21.7498   9
   0   0  16 518.646 22.0013   1
   0   0 -17 9.42455 3.33951  15
   0   0  17 2.76584 3.38779  15
   0   0  17 5.47937 4.97361   7
   0   0 -17-3.20303 3.88328  12
   0   0 -17 1.64983 3.56521   8
   0   0  17 5.15668 4.64498   9
   0   0  17 3.31798 4.84360   1
   0   0  18 1822.54 61.7106  15
   0   0 -18 1739.98 61.7569  15
   0   0  18 1751.44 63.1650   7
   0   0 -18 1759.98 62.6373  12
   0   0 -18 1768.64 61.8835   8
   0   0  18 1747.28 63.3158   9
   0   0  18 1768.19 63.7263   1
   0   0  19-0.40705 5.23799   9
   0   0 -19 3.79644 3.95440   8
   0   0 -19 0.43981 3.58715  15
   0   0  19 1.40966 3.81173  15
   0   0  19 5.17709 5.74306   7
   0   0 -19 8.37174 4.34577  12
   0   0 -19-0.98109 2.77709   4
   0   0  19 5.98414 5.47175   1
   0   0 -20 302.951 13.2494   8
   0   0  20 334.963 15.0258   9
   0   0 -20 313.934 13.1350  15
   0   0  20 329.739 15.0353   7
   0   0 -20 322.191 14.1641  12
   0   0 -20 330.939 12.3559   4
   0   0  20 295.123 15.2856   1
   0   0 -21 0.23900 4.49713   8
   0   0  21 4.89320 6.02269   9
   0   0 -21 4.51233 4.04077  15
   0   0  21 7.93026 6.09534   7
   0   0 -21 5.98769 5.18877  12
   0   0 -21 8.36823 3.16965   4
   0   0  21-10.6080 6.19031   1
   0   0 -22 1080.50 39.3837   8
   0   0  22 1110.76 41.3438   9
   0   0 -22 1062.04 39.3007  15
   0   0 -22 1188.36 41.5530   7
   0   0 -22 1084.97 40.3822  12
   0   0 -22 1100.06 38.3997   4
   0   0  22 1039.07 41.8397   1
   0   0  23 3.37501 6.65520   9
   0   0 -23-3.05237 5.01336   8
   0   0 -23 12.1712 4.62908  15
   0   0 -23 5.55152 6.91863   7
   0   0 -23 4.20133 5.42370  12
   0   0 -23 6.52175 3.34242   4
   0   0  23 4.94930 7.43460   1
   0   0  24 1080.62 40.1856   9
   0   0 -24 1077.85 37.9571   8
   0   0 -24 1015.30 37.7462  15
   0   0 -24 1084.64 40.0477   7
   0   0 -24 1049.02 38.9696  12
   0   0 -24 1038.04 36.7292   4
   0   0  24 964.621 40.3899   1
   0   0 -25 5.08874 5.57678   8
   0   0  25 4.65759 7.65199   9
   0   0 -25 4.54182 4.85196  15
   0   0 -25 4.42419 7.72239   7
   0   0 -25-0.41107 6.37836  12
   0   0 -25 7.06575 3.62034   4
   0   0  25 1.18720 8.36834   1
   0   0  26 586.395 25.1509   9
   0   0 -26 578.771 22.4008   8
   0   0 -26 572.748 22.2175  15
   0   0 -26 616.530 25.0055   7
   0   0 -26 584.259 23.8415  12
   0   0 -26 560.659 20.7480   4
   0   0 -27-1.96219 6.13511   8
   0   0  27 3.87085 7.99733   9
   0   0 -27-4.18290 5.46525  15
   0   0 -27 5.17259 8.08773   7
   0   0 -27-3.07824 7.00649  12
   0   0 -27 5.45469 3.76784   4
   0   0  27-7.64154 9.07486   1
   0   0  28 74.6939 9.56263   9
   0   0 -28 74.5823 6.77865  15
   0   0 -28 90.9524 9.78640   7
   0   0 -28 82.0960 9.24682  12
   0   0 -28 75.6578 4.96909   4
   0   0  28 80.9847 11.0567   1
   0   0  29 2.34861 8.07828   9
   0   0 -29-6.62046 5.72193  15
   0   0 -29 10.8835 8.09526   7
   0   0 -29 0.93462 7.38065  12
   0   0 -29 0.79041 3.45607   4
   0   0  29 18.3528 10.1872   1
   0   0 -30 28.6352 6.08842  15
   0   0 -30 35.7039 8.86350   7
   0   0 -30 26.4164 7.88445  12
   0   0  30 19.9264 9.02306   9
   0   0  30 32.9183 10.5280   1
   0   0 -31 1.47588 5.92461  15
   0   0 -31-13.0964 8.97317   7
   0   0 -31 1.48036 8.00610  12
   0   0  31 1.24028 9.14437   9
   0   0  31 7.94175 10.1622   1
   0   0 -32 1.49024 6.01990  15
   0   0 -32 5.81197 9.10850   7
   0   0 -32 2.53339 8.09979  12
   0   0  32 8.26451 10.1185   9
   0   0  32-0.74271 11.0903   1
   0   0 -33 16.5249 6.54830  15
   0   0 -33 23.7550 9.58198   7
   0   0 -33 15.5706 8.73512  12
   0   0  33 9.11878 10.1200   9
   0   0  33 22.8879 12.1033   1
   0   0 -34 1016.60 37.7651  15
   0   0 -34 971.846 39.8064  12
   0   0  34 1029.25 41.4776   9
   0   0  34 967.536 42.3365   1
   0   0 -35 6.33772 7.06331  15
   0   0 -35 23.9619 11.1602   7
   0   0 -35 13.0460 9.59941  12
   0   0  35 6.13166 11.5933   9
   0   0  35 26.5004 13.4392   1
   0   0 -36 292.595 14.1186  15
   0   0 -36 315.435 17.9456   7
   0   0  36 321.098 18.8913   9
   0   0 -36 308.021 16.9777  12
   0   0 -37 3.17608 11.2093   7
   0   0  37 17.7306 12.4480   9
   0   0  37-1.68566 13.5182   1
   0   0 -37 8.50786 9.83056  12
   0   0 -38 476.982 23.2949   7
   0   0  38 446.995 23.8808   9
   0   0  38 411.074 24.9448   1
   0   0 -38 439.656 22.0241  12
   0   0 -39-3.26950 12.1637   7
   0   0 -39 11.1833 10.6390  12
   0   0  39-10.2913 12.9689   9
   0   0  39-11.4478 13.4227   1
   0   0 -40 111.139 14.0159  16
   0   0 -40 94.5472 14.0298   7
   0   0 -40 57.4623 11.9633  12
   0   0  40 62.7035 14.4618   9
   0   0  40 52.1891 15.4111   1
   0   0 -41 0.65263 11.6570  16
   0   0 -41-6.68197 12.9926   7
   0   0 -41 0.60837 10.8667  12
   0   0  41-13.6247 13.4845   9
   0   0  41-8.26035 15.1398   1
   0   0 -42 13.2833 12.4951  16
   0   0 -42 10.1162 12.7960   7
   0   0 -42 7.41133 11.5470  12
   0   0  42 16.8656 13.8712   9
   0   0  42-8.41917 15.7578   1
   0   0 -43 10.1075 12.5087  16
   0   0 -43 22.5066 13.5422   7
   0   0 -43 0.62665 11.5305  12
   0   0  43 11.6224 13.6008   9
   0   0  43 6.66938 15.6390   1
   0   0 -44 34.1927 13.5429  16
   0   0 -44-2.74823 13.5967   7
   0   0 -44 6.98051 12.1913  12
   0   0  44 23.4760 14.8039   9
   0   0  44-0.96910 15.8764   1
   0   0 -45 9.02156 13.0909  16
   0   0 -45 24.1930 14.0234   7
   0   0 -45 8.34687 12.7625  12
   0   0  45 17.3605 14.8142   9
   0   0  45 10.8365 16.5660   1
   0   0 -46 347.663 22.1253   7
   0   0 -46 330.551 22.2328  16
   0   0  46 363.607 23.7610   9
   0   0  47 31.8834 16.0646   9
   0   0 -47 6.29623 14.5363   7
   0   0  48 18.4005 15.9039   9
   0   0  49 16.0308 16.1850   9
   0  -1  -3 1.94175 0.78348  15
   0   1   3 2.27714 0.92022   7
   0   1  -3 3.94224 0.81614  12
   0  -1   3 4.37101 0.88499   9
   0  -1   3 3.10682 0.78189   7
   0   1   3 1.47720 0.81357   1
   0  -1   3 2.10753 0.87069   1
   0  -1  -4 350.500 12.6079  15
   0   1   4 352.288 12.8419   7
   0   1   4 363.807 12.6083  13
   0   1  -4 360.402 12.6889  12
   0   1  -4 351.133 12.7346   9
   0  -1   4 356.819 12.5192   8
   0  -1   4 356.175 12.6540   7
   0  -1   4 357.634 12.8114   1
   0   1   4 339.471 12.7788   1
   0   1  -5 83.0139 3.27426  15
   0  -1  -5 81.8745 3.58882  15
   0   1   5 82.0534 3.99501   7
   0   1  -5 79.5064 3.68089  12
   0  -1   5 78.9855 3.76732   7
   0   1  -5 80.3612 3.79255   9
   0  -1   5 88.5771 3.54863   8
   0   1   5 82.0215 3.95590   1
   0  -1   5 84.4481 3.90120   1
   0  -1  -6 11.2352 1.59661  15
   0  -1   6 8.16086 1.16791  15
   0   1  -6 8.76999 1.22152  15
   0   1   6 9.77400 2.33962   7
   0  -1   6 8.12966 1.74857   7
   0   1  -6 9.38904 1.76762  12
   0  -1   6 11.1334 1.76759  12
   0   1  -6 6.50365 1.83549   9
   0  -1   6 9.79678 1.47704   8
   0   1   6 8.89844 1.96988   1
   0  -1   6 9.17213 1.91175   1
   0  -1  -7 21.3219 2.06497  15
   0   1  -7 26.7633 1.81206  15
   0  -1   7 23.4587 1.69764  15
   0   1   7 23.4608 2.92984   7
   0  -1   7 25.8479 2.60325   7
   0  -1   7 28.1082 2.55798  12
   0   1  -7 23.8482 2.64847   9
   0  -1   7 22.5482 2.13507   8
   0   1   7 26.5570 2.67703   1
   0  -1   7 20.3412 2.51894   1
   0   1  -8 808.525 28.6594   9
   0   1  -8 760.430 28.1738   8
   0  -1   8 806.661 28.2589   8
   0   1  -8 792.400 27.9701  15
   0  -1   8 824.847 27.9303  15
   0  -1  -8 833.497 28.2853  15
   0   1   8 781.197 28.2238  15
   0   1   8 774.651 28.9142   7
   0  -1   8 815.819 28.6657   7
   0  -1   8 817.705 28.4904  12
   0  -1  -8 817.605 27.7057   4
   0   1   8 784.059 28.9312   1
   0  -1   8 788.637 28.8974   1
   0   1  -9 106.205 4.66102   8
   0   1  -9 96.1153 5.17771   9
   0  -1   9 86.1815 4.46709   8
   0   1  -9 83.3335 4.12856  15
   0  -1   9 86.7054 4.07586  15
   0   1   9 90.6279 4.46068  15
   0  -1  -9 101.088 4.52641  15
   0   1   9 87.3122 5.45422   7
   0  -1   9 94.9708 5.11900   7
   0  -1   9 93.9245 4.85166  12
   0  -1  -9 94.6966 3.83448   4
   0   1   9 86.0924 5.34538   1
   0  -1   9 91.6791 5.24098   1
   0   1  10 246.889 12.0355   9
   0   1 -10 295.999 11.6095   8
   0   1 -10 299.715 12.2553   9
   0  -1  10 312.585 11.2612  15
   0   1 -10 301.694 11.3367  15
   0   1  10 299.185 11.5954  15
   0  -1 -10 303.749 11.5928  15
   0   1  10 312.029 12.7163   7
   0  -1  10 314.934 12.2695   7
   0  -1  10 305.395 11.9220  12
   0  -1 -10 318.818 10.9931   4
   0   1  10 294.972 12.5485   1
   0  -1  10 320.046 12.5714   1
   0   1 -11 2.71842 2.52120   8
   0   1  11-3.92819 3.01901   9
   0  -1  11-0.24839 2.98673   9
   0   1 -11-2.66647 3.14504   9
   0  -1  11 1.44095 2.02201  15
   0  -1 -11-0.75587 2.19782  15
   0   1 -11 0.24532 1.92652  15
   0   1  11 3.04669 2.39789  15
   0   1  11 1.57619 3.60372   7
   0  -1  11 1.13251 3.10717   7
   0  -1 -11 1.74751 1.57456   4
   0  -1  11-4.64693 3.38576   1
   0   1  11-0.28351 3.15921   1
   0   1  12 565.958 22.0790   1
   0  -1  12 568.385 22.0847   1
   0   1 -12 572.230 20.0599  17
   0  -1  12 597.495 20.6085  15
   0   1 -12 553.562 20.6459  15
   0  -1 -12 582.923 20.9500  15
   0   1  12 601.345 20.9469  15
   0   1 -12 569.273 21.8601   7
   0   1  12 536.962 21.9131   7
   0  -1  12 568.126 21.6991   7
   0  -1 -12 546.771 21.1627  12
   0  -1 -12 604.659 20.2449   4
   0  -1  12 559.453 21.7864   9
   0   1  12 554.860 21.7227   9
   0   1 -12 571.168 21.6114   9
   0   1 -12 558.993 20.9271   8
   0  -1 -12 571.425 20.9043   8
   0   1  13 27.7612 4.48234   1
   0  -1  13 18.8383 4.25809   1
   0   1 -13 26.0523 2.29797  17
   0  -1  13 24.8455 3.35540  15
   0  -1 -13 20.0980 3.56102  15
   0   1 -13 33.0390 3.51020  15
   0   1  13 30.0346 3.89302  15
   0   1  13 28.9630 5.59532   7
   0  -1  13 29.2589 4.73908   7
   0   1 -13 23.7001 4.66689   7
   0  -1 -13 25.0569 3.87469  12
   0  -1 -13 28.9840 2.63295   4
   0   1 -13 27.0123 4.01577   8
   0   1  13 24.1580 4.49467   9
   0  -1  13 26.9272 4.71416   9
   0   1 -13 27.3914 4.65223   9
   0  -1 -13 25.4668 3.75014   8
   0   1  14 163.024 9.30260   1
   0  -1  14 173.837 9.40526   1
   0   1 -14 195.575 6.98037  17
   0   1 -14 186.074 7.91977  15
   0  -1  14 191.794 7.91272  15
   0   1  14 196.164 8.36087  15
   0  -1 -14 181.609 8.25004  15
   0  -1 -14 172.937 9.34071   7
   0   1 -14 169.032 9.32690   7
   0   1  14 190.049 10.0225   7
   0  -1 -14 179.134 8.61171  12
   0  -1 -14 172.509 7.24906   4
   0   1 -14 185.925 8.37466   8
   0  -1  14 190.199 9.43876   7
   0  -1  14 186.709 9.47548   9
   0  -1 -14 177.684 8.26507   8
   0   1 -14 180.828 9.11069   9
   0   1  14 169.024 9.26046   9
   0   1  15 30.5281 5.18692   1
   0  -1  15 33.9427 5.11101   1
   0   1 -15 35.2023 2.35209  17
   0   1  15 36.2226 4.29846  15
   0  -1 -15 31.7280 3.98248  15
   0   1 -15 32.5108 3.67780  15
   0  -1  15 37.7137 3.72756  15
   0  -1  15 39.5384 5.72461   7
   0   1 -15 34.8199 5.10385   7
   0   1  15 28.1480 5.60596   7
   0  -1 -15 41.1856 5.36855   7
   0  -1 -15 34.1898 4.45355  12
   0  -1 -15 34.0295 2.86406   4
   0   1 -15 31.4915 5.04350   9
   0   1 -15 32.5189 4.27882   8
   0   1  15 30.9001 5.18386   9
   0  -1  15 35.3294 5.01136   9
   0  -1 -15 33.8135 4.25501   8
   0  -1  16 3586.49 123.848   1
   0   1  16 3501.26 123.906   1
   0   1 -16 3552.08 120.971  17
   0  -1 -16 3491.12 122.234  15
   0   1 -16 3473.31 121.972  15
   0  -1  16 3640.36 121.901  15
   0   1  16 3616.77 122.197  15
   0   1  16 3506.71 123.508   7
   0   1 -16 3530.95 123.485   7
   0  -1 -16 3669.87 123.646   7
   0  -1 -16 3652.34 122.818  12
   0   1 -16 3286.10 122.766  12
   0  -1 -16 3617.21 121.410   4
   0  -1  16 3588.56 123.234   7
   0  -1 -16 3567.62 122.220   8
   0   1 -16 3461.97 122.214   8
   0   1 -16 3679.92 123.128   9
   0   1  16 3513.79 123.425   9
   0  -1  16 3558.09 123.491   9
   0   1 -17 3.59118 3.56325   8
   0  -1 -17 3.47929 3.51211   8
   0   1  17 4.44092 4.76324   9
   0   1 -17 0.60705 4.62248   9
   0  -1  17 7.40200 4.55257   9
   0  -1 -17 1.28989 3.29840  15
   0  -1  17 4.53226 3.37360  15
   0   1 -17 2.22926 2.99740  15
   0  -1  17 12.7190 4.89509   7
   0   1  17 4.32832 5.00711   7
   0   1 -17 7.35252 4.99995   7
   0   1 -17 1.50610 3.69915  12
   0  -1 -17 1.13063 3.41381  12
   0  -1 -17 3.16372 2.25198   4
   0   1  17 8.47043 4.71034   1
   0  -1  17-0.41101 4.29801   1
   0  -1  18 463.510 19.9840   7
   0   1 -18 544.454 19.9960   9
   0  -1  18 478.103 20.0995   9
   0   1 -18 501.647 18.8795   8
   0   1  18 472.553 20.2383   9
   0  -1 -18 484.370 18.7841   8
   0  -1 -18 500.695 18.8971  15
   0   1 -18 474.051 18.5090  15
   0  -1  18 530.356 18.5291  15
   0   1  18 468.540 20.3618   7
   0  -1 -18 484.163 19.4488  12
   0   1 -18 486.876 19.6946  12
   0  -1 -18 506.460 17.8057   4
   0  -1  18 459.170 20.3930   1
   0   1  18 478.636 20.5536   1
   0   1  19 215.624 11.1637   9
   0   1 -19 198.035 9.71682   8
   0  -1 -19 212.049 9.65923   8
   0  -1  19 202.776 11.1378   9
   0  -1  19 194.785 10.9876   7
   0   1 -19 213.676 10.7822   9
   0   1 -19 199.891 9.24208  15
   0  -1 -19 203.066 9.61520  15
   0  -1  19 222.261 9.27996  15
   0   1  19 227.698 11.5829   7
   0   1 -19 211.666 10.3716  12
   0  -1 -19 219.218 10.3448  12
   0   1  19 211.717 10.4956  13
   0  -1 -19 219.300 8.43005   4
   0   1  19 201.807 11.4641   1
   0  -1  19 191.957 11.3767   1
   0   1 -20 5.91865 4.37739   8
   0  -1 -20 1.37097 4.15991   8
   0  -1  20 6.84495 5.68030   9
   0   1  20 3.41848 5.59319   9
   0   1 -20-0.33821 4.97912   9
   0  -1 -20 8.06634 3.90890  15
   0   1 -20 6.80299 3.92242  15
   0  -1  20 16.7654 3.87117  15
   0  -1  20 7.38902 5.47958   7
   0   1  20 2.41155 5.56607   7
   0  -1 -20 10.4751 4.64448  12
   0   1 -20 2.08918 4.72510  12
   0   1  20 2.62862 5.46773  13
   0  -1 -20 7.67002 2.67469   4
   0  -1  20-0.95655 5.84209   1
   0   1  20 9.32991 6.23717   1
   0  -1 -21 47.9204 5.25913   8
   0   1 -21 47.6698 5.38384   8
   0  -1  21 43.6281 7.39161   7
   0   1  21 48.6463 6.94476   9
   0  -1  21 50.0797 6.88547   9
   0  -1 -21 50.1425 5.22959  15
   0   1 -21 44.5668 4.74508  15
   0   1  21 54.6556 7.59980   7
   0  -1 -21 47.8580 6.86351   7
   0  -1 -21 33.2211 5.68720  12
   0   1 -21 48.0137 5.67628  12
   0   1  21 49.9468 6.38769  13
   0  -1 -21 50.0163 3.54854   4
   0   1  21 38.9926 7.40264   1
   0  -1  21 36.0368 7.18199   1
   0   1 -22 153.259 8.86614   8
   0   1  22 138.234 10.6609   9
   0  -1 -22 133.406 8.36721   8
   0  -1  22 129.964 10.7235   9
   0   1 -22 154.380 8.16726  15
   0  -1 -22 142.723 8.57837  15
   0  -1 -22 170.735 10.7967   7
   0   1 -22 151.490 10.6933   7
   0  -1 -22 165.915 9.71823  12
   0   1 -22 155.615 9.79761  12
   0  -1 -22 153.108 6.88778   4
   0   1  22 146.678 11.2287   1
   0  -1  22 143.122 10.9714   1
   0   1 -23 304.743 13.3622   8
   0  -1  23 301.767 15.3969   9
   0  -1 -23 287.288 13.1070   8
   0   1  23 301.409 15.2472   9
   0   1 -23 290.842 12.8296  15
   0  -1 -23 313.908 13.2319  15
   0  -1 -23 311.688 15.3167   7
   0   1 -23 297.259 15.2956   7
   0  -1 -23 326.212 14.2836  12
   0   1 -23 311.054 14.4762  12
   0  -1 -23 318.654 11.7374   4
   0  -1  23 285.274 15.7885   1
   0   1  23 285.014 15.7894   1
   0   1  24 928.642 36.7778   9
   0  -1  24 1011.78 37.0193   9
   0  -1 -24 947.066 34.6622   8
   0   1 -24 942.358 34.7878   8
   0  -1 -24 941.584 34.7657  15
   0   1 -24 899.929 34.4113  15
   0  -1 -24 1010.59 36.9372   7
   0   1 -24 975.226 36.8195   7
   0  -1 -24 955.606 35.7053  12
   0   1 -24 946.802 35.9373  12
   0  -1 -24 976.707 33.3375   4
   0   1 -24 941.916 33.8076   4
   0   1  24 889.061 37.3290   1
   0  -1  24 906.344 37.2611   1
   0   1 -25 10.9457 5.95047   8
   0   1  25 12.9517 7.88532   9
   0  -1  25 8.33506 7.43176   9
   0  -1 -25 3.16576 5.46664   8
   0   1 -25 10.9425 5.07786  15
   0  -1 -25 10.5163 5.33587  15
   0  -1 -25 19.2712 7.99922   7
   0   1 -25 6.39212 6.67442   7
   0   1 -25 5.92668 6.40028  12
   0  -1 -25 9.20160 6.28588  12
   0   1 -25 11.8986 4.17110   4
   0  -1 -25 11.5832 3.30017   4
   0  -1  25 12.9422 8.00615   1
   0   1  25 5.40991 8.77988   1
   0   1  26 871.945 34.7446   9
   0  -1 -26 890.737 32.3126   8
   0   1 -26 864.179 32.3885   8
   0  -1  26 875.018 34.8726   9
   0   1 -26 863.217 32.0226  15
   0  -1 -26 837.928 32.2404  15
   0  -1 -26 939.457 34.8911   7
   0   1 -26 902.358 34.6962   7
   0  -1 -26 890.570 33.6619  12
   0   1 -26 877.904 33.8623  12
   0   1 -26 846.497 31.1447   4
   0   1  26 829.531 35.6671   1
   0  -1  26 843.591 35.6174   1
   0   1  27 166.215 12.5389   9
   0   1 -27 176.825 9.87003   8
   0  -1  27 162.381 12.4799   9
   0  -1 -27 152.961 9.51977   8
   0  -1 -27 178.374 9.76178  15
   0   1 -27 163.190 9.13708  15
   0   1 -27 181.056 12.3877   7
   0  -1 -27 165.901 12.3072   7
   0  -1 -27 157.109 11.1213  12
   0   1 -27 173.923 11.4462  12
   0   1 -27 174.897 8.06661   4
   0  -1  27 163.567 12.9252   1
   0   1  27 150.303 13.1579   1
   0  -1  28 30.9993 8.86231   9
   0   1  28 58.1135 9.16568   9
   0  -1 -28 42.1610 6.25900  15
   0   1 -28 38.1707 5.77205  15
   0   1 -28 25.5195 8.22799   7
   0  -1 -28 36.3572 8.88064   7
   0  -1 -28 39.7811 7.56354  12
   0   1 -28 32.1025 7.42452  12
   0   1 -28 26.1632 4.36233   4
   0  -1  28 18.2732 9.18984   1
   0   1  28 19.3110 9.28229   1
   0   1  29 9.37886 8.36557   9
   0  -1  29-3.54507 8.63535   9
   0   1 -29 3.49888 5.22263  15
   0  -1 -29 3.69301 5.66142  15
   0  -1 -29 8.75650 8.33274   7
   0   1 -29 15.2185 8.61332   7
   0   1 -29-4.78770 7.37606  12
   0  -1 -29-0.45600 7.07412  12
   0   1 -29 2.08872 3.77227   4
   0   1  29 8.25411 9.57384   1
   0  -1  29 2.69648 9.51558   1
   0   1  30 12.0505 9.07460   9
   0  -1  30-0.60777 8.75517   9
   0  -1 -30-5.61696 5.83288  15
   0   1 -30-1.36442 5.49266  15
   0  -1 -30 4.48851 8.63322   7
   0   1 -30 7.21930 8.56491   7
   0  -1 -30-0.46912 7.38497  12
   0   1 -30 24.1357 8.01713  12
   0   1 -30 2.17799 3.93009   4
   0  -1  30-2.08423 10.0611   1
   0   1  30-2.12715 10.1868   1
   0   1  31 10.5099 9.70604   9
   0  -1  31 31.8355 10.1344   9
   0   1 -31 7.44512 5.79097  15
   0  -1 -31 3.78441 5.91500  15
   0  -1 -31 14.8806 9.01662   7
   0   1 -31 20.4674 9.09535   7
   0  -1 -31 15.9183 8.21884  12
   0   1 -31 9.60348 8.31126  12
   0   1 -31 7.14883 4.25921   4
   0   1  31 9.48933 10.3805   1
   0  -1  31 20.7504 10.3955   1
   0  -1  32 464.365 22.4214   9
   0   1  32 458.420 22.1906   9
   0  -1 -32 410.714 18.9197  15
   0   1 -32 464.452 18.6353  15
   0   1 -32 502.689 22.2217   7
   0  -1 -32 477.538 22.0169   7
   0  -1 -32 446.747 20.9397  12
   0   1 -32 481.456 21.4304  12
   0   1 -32 462.794 17.1708   4
   0   1  32 454.482 23.5805   1
   0  -1  32 447.388 23.5510   1
   0   1 -33 21.4755 6.39209  15
   0  -1 -33 20.2154 6.94021  15
   0  -1 -33 4.77042 10.1769   7
   0   1 -33 23.6300 10.1493   7
   0  -1 -33 26.8863 8.82084  12
   0   1 -33 21.7713 9.05169  12
   0  -1  33 49.1686 11.1941   9
   0   1  33 24.0266 10.6496   9
   0   1  33 6.16947 11.2362   1
   0  -1  33 24.2105 11.4185   1
   0  -1 -34 73.4365 8.48661  15
   0   1 -34 57.3013 7.19805  15
   0   1 -34 66.1670 11.9647   7
   0  -1 -34 45.5012 11.6275   7
   0  -1 -34 54.1141 10.1336  12
   0   1 -34 50.5740 10.0440  12
   0   1  34 57.1120 12.5440   9
   0  -1  34 61.0860 12.1864   9
   0  -1  34 28.7514 13.1172   1
   0   1  34 64.9640 13.8389   1
   0   1 -35 27.4002 7.03222  15
   0  -1 -35 35.9473 7.80538  15
   0   1 -35 27.5966 11.6740   7
   0  -1 -35 30.3076 11.6019   7
   0   1 -35 32.7639 10.2442  12
   0  -1 -35 23.4155 9.86878  12
   0  -1  35 28.1152 11.9328   9
   0   1  35 42.7317 12.5241   9
   0  -1  35 19.9270 13.2503   1
   0   1  35 10.5575 13.8581   1
   0  -1 -36 898.898 34.5813  15
   0  -1 -36 979.404 38.2675   7
   0   1 -36 991.150 38.1927   7
   0   1  36 954.200 38.6869   9
   0  -1  36 989.271 38.7588   9
   0   1  36 866.864 39.6358   1
   0  -1  36 870.754 39.4740   1
   0  -1 -36 913.843 36.7832  12
   0   1 -36 877.912 36.8914  12
   0  -1 -37 115.017 13.5124   7
   0   1 -37 91.0647 13.2159   7
   0   1  37 96.5938 13.7218   9
   0  -1  37 101.411 13.8477   9
   0   1  37 93.6038 15.4763   1
   0  -1  37 82.8781 15.0587   1
   0  -1 -37 102.217 11.8073  12
   0   1 -37 105.415 12.3830  12
   0  -1 -38 252.454 17.5627   7
   0   1 -38 248.656 17.4237   7
   0  -1  38 287.441 14.7817  14
   0   1 -38 261.407 16.4306  12
   0  -1 -38 240.458 16.3468  12
   0  -1  38 253.135 18.4392   9
   0   1  38 244.286 17.8429   9
   0  -1  38 211.555 18.8534   1
   0   1  38 208.679 19.6212   1
   0   1 -39 23.7734 12.1387  16
   0   1 -39 5.20649 11.7108   7
   0  -1 -39 5.89853 11.5391   7
   0  -1  39 12.4855 8.83973  14
   0  -1 -39 23.6304 11.1807  12
   0   1 -39 10.2096 10.8262  12
   0  -1  39 17.0178 12.7321   9
   0   1  39 2.19237 12.3984   9
   0  -1  39 0.87615 14.5014   1
   0   1  39 17.7787 14.3527   1
   0  -1 -40 12.5982 11.4796  16
   0   1 -40 7.85374 11.9755  16
   0  -1 -40 6.64859 12.3342   7
   0   1 -40 21.0809 12.4450   7
   0   1 -40 28.1130 11.8907  12
   0  -1 -40 31.0966 11.3166  12
   0  -1  40 24.2016 9.59076  14
   0   1  40 35.6148 13.2208   9
   0  -1  40 2.25259 13.3205   9
   0  -1  40 11.6344 15.1300   1
   0   1  40 15.4133 14.9075   1
   0   1 -41-1.99542 12.5499  16
   0  -1 -41 13.4464 11.5459  16
   0   1 -41 15.3044 12.8150   7
   0  -1 -41 20.8299 12.3594   7
   0  -1 -41 17.8922 11.3336  12
   0   1 -41 19.2371 11.8365  12
   0   1  41 14.3208 13.2129   9
   0  -1  41 15.2242 13.4513   9
   0   1  41 33.2990 15.5264   1
   0  -1  41 9.12197 14.2561   1
   0  -1 -42 9.77266 11.5493  16
   0   1 -42 12.1749 12.8929  16
   0  -1 -42 23.0614 12.8304   7
   0   1 -42 6.05722 12.6819   7
   0  -1 -42 18.1661 11.3844  12
   0   1 -42 8.19252 11.8013  12
   0   1  42 3.05148 13.5576   9
   0  -1  42 20.8216 13.6570   9
   0   1  42-16.0151 15.4314   1
   0  -1  42-2.79120 15.2560   1
   0  -1 -43 9.91193 12.4785  16
   0   1 -43 6.87102 12.9551  16
   0   1 -43 2.71568 13.2212   7
   0  -1 -43 13.7163 13.3263   7
   0   1 -43 17.8924 12.2618  12
   0  -1 -43 12.8889 11.7950  12
   0  -1  43 1.56006 13.8725   9
   0   1  43-3.85722 13.4906   9
   0   1  43-5.75124 14.7846   1
   0  -1  43-0.94842 15.5018   1
   0   1 -44 131.627 15.9101  16
   0  -1 -44 132.793 15.2546  16
   0   1 -44 163.399 16.4689   7
   0  -1 -44 137.547 15.7578   7
   0   1 -44 118.458 14.7847  12
   0  -1 -44 116.381 14.3120  12
   0   1  44 162.850 17.2476   9
   0  -1  44 124.287 16.8735   9
   0  -1  44 104.190 18.8989   1
   0   1  44 119.890 18.2697   1
   0  -1 -45 6.80790 13.3162  16
   0   1 -45-1.41332 13.7421  16
   0  -1 -45 18.7835 14.0896   7
   0   1 -45 1.37595 13.6015   7
   0  -1 -45 25.8155 12.7783  12
   0   1  45 1.56978 14.8908   9
   0  -1  45 18.2362 15.1457   9
   0  -1  45-10.7904 15.5292   1
   0   1  45 3.96125 16.7620   1
   0  -1 -46 1.90997 13.1587  12
   0   1 -46 28.3994 14.6710   7
   0  -1 -46 16.7868 15.1568   7
   0   1 -46 12.1685 14.6289  16
   0  -1 -46 17.2415 14.7148  16
   0   1  46 7.10663 15.8239   9
   0  -1  46 21.5666 16.1927   9
   0  -1 -47 21.1243 15.0005   7
   0   1 -47-15.2998 14.6613   7
   0  -1 -47 9.75285 14.1382  16
   0   1  47 8.73462 15.9409   9
   0  -1  47 26.4821 15.8431   9
   0   1 -48 206.966 18.9880   7
   0  -1  48 227.038 20.2368   9
   0   1  48 204.528 19.6903   9
   0   1  49 31.8876 16.2435   9
   0  -2   2 360.949 12.2485   9
   0  -2  -2 352.756 12.2295  14
   0  -2   2 340.083 12.1873   6
   0   2   2 354.627 12.1979   7
   0   2  -2 332.319 12.0976   5
   0   2   2 343.004 12.1616   1
   0  -2   3 104.645 4.17757   9
   0   2   3 103.525 4.17156   7
   0   2   3 107.357 3.95775  13
   0   2  -3 101.337 3.97426  14
   0   2  -3 100.585 4.10657  12
   0  -2   3 103.933 4.01575   5
   0  -2   3 107.592 4.18540   6
   0   2   3 105.280 4.14026   1
   0   2  -4 2398.11 80.7013   9
   0  -2   4 2376.31 80.5127   7
   0  -2   4 2017.09 80.6254   9
   0  -2  -4 2387.61 80.6935  15
   0   2   4 2420.82 80.7755   7
   0   2   4 2353.75 80.4846  13
   0   2  -4 2471.64 80.6804  12
   0   2  -4 2431.19 80.4357  14
   0  -2   4 2328.24 80.5016   5
   0  -2   4 2365.70 80.6803   6
   0  -2   4 2420.47 80.7264   1
   0   2   4 2352.90 80.6953   1
   0  -2  -5 0.47780 1.42931  15
   0   2   5 1.36327 1.66235   7
   0   2  -5 3.34047 1.37191  12
   0   2   5 1.93667 1.25571  13
   0   2  -5 5.06436 1.59303   9
   0  -2   5 1.98759 1.20464   7
   0  -2   5 2.44186 1.11620   8
   0   2   5 3.01455 1.40841   1
   0  -2   5 3.31030 1.42594   1
   0  -2  -6 22.6930 2.05586  15
   0   2  -6 20.1999 1.36675  15
   0  -2   6 20.3882 1.34596  15
   0   2   6 19.0946 2.52703   7
   0   2  -6 22.7544 2.12522  12
   0   2   6 24.0092 2.04899  13
   0  -2   6 21.2486 1.81233   8
   0   2  -6 21.7711 2.19074   9
   0  -2   6 21.7100 2.04338   7
   0  -2   6 21.6047 2.23818   1
   0   2   6 18.6698 2.18372   1
   0  -2   7 1648.86 55.9576  15
   0  -2  -7 1665.81 56.5303  15
   0   2  -7 1604.29 55.9631  15
   0   2   7 1627.04 56.9013   7
   0   2   7 1663.42 56.4732  13
   0   2  -7 1531.14 56.6020  12
   0   2  -7 1619.15 56.6714   9
   0  -2   7 1672.15 56.5248   7
   0  -2   7 1684.38 56.3605   8
   0  -2   7 1647.95 56.8089   1
   0   2   7 1645.59 56.8375   1
   0  -2   8 249.407 8.93202  15
   0   2   8 250.881 9.64594  15
   0   2  -8 246.237 8.96745  15
   0  -2  -8 249.416 9.56458  15
   0   2   8 239.152 10.0968   7
   0   2  -8 229.447 9.66376  12
   0  -2   8 253.328 9.69387  12
   0   2   8 240.175 9.60768  13
   0   2  -8 241.222 9.40632   8
   0  -2   8 245.861 9.37404   8
   0  -2   8 246.199 9.67969   7
   0   2  -8 248.900 9.83637   9
   0  -2   8 244.518 9.97046   1
   0   2   8 243.586 10.0185   1
   0  -2  -9 82.0784 4.35256  15
   0  -2   9 89.6757 3.75010  15
   0   2   9 85.8974 4.51555  15
   0   2  -9 86.9352 3.78828  15
   0   2   9 80.1675 5.07875   7
   0  -2   9 81.0892 4.52056  12
   0   2   9 75.8024 4.50863  13
   0  -2   9 87.8368 4.24019   8
   0   2  -9 83.9177 4.82475   9
   0   2  -9 89.0093 4.32222   8
   0  -2   9 90.5094 4.70938   7
   0   2   9 82.8398 4.87538   1
   0  -2   9 82.9027 4.83943   1
   0  -2  10 123.567 4.96166  15
   0   2 -10 126.224 5.02437  15
   0   2  10 115.844 5.69363  15
   0  -2 -10 108.804 5.50878  15
   0   2  10 108.424 6.45541   7
   0  -2  10 126.803 5.90775  12
   0   2  10 121.952 5.86813  13
   0   2 -10 123.360 5.52342   8
   0  -2  10 118.259 5.95966   7
   0   2 -10 121.316 6.16920   9
   0   2  10 108.906 5.82427   9
   0  -2  10 118.381 5.46805   8
   0  -2  10 117.705 6.11991   1
   0   2  10 100.717 6.02998   1
   0  -2 -11 537.698 19.1976  15
   0  -2  11 526.253 18.5023  15
   0   2  11 523.949 19.1376  15
   0   2 -11 521.570 18.5528  15
   0   2 -11 504.885 19.6567   7
   0   2  11 509.113 20.0288   7
   0  -2  11 531.858 19.4058  12
   0   2  11 519.654 19.3123  13
   0  -2 -11 508.933 19.1700  12
   0  -2  11 504.588 19.4220   7
   0  -2  11 529.836 19.0522   8
   0   2  11 522.625 19.6237   9
   0   2 -11 520.736 19.0240   8
   0   2 -11 502.124 19.5607   9
   0  -2  11 524.297 19.9239   1
   0   2  11 500.702 19.9361   1
   0  -2 -12 159.977 7.04485  15
   0   2 -12 152.424 6.40766  15
   0  -2  12 149.589 6.33070  15
   0   2  12 144.008 7.05604  15
   0   2 -12 149.907 7.72809   7
   0   2  12 154.986 8.30312   7
   0  -2 -12 151.925 7.13112  12
   0   2  12 146.863 7.38564  13
   0  -2  12 159.003 7.39130  12
   0   2 -12 142.967 6.91334   8
   0   2 -12 146.732 7.72452   9
   0  -2  12 166.735 7.09430   8
   0  -2  12 147.075 7.51606   9
   0  -2  12 162.921 7.56549   7
   0   2  12 157.681 7.70671   9
   0   2  12 158.515 8.12890   1
   0  -2  12 154.658 8.01581   1
   0   2 -13 12.5965 4.00440   8
   0   2  13 5.86571 4.84092   9
   0  -2  13 15.1684 5.19257   7
   0  -2  13 9.32208 4.50328   9
   0   2 -13 11.3116 4.95766   9
   0  -2  13 4.49804 3.75989   8
   0  -2  13 12.4115 3.09135  15
   0  -2 -13 9.14007 3.71322  15
   0   2 -13 14.4077 3.17158  15
   0   2  13 11.5353 5.74183   7
   0   2 -13 6.27861 4.92731   7
   0   2  13 15.3189 4.82733  13
   0  -2 -13 10.2340 3.83294  12
   0  -2  13 7.76250 4.52772  12
   0  -2 -13 12.5328 2.23000   4
   0  -2  13 8.08929 4.68935   1
   0   2  13 18.1297 5.14441   1
   0   2  14 760.433 27.9332   9
   0   2 -14 738.955 26.9386   8
   0  -2  14 712.899 27.9285   9
   0  -2  14 762.328 27.0363   8
   0  -2  14 749.552 27.6334   7
   0   2 -14 732.704 27.6759   9
   0   2 -14 736.162 26.4201  15
   0  -2 -14 717.735 26.9610  15
   0  -2  14 741.795 26.3255  15
   0   2 -14 750.876 28.0354   7
   0   2  14 719.063 28.2852   7
   0   2  14 746.710 27.4450  13
   0  -2 -14 749.430 27.2274  12
   0  -2 -14 759.351 25.8826   4
   0  -2  14 716.654 28.0703   1
   0   2  14 724.546 28.2878   1
   0  -2  15 137.694 8.21756   7
   0   2  15 143.604 8.51590   9
   0   2 -15 145.917 7.50382   8
   0  -2  15 152.996 8.68013   9
   0   2 -15 137.068 8.54894   9
   0  -2  15 150.092 6.69547  15
   0   2 -15 145.900 6.77007  15
   0  -2 -15 156.673 7.48525  15
   0   2  15 140.033 9.08322   7
   0  -2 -15 122.879 8.45376   7
   0   2 -15 138.229 8.43638   7
   0   2  15 142.413 8.23819  13
   0  -2 -15 143.444 7.59296  12
   0  -2 -15 152.035 5.99937   4
   0  -2  15 145.399 8.88714   1
   0   2  15 133.787 8.80241   1
   0   2  16 415.943 18.9733   1
   0  -2  16 418.273 18.8043   1
   0   2 -16 454.281 16.4007  17
   0  -2 -16 445.051 17.5134  15
   0  -2  16 440.115 16.8458  15
   0   2 -16 456.903 17.0207  15
   0  -2 -16 460.374 18.7681   7
   0   2 -16 444.169 18.5899   7
   0   2  16 429.773 18.8393   7
   0  -2 -16 480.024 17.9628  12
   0   2  16 471.996 18.2618  13
   0  -2 -16 487.256 16.3476   4
   0  -2  16 439.742 18.6139   9
   0   2  16 469.596 18.8651   9
   0   2 -16 472.491 18.4820   9
   0   2 -16 440.437 17.5300   8
   0  -2 -16 459.972 17.4532   8
   0  -2  16 450.434 18.4999   7
   0   2 -17 76.4719 3.72008  17
   0  -2  17 70.0212 4.49102  15
   0  -2 -17 61.2601 5.03574  15
   0   2 -17 67.0639 4.52639  15
   0   2 -17 57.0022 6.41341   7
   0   2  17 65.1419 6.95728   7
   0   2  17 73.0091 5.91346  13
   0  -2 -17 65.9658 5.36620  12
   0  -2  17 73.4119 6.38759   1
   0   2  17 52.0692 6.38717   1
   0   2 -17 47.7274 5.96578   9
   0  -2  17 75.9748 6.40326   7
   0   2 -17 64.1278 5.17507   8
   0  -2  17 68.7998 6.38778   9
   0   2  17 55.0367 6.12493   9
   0  -2 -17 71.5794 5.05831   8
   0   2 -18 760.535 26.1261  17
   0   2 -18 743.371 26.9843  15
   0  -2 -18 765.569 27.5949  15
   0  -2  18 757.413 26.8525  15
   0   2  18 721.734 28.8948   7
   0   2 -18 699.954 28.0654  12
   0   2  18 773.660 28.2593  13
   0  -2 -18 706.636 27.7961  12
   0   2  18 732.293 29.3599   1
   0  -2  18 778.175 29.3046   1
   0  -2  18 770.816 28.9097   9
   0   2 -18 721.252 27.4642   8
   0  -2  18 725.784 28.4154   7
   0   2 -18 761.662 28.4493   9
   0   2  18 751.439 28.8962   9
   0  -2 -18 753.002 27.3441   8
   0   2 -19 5.54851 2.06968  17
   0   2 -19 2.64017 3.24025  15
   0  -2 -19-0.50058 3.98587  15
   0  -2  19 4.21749 3.29481  15
   0   2  19-0.81741 5.98213   7
   0   2  19 9.45021 5.10198  13
   0   2 -19 8.27246 4.39262  12
   0  -2 -19 0.91265 4.06393  12
   0  -2  19 2.72605 5.17587   1
   0   2  19 4.31012 5.59295   1
   0  -2 -19 1.77329 4.04252   8
   0   2 -19 14.5882 5.41301   9
   0   2 -19 4.24626 4.36224   8
   0  -2  19 7.19489 5.23648   7
   0  -2  19 5.39309 5.33965   9
   0   2  19-4.10861 5.32342   9
   0   2 -20 81.4595 3.77969  17
   0   2 -20 68.5071 5.26007  15
   0  -2  20 83.5624 5.34395  15
   0  -2 -20 76.8270 6.04003  15
   0   2  20 85.9737 8.34345   7
   0   2 -20 85.4091 6.87699  12
   0   2  20 87.1473 7.19971  13
   0  -2 -20 87.3257 6.60181  12
   0  -2  20 83.4073 7.80394   1
   0   2  20 66.3019 7.80872   1
   0  -2  20 88.7647 7.30607   7
   0  -2  20 82.4584 7.50529   9
   0   2  20 79.1518 7.75029   9
   0  -2 -20 72.0434 5.80953   8
   0   2 -20 86.4794 6.24151   8
   0   2 -20 72.6896 7.01136   9
   0   2 -21 881.505 31.5490  17
   0   2 -21 892.008 32.8816  15
   0  -2  21 941.640 32.8315  15
   0  -2 -21 894.543 33.4811  15
   0  -2 -21 950.417 35.1469   7
   0   2  21 962.660 34.4812  13
   0  -2 -21 939.054 34.1303  12
   0   2 -21 936.687 34.5838  12
   0   2  21 912.111 35.7479   1
   0  -2  21 943.340 35.6612   1
   0  -2  21 923.485 35.2345   9
   0  -2  21 907.277 34.5097   7
   0  -2 -21 933.273 33.3811   8
   0   2 -21 914.198 33.4410   8
   0   2  21 972.908 35.3432   9
   0   2 -21 970.648 34.5776   9
   0  -2 -22 541.336 21.1120  15
   0  -2  22 537.711 20.3314  15
   0   2 -22 521.974 20.3951  15
   0   2 -22 522.061 22.6857   7
   0  -2 -22 559.076 22.8972   7
   0   2 -22 541.609 22.1435  12
   0   2  22 574.835 22.1622  13
   0  -2 -22 547.281 21.7936  12
   0   2  22 504.064 23.5061   1
   0  -2  22 540.047 23.4179   1
   0  -2 -22 528.109 20.8475   8
   0   2  22 567.129 23.1761   9
   0  -2  22 522.560 22.2535   7
   0   2 -22 539.532 21.0941   8
   0   2 -22 540.022 22.3690   9
   0  -2  22 547.656 22.9652   9
   0  -2 -23 70.1664 6.43416  15
   0   2 -23 84.6420 5.89257  15
   0  -2 -23 95.7768 8.76121   7
   0   2 -23 62.0976 8.47948   7
   0  -2 -23 90.5174 7.29319  12
   0   2 -23 86.5638 7.94051  12
   0   2  23 87.4508 9.19728   1
   0  -2  23 74.8102 9.09690   1
   0   2  23 75.2826 8.80214   9
   0  -2 -23 68.8889 6.28185   8
   0  -2  23 75.5466 8.41384   9
   0   2 -23 81.5692 6.74283   8
   0  -2 -24 1206.25 44.0784  15
   0   2 -24 1211.34 43.4918  15
   0  -2 -24 1290.27 46.0755   7
   0   2 -24 1238.94 45.8488   7
   0  -2 -24 1227.02 44.8880  12
   0   2 -24 1223.19 45.3102  12
   0  -2  24 1168.50 46.4727   1
   0   2  24 1188.98 46.7515   1
   0  -2  24 1192.25 46.0384   9
   0   2  24 1225.40 46.0507   9
   0  -2 -24 1251.67 43.9246   8
   0  -2 -25 984.348 38.2274  15
   0   2 -25 1041.17 37.7168  15
   0   2 -25 1067.80 40.3913   7
   0  -2 -25 1118.82 40.4828   7
   0  -2 -25 1079.60 39.2758  12
   0   2 -25 1085.44 39.7149  12
   0   2  25 1032.40 41.2396   1
   0  -2  25 1013.87 40.9848   1
   0  -2 -25 1031.21 38.0569   8
   0   2  25 1079.46 40.5527   9
   0  -2  25 1055.91 40.5520   9
   0   2 -26 78.9203 6.87290  15
   0  -2 -26 77.8749 7.52227  15
   0  -2 -26 88.7002 10.1839   7
   0   2 -26 81.1259 9.91595   7
   0  -2 -26 94.0942 8.33570  12
   0   2 -26 70.2065 9.15010  12
   0   2  26 75.4069 11.3498   1
   0  -2  26 72.1672 10.9465   1
   0  -2 -26 76.0101 7.47749   8
   0   2  26 91.5327 10.5307   9
   0  -2  26 77.4157 10.2539   9
   0   2  27 8.88281 8.21446   9
   0  -2 -27 14.2739 6.23831   8
   0  -2  27 0.56244 8.60033   9
   0   2 -27 2.42321 5.10016  15
   0  -2 -27 12.2529 6.02410  15
   0   2 -27 2.59797 8.63801   7
   0  -2 -27 17.9130 7.53643   7
   0   2 -27 19.9443 7.36595  12
   0  -2 -27 16.7134 7.15430  12
   0  -2  27 12.5478 9.18708   1
   0   2  27 0.65514 8.98067   1
   0   2 -27 11.1428 4.62381   4
   0  -2  28 93.3020 9.80653   9
   0   2  28 84.5755 10.0909   9
   0   2 -28 77.9724 6.30999  15
   0  -2 -28 81.3873 7.38848  15
   0  -2 -28 94.4145 10.3200   7
   0   2 -28 88.1222 9.92635   7
   0  -2 -28 89.2743 9.12401  12
   0   2 -28 73.6416 8.90629  12
   0   2  28 53.4368 10.0658   1
   0  -2  28 59.6634 9.93006   1
   0   2 -28 83.0736 5.93360   4
   0   2  29 56.9720 9.61007   9
   0  -2  29 49.5396 9.80938   9
   0   2 -29 62.0719 6.21494  15
   0  -2 -29 53.8176 6.97416  15
   0   2 -29 57.2993 9.75014   7
   0  -2 -29 77.9883 9.53766   7
   0   2 -29 52.6136 8.66824  12
   0  -2 -29 68.0528 8.20630  12
   0  -2  29 55.5920 10.3325   1
   0   2  29 39.8022 10.8804   1
   0   2 -29 62.3021 5.45109   4
   0   2  30 5.43006 8.78584   9
   0  -2  30 10.4276 8.76785   9
   0   2 -30 5.57133 5.42123  15
   0  -2 -30 0.66231 5.99985  15
   0   2 -30 5.56805 8.77738   7
   0  -2 -30 15.2583 9.06528   7
   0  -2 -30 10.0869 7.38752  12
   0   2 -30 18.1890 8.44593  12
   0  -2  30 10.3640 10.2808   1
   0   2  30 18.7037 10.8363   1
   0   2 -30 1.11572 4.37407   4
   0  -2  31 11.3525 9.35431   9
   0   2  31 22.2732 10.1703   9
   0   2 -31 7.42037 5.56374  15
   0  -2 -31 13.7524 6.47949  15
   0   2 -31 11.3503 8.88111   7
   0  -2 -31-12.7183 9.37687   7
   0  -2 -31 16.9831 8.31615  12
   0   2 -31 16.5795 8.69981  12
   0   2  31 6.65698 10.8157   1
   0  -2  31 23.4837 10.9174   1
   0   2 -31 10.6298 4.56933   4
   0   2  32 18.4093 10.0026   9
   0  -2  32 16.8069 9.88659   9
   0   2 -32 16.2215 5.71431  15
   0  -2 -32 5.09117 6.63828  15
   0  -2 -32 0.58964 9.32335   7
   0   2 -32 31.8272 10.0733   7
   0  -2 -32 18.4110 8.52147  12
   0   2 -32 5.84417 8.43071  12
   0   2  32 3.04326 11.5363   1
   0  -2  32 2.93114 11.0719   1
   0   2 -32 17.0141 4.74413   4
   0   2  33 77.2317 12.1586   9
   0  -2  33 86.0838 12.0265   9
   0  -2 -33 90.5875 8.47293  15
   0   2 -33 90.1161 7.49322  15
   0   2 -33 84.5440 11.7975   7
   0  -2 -33 83.4183 11.4914   7
   0   2 -33 70.0880 10.5144  12
   0  -2 -33 75.5174 10.0235  12
   0  -2 -33 78.1808 4.40114   2
   0   2  33 74.1912 13.2814   1
   0  -2  33 74.5746 13.0965   1
   0   2 -33 79.9863 6.02588   4
   0   2  34 696.577 29.2762   9
   0  -2  34 703.745 29.2613   9
   0  -2 -34 652.866 25.5380  15
   0   2 -34 687.243 24.6393  15
   0   2 -34 737.749 28.7486   7
   0  -2 -34 725.966 28.7794   7
   0   2 -34 699.098 28.0049  12
   0  -2 -34 677.330 27.2966  12
   0   2  34 636.375 30.9111   1
   0  -2  34 626.660 29.8997   1
   0   2 -34 663.675 23.4560   4
   0  -2 -34 587.154 22.1628   2
   0  -2  35 221.068 16.3458   9
   0   2  35 279.997 17.4669   9
   0  -2 -35 221.977 12.7238  15
   0   2 -35 227.319 11.5941  15
   0  -2 -35 268.019 16.7375   7
   0   2 -35 294.828 17.1330   7
   0   2 -35 246.069 15.4140  12
   0  -2 -35 220.960 14.4598  12
   0  -2  35 252.907 13.5621  14
   0  -2  35 209.533 18.3494   1
   0   2  35 218.617 19.2714   1
   0   2 -35 222.260 10.1625   4
   0  -2 -36 53.1857 8.24056  15
   0   2 -36 74.5911 12.3270   7
   0  -2 -36 58.2176 12.3658   7
   0  -2  36 81.2713 9.11729  14
   0   2 -36 67.8718 11.2174  12
   0  -2 -36 64.9915 10.9081  12
   0   2  36 69.8197 12.6302   9
   0  -2  36 37.4809 12.2665   9
   0  -2  36 32.5460 13.1661   1
   0   2  36 46.2794 13.9455   1
   0  -2 -37 17.6019 7.75290  15
   0   2 -37 24.6565 11.7263   7
   0  -2 -37 12.1961 11.8858   7
   0   2  37 19.0038 12.1473   9
   0  -2  37 50.4525 12.8458   9
   0  -2  37 10.0060 13.8640   1
   0   2  37-0.86089 14.0527   1
   0   2 -37 36.0877 10.7908  12
   0  -2  37 44.0834 8.83750  14
   0  -2 -37 27.1827 10.5438  12
   0   2 -38 253.013 17.2408   7
   0  -2 -38 279.169 17.9066   7
   0   2 -38 255.643 16.8515  12
   0  -2 -38 262.496 16.2867  12
   0  -2  38 235.995 14.3593  14
   0  -2  38 281.599 18.5001   9
   0   2  38 268.687 18.3038   9
   0  -2  38 243.908 19.7994   1
   0   2  38 271.961 20.7065   1
   0   2 -39 160.391 14.9145  16
   0  -2 -39 193.449 15.5750   7
   0   2 -39 176.554 15.8661   7
   0   2 -39 151.708 14.1341  12
   0  -2  39 153.710 11.6868  14
   0  -2 -39 158.141 13.7476  12
   0  -2  39 175.140 16.1209   9
   0   2  39 156.607 15.8904   9
   0  -2  39 124.852 17.1916   1
   0   2  39 161.725 18.3109   1
   0   2 -40 27.9670 12.3551  16
   0  -2 -40 3.08718 11.4575  16
   0   2 -40 21.6554 12.5888   7
   0  -2 -40 2.00354 12.6081   7
   0  -2  40 18.5792 9.48557  14
   0  -2 -40 17.2476 11.2117  12
   0   2 -40 11.2272 11.2639  12
   0  -2  40 18.9123 13.5184   9
   0   2  40 12.5720 12.9504   9
   0  -2  40 4.46158 14.5148   1
   0   2  40 1.83049 15.0573   1
   0   2 -41-4.06296 12.1154  16
   0  -2 -41 7.52625 11.4702  16
   0  -2 -41 17.5931 12.9143   7
   0   2 -41 0.66519 12.6183   7
   0   2 -41 3.80313 11.3700  12
   0  -2 -41 4.67662 10.9093  12
   0  -2  41 12.2831 14.0974   9
   0   2  41 1.49981 12.8014   9
   0   2  41-10.2683 15.3821   1
   0  -2  41-2.73028 14.8127   1
   0   2 -42 2.06419 12.8286  16
   0  -2 -42 29.3592 12.1812  16
   0   2 -42 24.1688 13.2793   7
   0  -2 -42 30.7479 13.5054   7
   0   2 -42 9.64885 12.1740  12
   0  -2 -42 11.8772 11.2752  12
   0   2  42 30.3664 13.7881   9
   0  -2  42 23.2892 14.1463   9
   0   2  42-16.1492 15.5649   1
   0  -2  42-10.2123 15.7043   1
   0   2 -43 0.69931 12.8730  16
   0  -2 -43-4.53435 12.0881  16
   0   2 -43 7.44145 13.3156   7
   0  -2 -43-7.57945 13.5432   7
   0  -2 -43 1.80774 11.6563  12
   0   2 -43 13.6969 12.3154  12
   0   2  43 6.15005 13.5509   9
   0  -2  43-3.92338 13.6957   9
   0  -2  43 27.4239 16.4903   1
   0   2  43-4.83245 15.2647   1
   0   2 -44 32.5952 13.5980  16
   0  -2 -44 28.2666 13.3158  16
   0   2 -44 14.3016 14.0333   7
   0  -2 -44 11.1401 14.2060   7
   0  -2 -44 18.3104 12.3071  12
   0  -2  44 10.3152 14.6540   9
   0   2  44 17.0589 14.5735   9
   0  -2  44 6.74262 16.1074   1
   0   2  44 14.7344 15.8985   1
   0   2 -45 18.7037 13.9806  16
   0  -2 -45 19.3540 13.6449  16
   0  -2 -45 22.4291 13.9660   7
   0   2 -45 20.5437 14.2480   7
   0  -2 -45-17.9186 12.2870  12
   0   2  45-1.56502 15.0056   9
   0  -2  45 5.59246 14.6623   9
   0  -2  45 7.82743 16.5143   1
   0   2  45 29.9279 17.0001   1
   0  -2 -46 181.796 16.5457  12
   0  -2 -46 172.637 18.1026   7
   0   2 -46 198.557 18.0836   7
   0  -2 -46 203.460 17.6111  16
   0   2 -46 179.266 18.4149  16
   0  -2  46 193.028 19.5429   9
   0   2  46 202.303 19.3677   9
   0   2 -47 47.0392 15.2243   7
   0  -2 -47 86.6069 16.3061   7
   0  -2 -47 40.9712 14.7024  16
   0  -2  47 53.3751 16.4011   9
   0   2  47 46.6341 15.8398   9
   0   2 -48 20.0952 15.1072   7
   0   2  48 7.13209 16.1112   9
   0  -2  48 24.3010 16.2690   9
   0   2  49 26.1617 15.8276   9
   0  -3   0 1.44686 0.92289  14
   0  -3   0 2.51818 0.92276   6
   0  -3   0 0.89151 0.76312  11
   0   3   0 1.81917 0.79067   1
   0   3  -1 289.522 10.4800   5
   0  -3  -1 300.734 10.6605  14
   0  -3  -1 299.362 10.5092   6
   0  -3   1 300.992 10.5566   6
   0   3  -1 301.720 10.6032  14
   0  -3  -1 290.118 10.3629  11
   0   3   1 291.491 10.5095   1
   0   3  -2 2788.03 98.3364   5
   0  -3  -2 2901.51 98.5072  14
   0  -3   2 2943.35 98.4327   6
   0  -3  -2 2945.03 98.3410   6
   0   3  -2 2870.26 98.3895  14
   0  -3   2 2944.53 98.4903   9
   0   3   2 2836.28 98.3871   1
   0   3   3 35.8583 2.08370   1
   0  -3   3 36.8694 2.12954   9
   0  -3  -3 36.3583 2.18781  14
   0   3  -3 40.2384 2.00218  14
   0  -3   3 39.9442 1.99790   5
   0  -3  -3 37.2574 1.71417  11
   0  -3   3 38.4158 2.21276   6
   0   3   3 40.9066 2.18260   7
   0  -3   4 2.18447 1.30334   9
   0  -3   4 3.11149 1.51775   6
   0   3   4 1.03704 1.44777   7
   0   3  -4 3.33604 1.33104  12
   0   3  -4 2.07388 1.09859  14
   0  -3   4 1.76163 1.05762   5
   0   3  -4 2.82658 0.91297   3
   0   3   4 2.71243 1.25199   1
   0   3  -5 1.75051 1.63415   9
   0  -3  -5 4.45491 1.71419  15
   0   3   5 2.63427 1.74175   7
   0   3   5 4.59262 1.29279  13
   0   3  -5 3.03065 1.39412  12
   0   3  -5 3.50958 1.23446  14
   0  -3   5 3.73773 1.75320   6
   0  -3   5 3.73890 1.35357   5
   0   3  -5 3.26092 1.27944   3
   0   3   5 5.03493 1.56037   1
   0  -3   6 0.46607 1.54449   7
   0   3  -6 2.74884 1.79808   9
   0  -3   6 0.89009 0.84878  15
   0  -3  -6 1.25443 1.84329  15
   0   3   6 2.04175 2.06790   7
   0   3  -6 2.56506 1.71991  12
   0   3   6-0.18098 1.46895  13
   0  -3   6 0.25585 1.34030  14
   0   3  -6 2.34641 1.51031   3
   0   3   6 3.38765 1.83201   1
   0  -3   6 3.13547 1.75566   1
   0  -3   7 160.464 5.98241  15
   0  -3  -7 162.393 6.82517  15
   0   3   7 165.745 7.12325   7
   0   3   7 152.414 6.57887  13
   0  -3   7 167.269 6.43832  14
   0   3  -7 163.321 6.81751  12
   0  -3   7 170.438 6.60852   7
   0   3  -7 167.490 6.96663   9
   0  -3   7 158.159 6.49633   8
   0  -3   7 171.121 6.95779   1
   0   3   7 159.153 6.93203   1
   0   3  -8 2.86488 2.18497   9
   0  -3   8 4.54397 1.79050   8
   0  -3   8 5.05661 1.95143   7
   0   3  -8 4.26606 1.18947  15
   0  -3  -8 1.63583 1.99335  15
   0  -3   8 3.04669 1.17416  15
   0   3   8 3.65338 2.70169   7
   0  -3   8-0.10417 1.62166  14
   0   3  -8 1.11561 1.89615  12
   0   3   8-1.76040 1.99209  13
   0   3   8 1.59893 1.05196   4
   0   3  -8 1.85653 1.98806   5
   0   3   8 1.60505 2.10060   1
   0  -3   8 6.24993 2.28324   1
   0  -3   9 1220.26 43.2137   7
   0   3  -9 1135.00 43.2140   7
   0   3  -9 1247.83 43.5030   9
   0  -3   9 1244.24 43.0512   8
   0  -3   9 1279.93 42.5127  15
   0   3  -9 1246.16 42.5292  15
   0  -3  -9 1241.35 43.3331  15
   0   3   9 1217.85 43.7446   7
   0  -3   9 1262.73 42.9554  14
   0   3   9 1220.95 43.1891  13
   0   3  -9 1230.72 43.4583  12
   0   3  -9 1227.44 43.0576   5
   0   3   9 1237.72 42.4077   4
   0   3   9 1221.84 43.7009   1
   0  -3   9 1248.03 43.6405   1
   0   3 -10 10.0167 2.87819   9
   0  -3  10 11.4446 2.56457   7
   0  -3  10 7.37538 2.15358   8
   0  -3  10 12.6420 1.62081  15
   0   3 -10 10.5935 1.61817  15
   0  -3 -10 8.95521 2.59672  15
   0   3  10 9.52903 3.19007   7
   0   3 -10 12.1713 2.68563   7
   0   3 -10 7.32205 2.40235  12
   0  -3  10 11.9300 2.58268  12
   0   3  10 12.9662 2.55132  13
   0  -3  10 12.3779 2.13562  14
   0   3 -10 8.69728 2.33258   5
   0   3  10 11.7581 1.47521   4
   0  -3  10 7.97279 2.78146   1
   0   3  10 9.99038 2.87455   1
   0  -3  11 221.149 9.74783   1
   0   3  11 225.160 9.88510   1
   0   3  11 220.436 8.06799  17
   0  -3  11 230.292 8.42795  15
   0   3 -11 225.235 8.45386  15
   0  -3 -11 212.631 9.33414  15
   0   3  11 210.451 10.1188   7
   0   3 -11 226.738 9.61353   7
   0   3  11 229.973 9.43870  13
   0  -3  11 238.349 9.55606  12
   0   3 -11 212.073 9.05780   5
   0   3 -11 221.198 9.67444   9
   0  -3  11 222.331 9.46370   7
   0  -3  11 229.540 9.09204   8
   0   3  12 415.184 14.6996  17
   0  -3 -12 434.012 16.1232  15
   0   3 -12 420.695 15.2003  15
   0  -3  12 435.437 15.1606  15
   0   3 -12 421.086 16.4469   7
   0   3  12 393.387 16.8619   7
   0  -3  12 428.164 16.2513  12
   0   3  12 415.851 16.1291  13
   0  -3  12 424.639 16.7205   1
   0   3  12 436.447 16.9955   1
   0  -3  12 390.511 16.4336   9
   0   3  12 411.213 16.3991   9
   0  -3  12 416.709 16.1754   7
   0  -3  12 439.068 15.8832   8
   0   3 -12 416.619 16.4912   9
   0  -3  13 1153.49 39.3955  15
   0   3 -13 1110.81 39.4111  15
   0  -3 -13 1119.45 40.3573  15
   0   3  13 1079.01 41.3519   7
   0   3 -13 1124.76 40.8292   7
   0   3  13 1118.84 40.4467  13
   0  -3  13 1215.58 40.6408  12
   0   3  13 1104.06 41.2130   1
   0  -3  13 1144.46 41.1669   1
   0  -3  13 1125.80 40.9909   9
   0  -3  13 1116.89 40.4798   7
   0   3  13 1157.92 40.8155   9
   0   3 -13 1141.68 40.8290   9
   0  -3  13 1136.62 40.1255   8
   0  -3  14 1.23953 2.34132  15
   0   3 -14 2.81853 2.35151  15
   0  -3 -14 1.31722 3.12463  15
   0   3  14 2.99075 5.07137   7
   0   3 -14 2.62340 3.80051   7
   0  -3 -14-0.22183 3.13561  12
   0   3  14 0.94096 3.78478  13
   0  -3  14-1.19863 3.98236  12
   0  -3  14 0.97480 3.53141   1
   0   3  14 2.78927 4.05437   1
   0   3  14-0.28936 3.62918   9
   0  -3  14 0.39600 3.29915   8
   0  -3  14 2.79899 3.67506   9
   0   3 -14-0.54462 4.18037   9
   0  -3  14 2.18021 3.98783   7
   0  -3  15 166.036 7.07219  15
   0  -3 -15 159.363 8.15867  15
   0   3 -15 161.648 7.13544  15
   0   3 -15 147.732 9.20834   7
   0   3  15 162.456 9.86732   7
   0  -3 -15 167.691 8.18924  12
   0   3  15 174.864 8.89936  13
   0  -3  15 168.562 8.76806  12
   0   3  15 152.538 9.26668   1
   0  -3  15 151.985 9.05371   1
   0  -3  15 152.466 7.92570   8
   0  -3  15 163.657 8.99967   9
   0   3  15 154.365 8.85196   9
   0  -3  15 156.028 8.71723   7
   0   3 -15 157.621 9.09090   9
   0   3 -16 588.706 22.1156  15
   0  -3 -16 598.888 23.0002  15
   0  -3  16 637.872 22.0855  15
   0   3 -16 621.440 24.0757   7
   0   3  16 623.583 24.5505   7
   0   3  16 615.517 23.4308  13
   0  -3 -16 622.355 23.1300  12
   0  -3  16 630.792 23.3980  12
   0   3  16 561.699 24.0771   1
   0  -3  16 579.646 23.9608   1
   0  -3  16 577.103 23.4230   7
   0  -3  16 647.537 23.0042   8
   0   3  16 620.968 23.9980   9
   0   3 -16 657.632 23.9194   9
   0  -3  16 621.982 24.1384   9
   0  -3  17 135.696 6.10207  15
   0   3 -17 128.136 6.20489  15
   0  -3 -17 135.081 7.10313  15
   0   3  17 118.155 8.91011   7
   0   3 -17 116.710 8.35051   7
   0  -3 -17 135.146 7.24155  12
   0   3  17 134.111 7.88487  13
   0   3  17 121.130 8.48550   1
   0  -3  17 127.682 8.36031   1
   0  -3  17 122.261 7.05498   8
   0  -3  17 116.465 8.02665   9
   0   3 -17 132.476 8.24341   9
   0  -3  17 129.999 7.74509   7
   0   3  17 134.202 8.09799   9
   0  -3  18 450.947 15.6670  15
   0   3 -18 414.728 15.7573  15
   0  -3 -18 391.166 16.5627  15
   0   3  18 398.893 18.0723   7
   0   3  18 417.324 17.2700  13
   0  -3 -18 408.677 16.7769  12
   0  -3  18 404.900 18.0717   1
   0   3  18 424.056 18.4066   1
   0  -3  18 407.675 17.9213   9
   0   3 -18 422.993 17.5107   9
   0  -3  18 416.393 17.2663   7
   0   3  18 412.544 17.7246   9
   0   3 -19 522.872 18.6401  17
   0  -3  19 524.524 18.9952  15
   0  -3 -19 492.563 19.8741  15
   0   3 -19 491.059 19.0421  15
   0   3  19 507.692 21.6453   7
   0   3  19 521.531 20.5900  13
   0  -3 -19 518.447 20.1997  12
   0  -3  19 552.186 21.8297   1
   0   3  19 523.947 21.9438   1
   0  -3  19 494.009 21.1746   9
   0  -3 -19 504.617 19.6546   8
   0   3 -19 526.577 21.0269   9
   0  -3  19 532.648 20.7557   7
   0   3  19 503.347 21.2305   9
   0   3 -20 42.9901 3.44026  17
   0   3 -20 46.9235 4.28014  15
   0  -3  20 47.0069 4.18088  15
   0  -3 -20 36.7846 5.35026  15
   0  -3 -20 42.0432 6.50699   7
   0   3  20 29.4509 7.13052   7
   0   3 -20 35.8230 5.44289  12
   0  -3 -20 40.4996 5.13070  12
   0   3  20 42.9517 6.11694  13
   0  -3  20 43.3007 6.40726   7
   0   3  20 42.6186 6.63864   9
   0  -3 -20 49.0560 5.03685   8
   0  -3  20 42.1188 6.68114   9
   0   3 -20 43.6108 6.35460   9
   0   3  20 36.0223 6.90733   1
   0  -3  20 53.5118 6.76972   1
   0   3  21 94.7097 9.10262   1
   0  -3  21 85.3821 8.57282   1
   0   3 -21 104.451 5.11305  17
   0  -3  21 113.886 6.13697  15
   0   3 -21 101.483 6.06056  15
   0  -3 -21 100.409 7.03558  15
   0  -3 -21 113.093 8.71829   7
   0  -3 -21 108.094 7.67301  12
   0   3 -21 104.875 8.00515  12
   0   3  21 106.710 8.32481  13
   0   3 -21 101.233 7.88589   3
   0  -3 -21 103.947 6.98148   8
   0  -3  21 103.924 8.70433   9
   0   3  21 84.4469 8.68617   9
   0   3 -21 115.438 8.76237   9
   0  -3  21 121.131 8.34583   7
   0   3 -22 572.739 20.2540  17
   0  -3 -22 531.797 22.0605  15
   0  -3  22 593.453 21.1538  15
   0   3 -22 546.788 21.2348  15
   0  -3 -22 602.427 24.0433   7
   0   3 -22 583.749 23.9668   7
   0   3  22 589.898 23.1954  13
   0  -3 -22 577.578 22.7140  12
   0   3 -22 593.667 23.1696  12
   0   3  22 540.291 24.4716   1
   0  -3  22 550.307 24.2344   1
   0  -3  22 580.147 24.1217   9
   0   3  22 547.250 23.8835   9
   0  -3 -22 551.711 21.8034   8
   0  -3  22 560.274 23.2814   7
   0   3 -23 1629.15 56.6710  17
   0  -3 -23 1590.59 58.5820  15
   0  -3  23 1734.45 57.6714  15
   0   3 -23 1587.06 57.7036  15
   0  -3 -23 1750.04 60.4732   7
   0   3 -23 1699.88 60.3201   7
   0   3 -23 1614.28 59.5813  12
   0  -3 -23 1696.22 59.1424  12
   0   3  23 1677.87 60.3861   9
   0  -3  23 1641.75 60.4177   9
   0  -3 -23 1670.68 58.2861   8
   0   3  23 1686.52 61.2404   1
   0  -3  23 1564.99 60.5841   1
   0  -3  24 14.6506 7.24571   1
   0   3  24 25.3566 8.71139   1
   0   3 -24 20.8052 2.37840  17
   0   3 -24 20.1476 4.60354  15
   0  -3 -24 19.2521 5.72807  15
   0  -3 -24 24.6101 7.39856   7
   0   3 -24 11.6362 7.15416   7
   0  -3 -24 23.9029 6.17019  12
   0   3 -24 13.0146 6.76327  12
   0  -3 -24 19.2581 5.58613   8
   0   3  24 15.7598 7.53638   9
   0  -3  24 11.3834 7.74606   9
   0   3 -24 28.0817 5.66309   5
   0  -3  25 0.53519 7.73061   9
   0  -3 -25 2.10148 5.85199   8
   0   3  25 5.26163 8.59986   9
   0  -3 -25 0.31842 5.79994  15
   0   3 -25 6.03090 4.73698  15
   0   3 -25 0.49841 7.66961   7
   0  -3 -25 0.50554 7.96736   7
   0   3 -25 3.59159 7.25419  12
   0  -3 -25 5.33958 6.47424  12
   0   3  25-5.62214 8.64514   1
   0  -3  25 14.0305 8.71888   1
   0   3 -25 3.69712 6.21452   5
   0   3  26 652.915 27.4247   9
   0  -3  26 629.183 27.3959   9
   0  -3 -26 670.136 24.8544   8
   0  -3 -26 654.010 25.2351  15
   0   3 -26 609.041 24.0108  15
   0   3 -26 643.496 27.1001   7
   0  -3 -26 689.989 27.3597   7
   0  -3 -26 641.636 25.8222  12
   0   3 -26 656.854 26.4845  12
   0  -3  26 610.185 27.6672   1
   0   3  26 606.532 27.9713   1
   0   3 -26 663.642 25.1057   5
   0  -3 -27 482.693 19.2095  15
   0   3 -27 429.889 17.8874  15
   0   3 -27 500.988 21.5651   7
   0  -3 -27 497.821 21.4882   7
   0  -3 -27 490.162 19.9516  12
   0   3 -27 489.865 20.8864  12
   0   3  27 427.273 22.3245   1
   0  -3  27 472.641 22.2161   1
   0   3  27 422.408 21.0539   9
   0  -3  27 466.312 21.6034   9
   0  -3 -27 432.407 18.5729   8
   0   3 -28 26.9888 5.11915  15
   0  -3 -28 41.2527 6.43740  15
   0  -3 -28 21.8312 8.07577   7
   0   3 -28 34.4496 8.88739   7
   0  -3 -28 46.7826 7.78121  12
   0   3 -28 34.3632 8.29032  12
   0  -3  28 35.0080 9.81326   1
   0   3  28 26.8751 9.70596   1
   0  -3  28 56.4796 8.75766   9
   0   3  28 39.6732 9.33724   9
   0   3  29 1.77358 8.71754   9
   0  -3  29 14.5306 8.90497   9
   0  -3 -29 4.80934 6.06598  15
   0   3 -29-0.46466 4.77683  15
   0  -3 -29-9.50815 8.67576   7
   0   3 -29 1.09940 8.33896   7
   0  -3 -29 14.7816 6.69726  12
   0   3 -29-11.1025 7.69234  12
   0  -3  29-8.03063 10.0296   1
   0   3  29 5.68011 9.88182   1
   0  -3 -29 0.31612 2.29921   2
   0   3  30 9.10521 9.00832   9
   0  -3  30 8.71468 9.01516   9
   0   3 -30-0.23508 4.79386  15
   0  -3 -30 4.18474 6.16459  15
   0   3 -30-3.36349 8.97133   7
   0  -3 -30 2.28346 8.91670   7
   0   3 -30 2.58971 7.93318  12
   0  -3 -30 4.03190 7.36793  12
   0   3  30 24.8585 11.2110   1
   0  -3  30-4.14072 9.71459   1
   0  -3 -30 4.79516 1.97370   2
   0   3 -30-0.87744 5.11338   4
   0   3  31 11.2133 9.64235   9
   0  -3  31-1.91857 9.40757   9
   0  -3 -31 8.48860 6.67491  15
   0   3 -31 5.20605 5.22916  15
   0  -3 -31 4.08696 9.09936   7
   0   3 -31 2.85686 8.73126   7
   0   3 -31 5.84279 8.48284  12
   0  -3 -31-3.22638 7.44842  12
   0  -3  31 9.96175 6.98950  14
   0  -3  31 13.5009 10.5980   1
   0   3  31-3.00714 10.8593   1
   0   3 -31 3.41812 5.24203   4
   0   3  32 135.037 13.1366   9
   0  -3  32 159.817 13.4134   9
   0  -3 -32 140.689 9.85018  15
   0   3 -32 141.370 8.38182  15
   0   3 -32 164.571 13.0536   7
   0  -3 -32 144.506 13.1381   7
   0  -3 -32 145.016 11.0088  12
   0  -3  32 171.597 10.2669  14
   0   3 -32 144.796 12.0851  12
   0   3  32 129.842 14.4736   1
   0  -3  32 114.108 13.3316   1
   0   3 -32 138.163 8.12588   4
   0   3  33 271.743 17.0295   9
   0  -3  33 281.861 16.8366   9
   0  -3 -33 244.793 13.4134  15
   0   3 -33 247.222 11.9798  15
   0   3 -33 321.788 16.6593   7
   0  -3 -33 275.924 16.2351   7
   0  -3 -33 247.696 14.9595  12
   0  -3  33 265.144 13.5465  14
   0   3 -33 279.515 15.6254  12
   0   3  33 259.607 18.5878   1
   0  -3  33 219.756 17.3721   1
   0   3 -33 253.725 11.5895   4
   0   3  34-3.32617 11.5098   9
   0  -3  34 19.8874 11.9629   9
   0   3 -34 5.45397 6.01132  15
   0  -3 -34 3.64069 7.65200  15
   0  -3 -34 25.2761 11.0154   7
   0   3 -34 17.4451 11.1321   7
   0   3 -34 21.6401 10.4538  12
   0  -3 -34 4.98855 9.21851  12
   0  -3  34 13.4377 7.91820  14
   0   3  34-7.32126 13.7312   1
   0  -3  34-7.72873 13.4445   1
   0   3 -34 14.7593 5.73491   4
   0   3  35 68.5642 12.8807   9
   0  -3  35 67.2685 13.2355   9
   0  -3 -35 68.9333 9.08770  15
   0  -3 -35 75.9610 12.3696   7
   0   3 -35 91.3682 12.5601   7
   0   3 -35 97.7198 11.7097  12
   0  -3  35 100.902 9.48299  14
   0  -3 -35 79.1377 10.8126  12
   0  -3  35 59.4746 13.7558   1
   0   3  35 102.522 15.5558   1
   0   3 -35 83.3364 6.59977   4
   0   3  36 442.498 23.0017   9
   0  -3  36 470.726 23.2642   9
   0  -3 -36 420.955 19.0750  15
   0   3 -36 492.857 22.7379   7
   0  -3 -36 465.644 22.4834   7
   0  -3 -36 414.831 20.8680  12
   0  -3  36 434.281 19.4450  14
   0   3 -36 415.905 21.4879  12
   0  -3  36 403.061 23.7071   1
   0   3  36 421.418 24.3763   1
   0   3 -36 439.083 16.8762   4
   0  -3 -37 283.837 15.3558  15
   0   3 -37 328.251 18.8986   7
   0  -3 -37 322.411 19.2086   7
   0   3  37 334.541 19.8021   9
   0  -3  37 307.896 19.6564   9
   0  -3  37 305.834 21.1523   1
   0   3  37 293.081 21.2067   1
   0   3 -37 320.089 18.5917  12
   0  -3 -37 340.016 17.7212  12
   0  -3  37 342.858 15.9990  14
   0   3 -38 30.0767 12.8062   7
   0  -3 -38 40.0167 12.4480   7
   0   3 -38 19.0884 11.4545  12
   0  -3  38 49.9918 9.00204  14
   0  -3 -38 22.2824 10.6931  12
   0   3  38 15.0565 13.1519   9
   0  -3  38 35.5365 13.4211   9
   0   3  38 25.8337 15.2840   1
   0  -3  38 16.1878 14.2321   1
   0   3 -39-1.99973 11.8267  16
   0  -3 -39 8.65471 11.9560   7
   0   3 -39 17.4911 12.3582   7
   0   3 -39 17.5492 10.7942  12
   0  -3  39 13.2213 8.88604  14
   0  -3 -39 16.6295 10.4792  12
   0   3  39 5.09359 12.2594   9
   0  -3  39 15.7940 12.6462   9
   0   3  39-11.8220 14.9117   1
   0  -3  39-0.87174 13.7412   1
   0   3 -40 3.38907 12.4699  16
   0  -3 -40 25.9789 11.7886  16
   0   3 -40 33.4042 13.1416   7
   0  -3 -40 44.4533 13.5404   7
   0  -3 -40 20.2929 11.2934  12
   0   3 -40 1.91148 11.7154  12
   0   3  40 28.0666 13.3155   9
   0  -3  40 22.9090 13.7303   9
   0   3  40 40.8161 16.3835   1
   0  -3  40 18.7053 15.6493   1
   0   3 -41 57.2310 13.7181  16
   0  -3 -41 27.6204 11.7858  16
   0   3 -41 43.1374 13.3094   7
   0  -3 -41 63.9608 13.8284   7
   0  -3 -41 41.2709 11.3339  12
   0   3 -41 30.4063 12.1981  12
   0  -3  41 34.0477 13.9952   9
   0   3  41 35.1644 13.4216   9
   0  -3  41 20.0203 14.8286   1
   0   3  41 64.1905 16.1723   1
   0  -3 -42 77.4688 13.1184  16
   0   3 -42 81.2270 14.3371  16
   0  -3 -42 62.0006 14.1126   7
   0   3 -42 96.3891 14.1081   7
   0  -3 -42 71.0601 12.1125  12
   0   3  42 65.8929 14.4334   9
   0  -3  42 98.7548 15.2350   9
   0   3  42 66.2485 17.0302   1
   0  -3  42 64.9438 16.5990   1
   0  -3 -43 29.8403 12.9177  16
   0   3 -43 14.9422 13.7542  16
   0  -3 -43 1.38992 12.7936   7
   0   3 -43 0.67480 13.1211   7
   0  -3 -43-8.27762 11.3789  12
   0  -3  43 11.8833 14.1255   9
   0   3  43-3.83199 13.5699   9
   0   3  43-14.6485 16.7180   1
   0  -3  43 13.2257 14.6378   1
   0   3 -44 30.2817 14.4545  16
   0  -3 -44 17.3740 12.7007  16
   0   3 -44 39.3891 14.0186   7
   0  -3 -44 44.9227 14.1141   7
   0  -3 -44 40.1341 12.5085  12
   0  -3  44 15.9881 15.2696   9
   0   3  44 68.0413 15.9436   9
   0   3  44 49.5795 16.5099   1
   0  -3  44 74.0233 17.5884   1
   0   3 -45 39.5052 14.5460  16
   0  -3 -45 43.7753 13.7173  16
   0  -3 -45 50.1934 14.8239   7
   0   3 -45 66.2069 14.9485   7
   0  -3 -45 14.5443 12.0364  12
   0   3  45 31.9970 15.7252   9
   0  -3  45 33.0750 15.5168   9
   0   3  45 16.0983 17.3663   1
   0  -3  45 45.9333 17.6797   1
   0  -3 -46 45.9624 13.3683  12
   0   3 -46 17.8582 14.7918   7
   0  -3 -46 17.0684 15.0933   7
   0  -3 -46 31.7611 14.2690  16
   0   3 -46 18.5207 15.2606  16
   0  -3  46 14.5808 16.5176   9
   0   3  46 43.1696 16.2595   9
   0  -3 -47-0.61875 12.8052  12
   0   3 -47 33.0327 14.7982   7
   0  -3 -47 18.6232 15.2818   7
   0   3  47-3.15464 15.4750   9
   0  -3  47 33.3598 16.4385   9
   0  -3 -47 11.3637 14.1060  16
   0   3 -48 121.302 16.5266   7
   0   3  48 92.3938 17.4196   9
   0  -3  48 94.7091 17.2771   9
   0   3  49 40.3264 17.2001   9
   0   4   0 1862.39 63.3198  16
   0  -4   0 1859.68 63.7951  14
   0  -4   0 1861.41 63.6373   6
   0  -4   0 1822.59 63.5727  11
   0   4   0 1890.34 63.6552   1
   0  -4  -1 85.9240 3.81949  14
   0   4  -1 81.3294 3.42975  16
   0  -4  -1 88.6318 3.65736   6
   0  -4   1 90.7949 3.75502   6
   0   4  -1 85.0742 3.82657  14
   0  -4  -1 84.2119 3.45881  11
   0   4   1 88.1488 3.65092   1
   0   4  -2 10.0683 1.50094   5
   0  -4  -2 11.1430 1.48453  14
   0  -4  -2 10.0475 1.41562   6
   0  -4   2 12.3985 1.61772   6
   0   4  -2 7.74877 1.39020  14
   0  -4  -2 10.6234 1.08893  11
   0   4   2 12.2517 1.36767   1
   0  -4   3 65.7201 3.06395   5
   0  -4  -3 58.9609 3.24395  14
   0  -4   3 70.1640 3.27485   6
   0  -4  -3 68.3541 3.12157   6
   0   4  -3 67.0754 3.17388  14
   0  -4  -3 66.9481 2.75578  11
   0  -4   3 65.1141 3.23889   9
   0   4   3 63.5595 3.10878   1
   0   4   4 470.337 16.8201   1
   0  -4   4 466.737 16.9429   9
   0  -4  -4 458.097 16.9254  14
   0   4  -4 474.035 16.6935  14
   0  -4   4 484.933 16.7182   5
   0   4  -4 475.196 16.2444   3
   0  -4  -4 452.544 16.3781  11
   0   4   4 467.892 16.3891  11
   0   4   4 472.876 16.8619   7
   0  -4   4 484.181 16.8824   6
   0   4   5 80.3118 3.93427   1
   0  -4   5 70.2884 4.02523   9
   0   4  -5 91.5634 4.19134   9
   0   4   5 84.5891 4.10624   7
   0  -4   5 85.8008 4.10717   6
   0   4  -5 87.3202 3.96142  12
   0   4  -5 84.9705 3.78134  14
   0   4   5 85.0715 3.47190  11
   0  -4   5 83.8822 3.81339   5
   0   4  -5 84.1746 3.40371   3
   0   4  -6 381.943 14.0913   9
   0  -4  -6 367.061 14.1412  15
   0  -4   6 360.862 14.0333   6
   0   4   6 374.379 14.1343   7
   0   4  -6 381.506 13.6994  14
   0   4   6 381.874 13.6839  13
   0  -4   6 378.760 13.7719  14
   0   4  -6 381.303 14.0085  12
   0   4   6 383.791 13.5198  11
   0  -4  -6 381.573 13.6626  13
   0  -4   6 388.734 13.8205   5
   0   4  -6 381.716 13.4942   3
   0   4   6 375.204 13.2461   2
   0   4   6 395.427 14.1007   1
   0   4  -7 905.602 31.5703   9
   0  -4   7 880.221 30.6405  15
   0  -4  -7 874.944 31.5717  15
   0   4   7 891.370 31.6275   7
   0  -4  -7 887.140 31.1140  13
   0   4  -7 879.948 31.4890  12
   0   4  -7 869.052 31.0639  14
   0   4   7 892.832 31.1476  13
   0  -4   7 901.801 31.1610  14
   0   4  -7 900.306 30.9786   3
   0  -4   7 920.826 31.2323   5
   0   4   7 916.579 31.5942   1
   0   4  -8 572.063 20.2037   9
   0   4  -8 523.793 19.8281   7
   0  -4   8 557.835 19.8199   7
   0  -4   8 563.029 19.1656  15
   0  -4  -8 547.405 20.1691  15
   0   4   8 568.487 20.3566   7
   0   4   8 548.020 19.7803  13
   0  -4   8 552.901 19.7122  14
   0  -4  -8 553.317 19.7416  13
   0   4  -8 553.312 20.1542  12
   0   4  -8 540.629 19.6142   3
   0   4  -8 529.664 19.7727   5
   0   4   8 554.330 20.2716   1
   0   4  -9 57.4175 4.09288   9
   0   4  -9 53.8536 3.60635   7
   0  -4   9 49.8936 3.36305   8
   0  -4   9 58.3656 3.61988   7
   0  -4  -9 55.7875 3.81948  15
   0  -4   9 56.1268 2.63736  15
   0   4   9 54.7837 4.29079   7
   0   4  -9 57.8428 3.81726  12
   0  -4  -9 54.6685 3.41085  13
   0   4   9 52.8059 3.56595  13
   0  -4   9 57.9692 3.30759  14
   0   4  -9 58.6155 3.48324   3
   0   4  -9 54.9817 3.42731   5
   0  -4   9 63.8509 3.95669   1
   0   4   9 52.2529 3.76873   1
   0   4 -10 443.037 17.2035   7
   0   4 -10 461.217 17.4942   9
   0  -4  10 468.196 16.9709   8
   0  -4  10 452.779 17.0700   7
   0  -4  10 453.325 16.2185  15
   0  -4 -10 447.035 17.3188  15
   0   4  10 470.574 17.7465   7
   0   4 -10 456.026 17.3980  12
   0   4  10 479.247 17.1525  13
   0  -4  10 466.884 16.8448  14
   0   4  10 461.640 16.2313   4
   0   4 -10 469.854 17.0339   5
   0   4 -10 460.132 16.9331   3
   0   4  10 463.516 17.5935   1
   0  -4  10 471.293 17.5691   1
   0  -4  11 1153.97 40.4738   8
   0  -4  11 1133.55 40.5875   7
   0   4 -11 1157.45 40.8220   7
   0   4 -11 1190.15 41.0738   9
   0  -4 -11 1147.98 40.8384  15
   0   4 -11 1139.80 39.7689  15
   0  -4  11 1157.64 39.7426  15
   0   4  11 1170.93 41.3501   7
   0   4 -11 1127.09 40.9814  12
   0   4  11 1153.97 40.6166  13
   0  -4  11 1168.75 40.3670  14
   0   4 -11 1142.88 40.4677   3
   0   4  11 1155.82 39.6686   4
   0   4 -11 1164.95 40.5050   5
   0   4  11 1131.89 41.2505   1
   0  -4  11 1150.34 41.1689   1
   0  -4  12 218.372 8.91087   8
   0   4 -12 202.533 9.71213   9
   0  -4  12 213.985 9.20218   7
   0   4 -12 203.042 7.97417  15
   0  -4 -12 218.413 9.34233  15
   0  -4  12 215.291 7.99631  15
   0   4  12 214.224 10.3087   7
   0   4 -12 214.532 9.37934   7
   0  -4  12 210.200 8.70442  14
   0  -4  12 202.744 9.38520  12
   0   4  12 199.580 9.24045  13
   0   4 -12 177.575 9.22922  12
   0   4  12 203.580 7.80145   4
   0   4 -12 214.875 9.07425   5
   0   4  12 196.438 9.79261   1
   0  -4  12 211.688 9.65147   1
   0  -4  13 9.92862 3.31183   8
   0   4 -13 6.58573 4.65927   9
   0  -4  13 18.6776 4.36646   9
   0  -4  13 11.8443 3.90406   7
   0  -4 -13 11.2049 3.78521  15
   0  -4  13 8.63059 2.31073  15
   0   4 -13 11.3703 2.25965  15
   0   4  13 8.78313 5.52574   7
   0   4 -13 7.69966 3.92817   7
   0  -4  13 6.56367 3.02928  14
   0  -4  13 7.87609 4.10826  12
   0   4  13 9.26199 4.04620  13
   0   4 -13 10.9359 3.73522   5
   0  -4  13 11.9821 4.17235   1
   0   4  13 7.13538 3.83624   1
   0  -4  14 510.401 19.8935   1
   0   4  14 489.910 20.0760   1
   0   4  14 518.728 17.5878  17
   0  -4 -14 516.941 19.2520  15
   0   4 -14 480.412 17.9881  15
   0  -4  14 497.768 17.9391  15
   0   4 -14 517.850 19.6501   7
   0   4  14 464.272 20.0627   7
   0   4  14 513.169 19.2541  13
   0  -4  14 518.489 18.7110  14
   0   4 -14 487.101 18.8953   5
   0  -4  14 475.667 18.7589   8
   0   4 -14 496.856 19.6593   9
   0  -4  14 490.765 19.7689   9
   0  -4  14 507.188 19.2424   7
   0  -4  15 427.379 17.8184   1
   0   4  15 389.649 17.8710   1
   0   4  15 434.059 15.2241  17
   0  -4 -15 430.279 17.0316  15
   0  -4  15 434.503 15.7728  15
   0   4 -15 434.617 15.8298  15
   0   4 -15 440.357 17.6514   7
   0   4  15 423.326 18.3366   7
   0   4  15 434.709 17.2581  13
   0  -4  15 458.718 16.6824  14
   0   4 -15 412.974 16.7739   5
   0   4 -15 421.031 16.9951   3
   0  -4  15 431.971 17.8173   9
   0   4  15 439.934 17.6170   9
   0  -4  15 436.467 16.7682   8
   0  -4  15 441.458 17.2712   7
   0   4 -15 439.798 17.7509   9
   0   4 -16 56.4524 5.78716   9
   0  -4  16 46.2138 4.49829   8
   0  -4  16 41.3202 5.58202   9
   0   4  16 58.8743 5.56179   9
   0  -4  16 54.9333 5.41952   7
   0  -4  16 50.6470 3.51076  15
   0  -4 -16 48.8256 4.95654  15
   0   4 -16 45.2807 3.46548  15
   0   4 -16 56.0675 5.60986   7
   0   4  16 44.3027 6.67609   7
   0  -4 -16 50.2662 4.60821  12
   0   4  16 49.0100 5.21511  13
   0  -4  16 55.6120 5.23104  12
   0  -4  16 56.2561 4.44444  14
   0   4 -16 47.0862 5.08188   3
   0   4 -16 44.4835 4.66836   5
   0  -4  16 48.0509 5.32524   1
   0   4  16 55.6100 5.86584   1
   0   4 -17 448.453 18.0796   9
   0   4  17 428.657 18.1288   9
   0  -4  17 456.781 17.2278   8
   0  -4  17 442.301 18.3403   9
   0  -4  17 446.632 17.7170   7
   0   4 -17 422.276 16.1570  15
   0  -4 -17 437.482 17.3972  15
   0  -4  17 462.167 16.1963  15
   0   4 -17 435.051 18.2964   7
   0   4  17 454.228 18.9256   7
   0   4  17 431.992 17.6508  13
   0  -4  17 450.400 17.8445  12
   0  -4  17 465.214 17.0441  14
   0  -4 -17 447.228 17.3467  12
   0   4 -17 386.299 17.2430   3
   0   4 -17 411.235 17.0808   5
   0  -4  17 447.110 18.4409   1
   0   4  17 420.243 18.6933   1
   0  -4  18 15.1924 4.17962   8
   0   4 -18 26.4539 5.70022   9
   0   4  18 13.3502 4.86459   9
   0  -4  18 25.8283 5.73909   9
   0  -4  18 15.3038 5.02254   7
   0  -4 -18 31.5187 4.54187  15
   0  -4  18 19.5073 3.09223  15
   0   4 -18 18.7381 3.11138  15
   0   4  18 22.3004 6.06816   7
   0   4  18 18.0092 4.97411  13
   0  -4  18 18.4668 3.96594  14
   0  -4  18 27.0254 5.18249  12
   0  -4 -18 19.4155 4.28730  12
   0  -4 -18 15.7698 1.61827   2
   0   4 -18 17.6108 4.47613   5
   0   4 -18 13.6999 4.90435   3
   0   4  18 19.3721 5.47411   1
   0  -4  18 14.8229 5.21576   1
   0   4 -19-1.80237 5.03991   9
   0  -4  19 0.31841 4.84338   7
   0  -4  19 6.54901 5.31112   9
   0  -4  19-2.93847 4.43472   8
   0   4  19 2.86342 5.29108   9
   0   4 -19 5.59350 3.09385  15
   0  -4  19-0.70417 2.92646  15
   0  -4 -19 7.99852 4.45816  15
   0   4  19 5.31463 6.87102   7
   0  -4 -19 5.82554 4.20880  12
   0  -4  19 5.44328 3.98671  14
   0   4  19 2.22523 5.16455  13
   0   4 -19 7.05766 5.07098   3
   0   4 -19 6.06001 4.37274   5
   0  -4 -19 4.58000 1.49355   2
   0  -4  19 8.11824 5.30959   1
   0   4  19-3.44853 5.89113   1
   0   4  20-1.31230 5.68649   9
   0   4 -20 4.52961 5.68688   9
   0  -4  20 8.43264 5.29998   7
   0  -4  20 1.82734 5.88987   9
   0   4 -20 6.10648 3.28226  15
   0  -4 -20 5.89345 4.51013  15
   0  -4  20 7.69709 3.31336  15
   0  -4 -20 1.33209 5.97594   7
   0  -4 -20 3.04853 4.44625  12
   0   4  20 6.96566 5.46779  13
   0  -4  20 3.66604 4.10646  14
   0  -4 -20 3.92407 1.54406   2
   0   4 -20 6.23410 4.74878   5
   0   4 -20 6.53425 5.32048   3
   0   4  20 2.61763 6.12654   1
   0  -4  20 1.91649 5.73017   1
   0  -4  21 1422.75 50.8918   7
   0   4  21 1431.48 51.8254   9
   0   4 -21 1493.92 51.4337   9
   0  -4  21 1404.26 51.8545   9
   0  -4 -21 1418.97 50.3765  15
   0   4 -21 1364.01 49.1652  15
   0  -4  21 1431.09 49.0329  15
   0  -4 -21 1504.43 51.9113   7
   0  -4  21 1451.41 50.1083  14
   0   4  21 1424.73 50.8414  13
   0  -4 -21 1434.77 50.5188  12
   0   4 -21 1400.41 50.0951   5
   0   4 -21 1393.14 50.3973   3
   0  -4 -21 1364.72 48.0154   2
   0  -4  21 1413.56 52.0751   1
   0   4  21 1391.92 52.4901   1
   0  -4  22-0.52480 6.68536   1
   0   4  22-0.57366 7.70680   1
   0   4 -22 0.84476 3.34487  17
   0   4 -22 5.53112 3.80907  15
   0  -4 -22-4.67026 5.16751  15
   0  -4  22 0.48564 3.82101  15
   0  -4 -22-3.78512 6.68804   7
   0   4 -22 3.67839 6.77201   7
   0  -4 -22 4.32911 5.13064  12
   0   4  22 4.31188 6.59875  13
   0  -4  22 0.56267 5.02975  14
   0   4 -22 5.42134 6.02384  12
   0   4 -22 3.69830 5.90026   3
   0  -4 -22 4.35793 1.65224   2
   0   4 -22 5.21156 5.36872   5
   0  -4 -22 0.24812 4.98099   8
   0  -4  22 6.17839 6.66877   7
   0   4  22-3.34780 7.07958   9
   0  -4  22 4.92892 7.02468   9
   0   4  23-4.17501 8.27768   1
   0  -4  23-2.18547 7.56121   1
   0   4 -23 0.52213 3.15073  17
   0  -4  23 15.9386 4.01056  15
   0  -4 -23-4.15356 5.15726  15
   0   4 -23 5.33635 3.96762  15
   0  -4 -23-2.43916 6.79002   7
   0   4 -23 3.79709 6.90991   7
   0  -4  23-1.45283 4.84181  14
   0  -4 -23 1.03928 5.26221  12
   0   4 -23 2.16223 6.47360  12
   0  -4 -23 2.54113 1.59150   2
   0   4 -23-1.68374 5.35628   5
   0  -4  23 6.12683 7.06585   9
   0   4  23 3.97192 7.07586   9
   0  -4 -23 1.77959 4.93637   8
   0   4  24 1345.97 51.6540   1
   0  -4  24 1308.61 51.1940   1
   0   4 -24 1351.27 47.1709  17
   0  -4  24 1429.54 47.7821  15
   0   4 -24 1229.34 47.7561  15
   0  -4 -24 1382.11 49.1399  15
   0  -4 -24 1404.62 50.7827   7
   0   4 -24 1449.52 50.9013   7
   0   4 -24 1335.44 50.1119  12
   0  -4  24 1340.23 48.8112  14
   0  -4 -24 1394.36 49.4833  12
   0   4 -24 1382.85 48.8500   5
   0   4  24 1371.03 50.8592   9
   0  -4 -24 1373.39 48.5449   8
   0  -4  24 1403.95 50.9986   9
   0  -4  25 626.803 27.3895   1
   0   4  25 635.888 27.8833   1
   0   4 -25 619.298 22.4260  17
   0  -4 -25 625.994 24.8559  15
   0   4 -25 582.084 23.4013  15
   0   4 -25 693.049 27.2140   7
   0  -4 -25 678.847 26.9327   7
   0   4 -25 633.210 26.0674  12
   0  -4 -25 591.509 24.9739  12
   0  -4  25 671.627 24.7064  14
   0   4 -25 630.930 24.6504   5
   0   4  25 639.994 26.9348   9
   0  -4 -25 668.253 24.5162   8
   0  -4  25 641.653 26.9138   9
   0   4  26 118.932 11.9844   1
   0  -4  26 107.217 11.1203   1
   0   4 -26 138.137 5.85815  17
   0   4 -26 125.408 7.37540  15
   0  -4 -26 134.695 8.98381  15
   0   4 -26 135.952 11.4551   7
   0  -4 -26 147.961 11.7963   7
   0   4 -26 118.670 10.2905  12
   0  -4 -26 144.506 9.81857  12
   0  -4  26 137.834 8.99579  14
   0   4 -26 143.960 9.28522   5
   0   4  26 133.036 11.3698   9
   0  -4  26 112.956 10.5124   9
   0  -4 -26 122.469 8.54540   8
   0   4 -27 5.94162 2.12359  17
   0   4 -27 6.06839 4.65810  15
   0  -4 -27 0.35021 6.18225  15
   0   4 -27 6.35658 8.09619   7
   0  -4 -27 13.5469 8.59869   7
   0  -4 -27 6.39057 6.70415  12
   0  -4  27 15.2737 6.11588  14
   0   4 -27-0.49066 7.31130  12
   0   4  27 2.72785 9.70767   1
   0  -4  27 1.89036 8.92107   1
   0   4  27 16.4300 8.80087   9
   0  -4 -27 2.75888 5.62064   8
   0  -4  27 15.1264 8.04212   9
   0  -4 -28-0.35703 6.06646  15
   0   4 -28 0.63621 4.42084  15
   0  -4 -28 11.0677 8.23288   7
   0   4 -28 9.74423 8.48406   7
   0  -4 -28 4.13011 6.42936  12
   0   4 -28 7.56909 7.97911  12
   0  -4  28 8.31885 6.07103  14
   0  -4  28-2.60246 9.02987   1
   0   4  28 2.11355 9.05046   1
   0  -4  28-1.79740 8.33925   9
   0   4  28-1.16540 8.27072   9
   0  -4 -29 34.8285 6.86448  15
   0   4 -29 30.9037 5.21381  15
   0   4 -29 50.2941 9.29990   7
   0  -4 -29 27.1839 8.66999   7
   0  -4  29 36.4390 6.78481  14
   0  -4 -29 31.9297 7.44123  12
   0   4 -29 32.6955 8.66508  12
   0  -4  29 31.5398 9.14430   1
   0   4  29 31.8677 10.9037   1
   0   4  29 36.5145 9.45280   9
   0  -4  29 42.5341 9.37911   9
   0   4 -30-0.21636 4.70679  15
   0  -4 -30 0.73527 6.61234  15
   0   4 -30 6.23029 8.92644   7
   0  -4 -30-11.5812 8.63647   7
   0   4 -30 5.85215 8.13899  12
   0  -4  30 10.0771 6.90845  14
   0  -4 -30 5.26768 7.07832  12
   0  -4  30 0.69218 9.81111   1
   0   4  30 13.4099 10.5596   1
   0  -4  30 0.63254 8.80437   9
   0   4  30 20.8563 8.73073   9
   0   4 -31 108.824 7.40030  15
   0  -4 -31 111.621 9.25345  15
   0  -4 -31 125.084 11.5851   7
   0   4 -31 136.695 11.8551   7
   0  -4 -31 128.241 10.3580  12
   0  -4  31 114.068 9.05425  14
   0   4 -31 126.546 11.6528  12
   0  -4  31 116.165 13.0972   1
   0   4  31 119.471 14.1458   1
   0  -4  31 141.459 12.8080   9
   0   4  31 111.823 12.2557   9
   0  -4  32 23.2507 10.2514   9
   0   4  32 21.2276 10.2447   9
   0  -4 -32 15.0518 7.19630  15
   0   4 -32 12.0030 5.23842  15
   0   4 -32 19.3740 10.0021   7
   0  -4 -32 21.0642 10.0951   7
   0  -4  32 22.3561 7.33165  14
   0   4 -32 32.9414 9.34052  12
   0  -4 -32 26.4552 8.13073  12
   0  -4  32 4.40318 11.3343   1
   0   4  32 16.5022 11.6033   1
   0   4 -32 14.2085 5.63331   4
   0  -4  33 46.8879 11.2821   9
   0   4  33 30.2121 11.0580   9
   0   4 -33 24.4329 5.70470  15
   0  -4 -33 22.4230 7.92012  15
   0   4 -33 1.78971 10.2911   7
   0  -4 -33 18.9845 10.2847   7
   0  -4 -33 27.1540 8.91830  12
   0   4 -33 24.5531 10.0427  12
   0  -4  33 27.1130 7.77300  14
   0  -4  33 16.5845 12.0762   1
   0   4  33 29.0152 13.0735   1
   0   4 -33 20.0370 6.03097   4
   0  -4  34 232.592 17.1032   9
   0   4  34 246.970 16.9508   9
   0  -4 -34 230.870 13.2876  15
   0  -4 -34 247.644 16.1932   7
   0   4 -34 272.559 16.2892   7
   0   4 -34 228.548 15.6152  12
   0  -4  34 244.154 13.3035  14
   0  -4 -34 202.373 13.9805  12
   0  -4  34 222.927 17.6591   1
   0   4  34 224.029 18.8890   1
   0   4 -34 223.408 11.2485   4
   0  -4  35 377.473 20.7783   9
   0   4  35 396.180 20.9888   9
   0  -4 -35 366.985 17.2940  15
   0   4 -35 411.050 20.4775   7
   0  -4 -35 374.949 20.4888   7
   0  -4 -35 347.738 18.3645  12
   0  -4  35 390.013 17.4764  14
   0   4 -35 373.471 19.8780  12
   0   4  35 358.956 22.3201   1
   0  -4  35 310.029 21.4139   1
   0   4 -35 364.436 15.3540   4
   0  -4  36 0.72258 11.7575   9
   0   4  36 2.08490 11.5307   9
   0  -4 -36 30.9865 8.13675  15
   0  -4 -36 12.8813 11.0042   7
   0   4 -36 16.2028 11.0239   7
   0   4 -36 15.7865 10.6937  12
   0  -4  36 20.8630 7.95421  14
   0  -4 -36 8.19025 9.56382  12
   0  -4  36 15.4803 13.4335   1
   0   4  36-4.32999 13.9104   1
   0   4 -36 11.6992 5.79736   4
   0  -4 -37 33.4206 8.59173  15
   0  -4 -37 39.1655 12.5411   7
   0   4 -37 30.3252 11.8935   7
   0  -4  37 32.0857 8.49952  14
   0  -4 -37 31.3498 10.0289  12
   0   4 -37 32.1751 11.0069  12
   0  -4  37 50.0482 12.9597   9
   0   4  37 23.3222 12.0656   9
   0   4  37 18.5796 14.5882   1
   0  -4  37 18.3634 13.9065   1
   0  -4 -38 15.5430 8.72063  15
   0   4 -38 23.9939 12.0596  16
   0   4 -38 24.3074 12.0343   7
   0  -4 -38 29.1727 12.6176   7
   0  -4  38 9.21545 8.81851  14
   0   4 -38 14.4897 11.4960  12
   0  -4 -38 13.3275 10.3646  12
   0  -4  38 7.48125 12.8066   9
   0   4  38 13.6474 13.1364   9
   0  -4  38 25.6264 14.2851   1
   0   4  38 11.7437 14.8502   1
   0   4 -39 128.896 14.4681  16
   0   4 -39 118.198 14.2491   7
   0  -4 -39 106.707 14.7106   7
   0   4 -39 131.328 13.9183  12
   0  -4 -39 121.681 12.3181  12
   0  -4  39 117.626 10.9679  14
   0  -4  39 113.408 15.3120   9
   0   4  39 140.772 15.4886   9
   0   4  39 106.904 16.3652   1
   0  -4  39 137.033 16.2174   1
   0  -4 -40 25.4075 11.6295  16
   0   4 -40 4.13804 13.0390  16
   0  -4 -40 16.3298 12.9432   7
   0   4 -40 4.59380 12.8963   7
   0   4 -40 16.2707 11.8012  12
   0  -4 -40 12.1750 10.8465  12
   0   4  40 22.1895 13.6441   9
   0  -4  40 5.40273 13.7315   9
   0   4  40 12.2066 16.2449   1
   0  -4  40 0.89172 15.5273   1
   0  -4 -41 1.80143 11.1959  16
   0   4 -41 4.91213 12.9350  16
   0  -4 -41 26.8085 12.5781   7
   0   4 -41 17.2246 12.9254   7
   0  -4 -41 10.6840 10.6833  12
   0   4  41 11.9780 13.4465   9
   0  -4  41 28.1823 13.7319   9
   0  -4  41 3.64011 14.5686   1
   0   4  41 13.3892 15.7808   1
   0   4 -42 76.9016 13.9072  16
   0  -4 -42 71.4315 13.0176  16
   0  -4 -42 90.3950 14.5382   7
   0   4 -42 58.1761 13.5739   7
   0  -4 -42 66.8790 11.8996  12
   0   4  42 61.4357 14.7905   9
   0  -4  42 68.8689 14.9435   9
   0  -4  42 38.9710 15.6386   1
   0   4  42 59.3498 17.6417   1
   0  -4 -43 4.96427 12.2263  16
   0   4 -43 15.9072 13.4320  16
   0   4 -43 4.71244 13.7268   7
   0  -4 -43 12.6291 13.6050   7
   0  -4 -43-8.69585 11.3903  12
   0   4  43 29.8686 14.4861   9
   0  -4  43 18.3903 14.3084   9
   0  -4  43 8.51155 16.0391   1
   0   4  43 6.91785 15.6114   1
   0  -4 -44-8.81033 12.6316  16
   0   4 -44 21.3015 14.0719  16
   0  -4 -44 4.24490 13.8660   7
   0   4 -44-10.1628 14.3249   7
   0  -4 -44 17.6255 11.7281  12
   0   4  44 0.77303 14.6189   9
   0  -4  44 4.03364 14.6557   9
   0   4  44-5.01079 16.4801   1
   0  -4  44 2.88618 15.1445   1
   0  -4 -45 15.4809 12.6220  12
   0  -4 -45 0.71399 14.2016   7
   0   4 -45 14.2919 14.1380   7
   0   4 -45 14.8568 14.4939  16
   0  -4 -45 26.8162 12.8339  16
   0   4  45 24.9083 15.2085   9
   0  -4  45 4.87419 15.4532   9
   0  -4 -46 96.1531 13.9265  12
   0  -4 -46 78.3952 16.2051   7
   0   4 -46 78.0300 15.9391   7
   0  -4 -46 77.6032 14.6746  16
   0  -4  46 78.5290 17.3059   9
   0   4  46 66.6418 16.6763   9
   0  -4 -47 26.6880 13.2496  12
   0  -4 -47 33.3100 15.2074   7
   0   4 -47 60.3552 15.0379   7
   0  -4  47 62.4729 17.0037   9
   0   4  47 45.6151 15.9355   9
   0  -4 -47 52.3623 14.3995  16
   0   4 -48 137.883 16.9200   7
   0   4  48 95.4194 17.2683   9
   0  -4  48 88.2065 17.5106   9
   0   4  49 29.2060 16.5736   9
   0   5   0 0.63112 0.94057  16
   0  -5   0 0.23187 1.44145  14
   0  -5   0 1.47174 1.51136   6
   0   5   0 0.88555 1.60117  14
   0  -5   0 0.98643 1.24737  11
   0   5   0 1.39941 1.27641   1
   0  -5  -1 2.01709 1.53008  14
   0   5  -1 0.59853 1.09662  16
   0  -5  -1 1.61568 1.51260   6
   0  -5   1 3.35455 1.62440   6
   0   5  -1 2.60084 1.61288  14
   0  -5  -1 0.91379 1.15346  11
   0   5   1 1.13278 1.27491   1
   0   5  -2 45.4289 2.77662   5
   0  -5  -2 54.0914 3.03797  14
   0  -5   2 54.3433 2.98593   6
   0  -5  -2 54.7310 2.82364   6
   0   5  -2 51.0462 2.89134  14
   0  -5  -2 55.2271 2.47472  11
   0   5   2 47.0180 2.45390  11
   0   5   2 51.4957 2.78947   1
   0  -5   3 56.8689 2.97582   5
   0  -5  -3 54.5761 3.21073  14
   0  -5   3 57.6573 3.22695   6
   0  -5  -3 57.9350 3.03401   6
   0   5  -3 53.2959 3.14288  14
   0  -5  -3 57.0815 2.61993  11
   0   5   3 63.1600 2.70278  11
   0  -5   3 60.7727 3.27898   9
   0   5   3 52.1630 3.05640   1
   0  -5   4 509.421 17.8076   5
   0  -5  -4 497.712 18.0500  14
   0  -5   4 513.592 17.9676   6
   0   5  -4 493.299 17.7932  14
   0   5   4 491.818 17.4087  11
   0  -5   4 521.380 18.1100   9
   0  -5  -4 485.147 17.3787  11
   0   5   4 491.111 17.8696   1
   0   5   5 224.404 9.04303   1
   0   5  -5 249.365 9.26177   9
   0  -5   5 212.581 9.15582   9
   0  -5  -5 235.020 9.20463  14
   0   5  -5 234.897 8.89272  14
   0  -5   5 239.323 8.94950   5
   0   5   5 237.933 8.52692  11
   0  -5  -5 228.764 8.49101  11
   0  -5   5 243.913 9.22173   6
   0   5   5 227.579 9.11130   7
   0   5   6 52.6357 3.34998   1
   0   5  -6 66.9587 3.73882   9
   0   5   6 53.0015 3.64252   7
   0  -5   6 55.4752 3.60070   6
   0   5  -6 63.9689 3.24627  14
   0  -5   6 59.4055 3.29537  14
   0  -5  -6 60.1063 2.96989  13
   0   5   6 54.4131 2.75024  11
   0  -5   6 58.0017 3.21696   5
   0   5  -6 51.7544 2.63513   3
   0   5   7 50.8806 3.29147   1
   0   5  -7 43.1258 2.99556   7
   0   5  -7 43.2593 3.34852   9
   0  -5  -7 53.4902 3.53818  15
   0   5   7 47.7216 3.49498   7
   0   5  -7 43.0625 2.92067  14
   0   5  -7 44.3702 3.10164  12
   0  -5   7 50.6620 2.98944  14
   0  -5  -7 50.1345 2.77560  13
   0   5   7 43.8012 2.57410  11
   0   5  -7 42.9071 2.54117   3
   0   5  -7 42.1141 3.33695   6
   0  -5   7 50.4182 3.11016   5
   0   5   7 44.4007 2.22647   2
   0   5   8 3.81908 2.36805   1
   0   5  -8 4.20323 2.55085   9
   0   5  -8 6.17393 2.19765   7
   0  -5   8 5.29036 1.25883  15
   0  -5  -8 2.05271 2.48420  15
   0   5   8 5.30011 2.73303   7
   0  -5  -8 7.65624 1.92020  13
   0  -5   8 6.52499 1.97336  14
   0   5  -8 6.39050 2.11016  12
   0   5  -8 6.31340 2.03698  14
   0   5   8 4.13865 2.01520  13
   0   5   8 6.79937 1.77722  11
   0   5  -8 7.97288 2.23406   5
   0  -5   8 11.1127 1.98568   5
   0   5   8 4.61143 1.17994   2
   0   5  -8 7.70945 1.92817   3
   0   5  -9 246.865 10.2708   9
   0   5  -9 241.632 9.94170   7
   0   5   9 262.349 10.3061  14
   0  -5   9 263.134 9.10828  15
   0  -5  -9 255.708 10.3698  15
   0   5   9 238.810 10.4232   7
   0   5  -9 246.019 10.1921  12
   0  -5  -9 250.224 9.72931  13
   0   5   9 248.000 9.80339  13
   0  -5   9 253.105 9.82664  14
   0   5   9 245.044 8.90704   2
   0   5  -9 244.246 9.60331   3
   0   5  -9 263.871 9.96095   5
   0   5   9 251.193 10.2857   1
   0   5 -10 1244.87 43.1810   9
   0   5 -10 1217.57 42.8262   7
   0  -5  10 1203.28 42.6848   7
   0  -5  10 1209.48 42.6959   8
   0   5  10 1261.93 43.1207  14
   0  -5 -10 1226.90 43.1222  15
   0  -5  10 1211.57 41.9000  15
   0   5  10 1206.43 43.3080   7
   0   5  10 1227.96 42.6854  13
   0   5 -10 1196.99 43.1282  12
   0  -5  10 1204.93 42.5944  14
   0  -5 -10 1230.08 42.6128  13
   0   5 -10 1225.55 42.7100   5
   0   5 -10 1218.06 42.4648   3
   0   5  10 1232.58 43.3023   1
   0   5 -11 104.801 6.00545   9
   0   5 -11 100.226 5.54977   7
   0  -5  11 96.1645 5.21925   8
   0  -5  11 101.174 5.49633   7
   0  -5  11 104.414 4.27829  15
   0  -5 -11 87.4718 5.66819  15
   0   5  11 99.6825 6.28360   7
   0   5  11 96.5185 5.40800  13
   0  -5  11 93.6564 5.07722  14
   0   5 -11 100.993 5.71893  12
   0   5 -11 105.347 5.49666   5
   0   5 -11 97.0832 5.22792   3
   0   5  11 109.781 6.06958   1
   0  -5  11 103.698 5.87401   1
   0  -5  12 2487.40 85.5322   8
   0   5 -12 2508.88 86.1283   9
   0   5 -12 2472.30 85.8885   7
   0  -5  12 2446.91 85.6086   7
   0  -5  12 2481.02 84.6393  15
   0  -5 -12 2501.62 86.0371  15
   0   5  12 2426.71 86.3940   7
   0   5 -12 2486.60 86.1724  12
   0   5  12 2508.52 85.6516  13
   0  -5  12 2532.28 85.4402  14
   0   5 -12 2436.42 85.4029   3
   0   5  12 2479.07 84.6575   4
   0   5 -12 2446.44 85.5497   5
   0  -5  12 2452.04 86.2825   1
   0   5  12 2470.68 86.4129   1
   0  -5  13 401.787 18.0240   9
   0  -5  13 466.529 17.6858   7
   0  -5  13 473.171 17.4876   8
   0   5 -13 493.058 18.2894   9
   0   5 -13 479.883 17.9847   7
   0  -5  13 462.827 16.5006  15
   0  -5 -13 460.756 17.9524  15
   0   5  13 465.475 18.6636   7
   0   5 -13 479.583 18.1281  12
   0   5  13 492.075 17.7373  13
   0  -5  13 464.431 17.3744  14
   0   5  13 450.939 16.4433   4
   0   5 -13 457.436 17.4629   3
   0   5 -13 458.345 17.5033   5
   0  -5  13 458.785 18.3028   1
   0   5  13 458.117 18.4936   1
   0   5 -14 87.1220 6.57797   9
   0  -5  14 77.8094 6.44215   9
   0  -5  14 79.8029 5.43785   8
   0  -5  14 84.8866 6.03455   7
   0  -5  14 86.3891 4.29899  15
   0  -5 -14 79.0661 6.09955  15
   0   5  14 69.5298 7.25478   7
   0   5 -14 88.6353 6.18714   7
   0  -5  14 91.0369 5.47554  14
   0   5  14 81.2209 5.95706  13
   0   5 -14 74.2098 5.89318  12
   0  -5  14 77.6238 6.84954   6
   0   5 -14 88.4393 6.04909   3
   0   5 -14 100.081 6.09038   5
   0   5  14 93.7111 4.19771   4
   0   5  14 79.1134 6.39004   1
   0  -5  14 84.5209 6.62398   1
   0  -5  15 23.8959 3.72629   8
   0   5 -15 20.3888 5.04049   9
   0  -5  15 27.2815 4.65894   9
   0  -5  15 19.8435 4.46602   7
   0  -5  15 20.6813 2.52334  15
   0  -5 -15 14.4970 4.08971  15
   0   5  15 26.3997 5.55371   7
   0   5 -15 23.2154 4.68432   7
   0  -5  15 25.4243 3.58128  14
   0   5  15 29.5055 4.47706  13
   0  -5  15 18.5228 4.84684   6
   0   5 -15 19.9407 4.26944   3
   0   5 -15 19.8301 4.04504   5
   0   5  15 19.6232 4.62474   1
   0  -5  15 20.7543 4.74570   1
   0   5  16 145.710 8.53458   1
   0  -5  16 130.177 8.23287   1
   0   5  16 141.893 5.75598  17
   0   5 -16 136.998 6.13507  15
   0  -5 -16 138.019 7.70783  15
   0  -5  16 136.819 6.07318  15
   0   5  16 142.810 9.17223   7
   0   5 -16 136.267 8.03599   7
   0  -5  16 155.823 7.22044  14
   0   5  16 150.858 7.80158  13
   0  -5  16 149.071 8.57399   6
   0   5 -16 139.114 7.69066   3
   0   5 -16 143.008 7.54063   5
   0   5 -16 151.744 8.63850   9
   0  -5  16 155.475 7.41552   8
   0  -5  16 135.872 7.69284   7
   0  -5  16 148.512 8.44561   9
   0   5  17 17.3658 5.19820   1
   0  -5  17 9.78545 4.95393   1
   0   5  17 13.0518 1.93553  17
   0  -5  17 13.1072 2.65355  15
   0  -5 -17 15.4708 4.48068  15
   0   5 -17 10.8026 2.65602  15
   0   5 -17 9.49877 4.61267   7
   0   5  17 6.34063 5.85246   7
   0   5  17 9.10901 4.74094  13
   0  -5  17 15.8370 3.64155  14
   0  -5  17 17.2583 4.82169  12
   0  -5  17 15.6270 5.32697   6
   0   5 -17 14.6175 4.60106   3
   0   5 -17 14.0206 4.22133   5
   0   5  17 9.00184 4.80415   9
   0   5 -17 7.85511 5.19906   9
   0  -5  17 19.5830 4.74449   7
   0  -5  17 10.7812 4.84864   9
   0  -5  17 14.1070 3.91195   8
   0   5  18 7.28496 5.50068   1
   0  -5  18 5.42830 4.78111   1
   0   5  18 6.31734 1.68187  17
   0  -5 -18 10.3896 4.31631  15
   0   5 -18 6.25403 2.76847  15
   0  -5  18 8.87670 2.71770  15
   0   5  18 3.35146 6.40498   7
   0   5  18 4.11400 4.80329  13
   0  -5  18 6.82860 3.83552  14
   0  -5  18 6.97103 4.68561  12
   0  -5 -18 1.62874 3.95344  12
   0   5 -18 7.36931 4.45735   5
   0   5 -18 7.58825 4.58557   3
   0  -5  18 19.6992 5.67014   6
   0  -5  18 11.1315 4.17945   8
   0  -5  18 3.71011 4.70843   7
   0   5  18 7.05729 4.91835   9
   0  -5  18 6.14327 5.14155   9
   0   5 -18 4.47973 5.00219   9
   0  -5  19 654.539 24.2946   8
   0  -5  19 638.152 24.6448   7
   0   5 -19 649.157 25.1992   9
   0  -5  19 637.182 25.6465   9
   0   5  19 684.557 25.6107   9
   0  -5  19 670.942 22.9983  15
   0   5 -19 602.839 22.9955  15
   0  -5 -19 651.734 24.5787  15
   0  -5 -19 635.800 25.5874   7
   0   5  19 642.637 26.1072   7
   0  -5 -19 631.092 24.3549  12
   0  -5  19 645.756 24.0472  14
   0   5  19 624.471 24.6793  13
   0   5 -19 628.407 24.1787   5
   0   5 -19 645.918 24.3556   3
   0   5  19 660.039 26.2556   1
   0  -5  19 602.110 25.5721   1
   0   5  20-1.69779 5.49806   9
   0   5 -20-1.13662 5.93098   9
   0  -5  20 5.88633 4.61922   8
   0  -5  20 8.32964 5.25791   7
   0  -5  20 3.22316 5.90521   9
   0  -5 -20 0.62648 4.73521  15
   0  -5  20-0.27163 3.00218  15
   0   5 -20 1.84290 3.04709  15
   0  -5 -20-3.66041 5.67790   7
   0  -5 -20-3.60214 4.42120  12
   0   5  20 1.31656 5.75547  13
   0  -5  20 3.39565 4.11221  14
   0   5 -20 3.06309 5.21731   3
   0   5 -20 6.42349 4.78059   5
   0   5  20 9.83474 6.22444   1
   0  -5  20 4.23942 5.51108   1
   0  -5  21 18.5743 6.57068   7
   0   5  21-0.45158 7.03299   9
   0  -5  21 7.63084 5.53834   8
   0  -5  21 8.29209 7.56138   9
   0  -5  21 7.68029 3.83630  15
   0   5 -21 9.55741 3.79612  15
   0  -5 -21 1.28603 5.63199  15
   0  -5 -21 3.29861 6.93522   7
   0  -5 -21 3.44979 5.23605  12
   0  -5  21 9.32655 4.98917  14
   0   5  21 1.04178 7.11591  13
   0   5 -21 10.4698 6.32944   3
   0   5 -21 7.76858 5.55887   5
   0  -5  21 6.98245 6.96545   1
   0   5  21 9.33708 7.91549   1
   0   5  22 837.168 32.9219   9
   0  -5  22 816.778 32.9876   9
   0  -5  22 833.291 31.8282   7
   0  -5  22 856.668 31.3281   8
   0   5 -22 789.336 29.9001  15
   0  -5 -22 812.258 31.4050  15
   0  -5  22 875.582 29.8563  15
   0   5 -22 881.211 32.9760   7
   0  -5 -22 864.376 33.1055   7
   0   5  22 855.516 32.1168  13
   0  -5 -22 842.749 31.4958  12
   0  -5  22 820.035 31.0956  14
   0   5 -22 837.781 31.1486   5
   0   5 -22 837.911 31.4704   3
   0   5  22 807.907 33.5261   1
   0  -5  22 840.344 33.1958   1
   0  -5  23 555.551 23.9076   9
   0   5  23 550.771 23.7885   9
   0  -5  23 559.974 20.3551  15
   0   5 -23 512.201 20.4735  15
   0  -5 -23 554.481 22.1667  15
   0   5 -23 556.877 23.5959   7
   0  -5 -23 573.195 23.8843   7
   0  -5 -23 567.587 22.1967  12
   0  -5  23 595.496 21.9214  14
   0   5 -23 554.389 21.7971   5
   0   5  23 544.034 24.6937   1
   0  -5  23 558.748 24.1022   1
   0   5  24 62.6965 10.0065   1
   0  -5  24 71.2119 9.44338   1
   0   5 -24 77.1200 5.25390  17
   0  -5 -24 93.9997 7.57704  15
   0  -5  24 82.9016 5.34741  15
   0   5 -24 66.6848 5.23228  15
   0   5 -24 82.7806 9.09935   7
   0  -5 -24 82.8025 9.03869   7
   0  -5  24 62.8723 6.81271  14
   0  -5 -24 90.9234 7.46331  12
   0   5 -24 61.3019 8.04014  12
   0   5 -24 86.8372 7.48194   5
   0  -5 -24 65.7761 6.55183   8
   0  -5  24 88.2557 8.91802   9
   0   5  24 84.5334 9.43782   9
   0  -5  25 60.0802 10.8369   1
   0   5  25 69.4787 11.7490   1
   0   5 -25 71.6285 5.47147  17
   0  -5 -25 66.4022 8.05899  15
   0  -5  25 71.9226 5.79489  15
   0   5 -25 61.8117 5.81035  15
   0  -5 -25 84.4458 10.3883   7
   0   5 -25 72.8436 10.4739   7
   0   5 -25 72.8928 9.42273  12
   0  -5  25 68.5922 7.53954  14
   0  -5 -25 74.0806 8.06496  12
   0   5 -25 70.0109 8.01464   5
   0  -5  25 66.4858 10.4285   9
   0   5  25 65.8309 10.8284   9
   0  -5 -25 87.1380 7.71750   8
   0   5 -26 284.823 11.1197  17
   0  -5 -26 284.849 13.6540  15
   0   5 -26 265.016 11.6283  15
   0  -5 -26 279.086 15.5662   7
   0   5 -26 281.007 15.5315   7
   0  -5 -26 266.221 13.6810  12
   0  -5  26 278.618 13.2242  14
   0   5 -26 262.820 14.9399  12
   0  -5  26 265.162 15.8207   1
   0   5  26 293.697 17.2337   1
   0   5  26 267.473 15.5193   9
   0  -5  26 262.390 15.6965   9
   0  -5 -26 295.203 13.0189   8
   0   5 -27 58.4259 4.22094  17
   0   5 -27 49.2680 4.95670  15
   0  -5 -27 35.3147 6.73559  15
   0   5 -27 61.1392 9.51631   7
   0  -5 -27 74.9271 9.69822   7
   0  -5  27 43.7865 6.75485  14
   0   5 -27 52.4864 8.45884  12
   0  -5 -27 55.3587 7.47274  12
   0  -5  27 57.8691 9.71480   1
   0   5  27 46.0562 10.2313   1
   0  -5  27 55.8013 9.61060   9
   0  -5 -27 52.8130 6.60672   8
   0   5  27 32.1081 9.40036   9
   0   5 -28 91.4154 4.93946  17
   0  -5 -28 80.1443 8.11105  15
   0   5 -28 79.9546 6.07687  15
   0   5 -28 92.1793 10.2006   7
   0  -5 -28 100.831 10.3128   7
   0   5 -28 88.3168 9.98888  12
   0  -5 -28 102.561 8.54407  12
   0  -5  28 98.2686 7.94247  14
   0   5  28 92.7374 12.0176   1
   0  -5  28 95.8731 11.0489   1
   0   5  28 92.0505 10.1156   9
   0  -5  28 102.598 10.9847   9
   0   5 -29 7.13960 2.50843  17
   0   5 -29 10.3167 4.64233  15
   0  -5 -29-1.14284 6.91529  15
   0  -5 -29 19.5393 8.39295   7
   0   5 -29 7.28157 8.50225   7
   0  -5 -29 8.77178 6.50841  12
   0  -5  29 13.0681 6.31164  14
   0   5 -29 2.13232 8.13096  12
   0  -5  29 12.8694 10.0175   1
   0   5  29 8.89530 10.0834   1
   0  -5  29 17.5539 9.19044   9
   0   5  29 23.0185 9.20505   9
   0   5 -30 23.9395 4.91157  15
   0  -5 -30 17.7958 6.76686  15
   0   5 -30 18.2747 9.12186   7
   0  -5 -30 38.1446 9.56193   7
   0   5 -30 27.3312 8.97694  12
   0  -5 -30 33.5420 7.50283  12
   0  -5  30 30.8335 6.72463  14
   0   5  30 24.3772 11.4787   1
   0  -5  30 9.76552 10.3103   1
   0   5  30 36.0113 9.85638   9
   0  -5  30 28.9487 9.77523   9
   0  -5 -31 1.17658 6.98687  15
   0   5 -31 2.40030 4.81577  15
   0   5 -31 4.64892 9.36929   7
   0  -5 -31 1.79702 9.45048   7
   0   5 -31 17.9182 8.80481  12
   0  -5  31 11.0622 6.86229  14
   0  -5 -31-3.09805 7.33756  12
   0  -5  31 5.02351 10.4064   1
   0   5  31-10.1527 11.3248   1
   0   5  31 1.27175 9.35293   9
   0  -5  31-11.2180 9.68125   9
   0  -5 -32 45.9875 8.17037  15
   0   5 -32 64.4137 10.8789   7
   0  -5 -32 42.0405 10.3751   7
   0  -5 -32 45.4676 8.32674  12
   0   5 -32 29.2120 9.82180  12
   0  -5  32 52.1739 7.87259  14
   0  -5  32 33.2509 11.6971   1
   0   5  32 38.4520 12.9568   1
   0   5  32 36.3916 11.0209   9
   0  -5  32 32.3782 10.6242   9
   0  -5 -33 171.849 11.5654  15
   0  -5 -33 211.830 15.1342   7
   0   5 -33 209.397 14.6096   7
   0   5 -33 172.902 13.7675  12
   0  -5  33 188.591 11.5343  14
   0  -5 -33 163.410 12.0061  12
   0  -5  33 141.880 15.6228   1
   0   5  33 145.359 16.3944   1
   0  -5  33 155.272 14.7010   9
   0   5  33 175.075 15.0105   9
   0  -5  34 56.3806 12.4627   9
   0   5  34 98.1674 13.8966   9
   0  -5 -34 80.0864 9.41809  15
   0   5 -34 75.5557 12.7061   7
   0  -5 -34 69.4043 12.2854   7
   0  -5 -34 70.8801 10.3291  12
   0   5 -34 86.0658 11.8649  12
   0  -5  34 64.0225 9.31004  14
   0   5  34 48.7711 14.2885   1
   0  -5  34 66.1958 14.0254   1
   0   5 -34 72.1682 7.81825   4
   0   5  35 0.68929 11.9101   9
   0  -5  35 0.71907 11.6790   9
   0  -5 -35 4.45811 8.15689  15
   0   5 -35 0.61762 11.1162   7
   0  -5 -35 11.5508 10.3349   7
   0  -5 -35 10.8015 8.94902  12
   0  -5  35-9.02581 8.34402  14
   0   5 -35-17.0817 10.4334  12
   0   5  35-27.5253 14.5854   1
   0  -5  35 6.38818 12.6117   1
   0   5 -35 0.49896 6.44956   4
   0  -5  36 119.470 14.1496   9
   0   5  36 105.027 13.3029   9
   0  -5 -36 87.9395 9.90923  15
   0   5 -36 102.990 13.0589   7
   0  -5 -36 100.880 13.3803   7
   0   5 -36 123.152 12.1952  12
   0  -5  36 96.8673 9.60079  14
   0  -5 -36 102.426 11.1947  12
   0   5  36 87.1187 15.6522   1
   0  -5  36 76.8792 14.5003   1
   0   5 -36 103.770 8.09072   4
   0   5  37 71.1287 13.3705   9
   0  -5  37 86.5183 14.0528   9
   0  -5 -37 78.0046 9.88686  15
   0   5 -37 118.813 13.1713   7
   0  -5 -37 89.2449 13.4629   7
   0  -5  37 85.5616 9.90532  14
   0  -5 -37 110.788 11.4181  12
   0   5 -37 88.6522 12.4902  12
   0  -5  37 97.9779 15.3900   1
   0   5  37 85.4472 15.5387   1
   0   5 -37 88.0613 7.73983   4
   0   5 -38 10.1735 11.9107  16
   0  -5 -38 7.77452 8.45307  15
   0  -5 -38 15.4389 12.7997   7
   0   5 -38 39.2186 12.2696   7
   0  -5  38 11.4274 8.54869  14
   0   5 -38 17.4041 11.3917  12
   0  -5 -38 8.89205 9.67075  12
   0   5  38 9.40317 12.6900   9
   0  -5  38 48.5529 13.6389   9
   0   5  38 0.91777 15.2827   1
   0  -5  38-10.2835 13.8091   1
   0  -5 -39 6.22978 10.6779  16
   0   5 -39 26.9064 12.4148  16
   0  -5 -39-1.35756 12.3184   7
   0   5 -39 2.59942 12.1351   7
   0  -5  39 17.1037 8.82341  14
   0  -5 -39 23.9939 10.0307  12
   0  -5  39 13.0887 13.2740   9
   0   5  39 11.7297 12.8033   9
   0   5  39 30.8687 15.4357   1
   0  -5  39 0.87637 13.2061   1
   0  -5 -40 100.315 12.9720  16
   0   5 -40 103.179 14.4876  16
   0   5 -40 82.7348 14.0517   7
   0  -5 -40 80.4778 14.2287   7
   0  -5 -40 84.1314 12.0483  12
   0  -5  40 120.332 15.5692   9
   0   5  40 88.3692 14.8473   9
   0  -5  40 57.2766 16.4458   1
   0   5  40 86.7033 17.7154   1
   0   5 -41 15.6884 12.3789  16
   0  -5 -41 5.27758 11.5752  16
   0  -5 -41 1.39052 12.6518   7
   0   5 -41 11.2679 12.3397   7
   0  -5 -41 2.21019 10.4736  12
   0   5  41 7.51234 13.6247   9
   0  -5  41 3.16221 13.4567   9
   0   5  41-14.5444 15.6495   1
   0  -5  41-11.8686 15.3318   1
   0  -5 -42 109.106 13.1966  16
   0   5 -42 81.8971 14.5127  16
   0   5 -42 73.4935 14.0774   7
   0  -5 -42 101.829 14.9243   7
   0  -5 -42 80.8463 12.2307  12
   0   5  42 87.3575 15.7209   9
   0  -5  42 84.8542 15.7068   9
   0   5  42 78.8257 17.8985   1
   0  -5  42 40.0157 16.2236   1
   0  -5 -43 21.8116 12.3556  16
   0   5 -43 43.3633 14.3323  16
   0  -5 -43 19.8741 13.8722   7
   0   5 -43 11.4331 13.3805   7
   0  -5 -43-0.56893 11.0681  12
   0  -5  43 16.1665 14.6705   9
   0   5  43 18.4036 13.9184   9
   0  -5  43 9.47727 15.9562   1
   0   5  43 20.0108 17.1530   1
   0  -5 -44 10.4616 12.3586  16
   0   5 -44 14.1778 14.2795  16
   0   5 -44 5.40901 14.0250   7
   0  -5 -44 24.3464 14.5546   7
   0  -5 -44 8.64867 11.3562  12
   0   5  44 27.8236 14.7784   9
   0  -5  44 5.70649 14.6284   9
   0   5  44 3.04224 16.9006   1
   0  -5 -45 41.4152 12.4743  12
   0   5 -45 43.4624 14.4412   7
   0  -5 -45 34.6824 15.0071   7
   0  -5 -45 36.7456 13.1810  16
   0   5 -45 27.2270 14.9092  16
   0   5  45 41.2506 15.4268   9
   0  -5  45 37.8141 15.8469   9
   0  -5 -46 53.0256 13.0130  12
   0   5 -46 41.6591 15.2721   7
   0  -5 -46 27.6785 15.5246   7
   0  -5 -46 49.1950 13.9823  16
   0  -5  46 31.4183 16.4874   9
   0   5  46 46.9640 16.2627   9
   0  -5 -47 17.2554 12.2947  12
   0   5 -47 44.4278 15.7243   7
   0   5  47 14.1485 15.2885   9
   0  -5  47-9.14364 15.6993   9
   0  -5 -47 38.3135 13.8245  16
   0   5  48 57.5311 16.3555   9
   0  -5  48 24.1670 16.1073   9
   0   5 -48 28.7018 15.4891   7
   0   6   0 110.412 4.33298  16
   0  -6   0 115.029 4.91415   6
   0   6   0 114.105 5.11704  14
   0  -6   0 104.490 4.73504  11
   0   6   0 115.495 4.87166   1
   0   6   1 562.565 19.8147  16
   0   6  -1 571.663 20.0644  16
   0  -6  -1 571.719 19.8433  16
   0  -6  -1 604.546 20.7754  14
   0  -6  -1 596.431 20.4552   6
   0  -6   1 571.693 20.4891   6
   0   6  -1 562.965 20.6321  14
   0  -6   1 556.683 20.4405  11
   0  -6  -1 580.092 20.2320  11
   0   6   1 581.958 20.2670  11
   0   6   1 583.611 20.4665   1
   0   6  -2 42.2862 2.52811  16
   0  -6  -2 45.4796 3.01142  14
   0  -6  -2 45.8936 2.86337   6
   0  -6   2 38.7614 2.90106   6
   0   6  -2 46.8950 2.96163  14
   0  -6  -2 44.8192 2.40113  11
   0   6   2 45.7758 2.52432  11
   0   6   2 41.7085 2.74144   1
   0  -6   3 353.977 12.6912   5
   0   6  -3 306.132 12.5793   5
   0  -6  -3 344.041 12.9733  14
   0  -6   3 346.807 12.8311   6
   0  -6  -3 347.983 12.6653   6
   0   6  -3 341.370 12.8053  14
   0   6   3 349.212 12.3093  11
   0  -6  -3 353.330 12.2920  11
   0   6   3 337.590 12.7065   1
   0  -6   4 131.072 5.51005   5
   0  -6  -4 125.378 5.82664  14
   0  -6   4 128.724 5.74841   6
   0  -6  -4 129.862 5.55742   6
   0   6  -4 125.486 5.57417  14
   0  -6  -4 127.214 5.04292  11
   0  -6   4 118.684 5.70173   9
   0   6   4 126.138 5.06859  11
   0   6   4 135.230 5.62463   1
   0   6   5 743.172 26.3800   1
   0  -6  -5 761.901 25.4778  16
   0  -6  -5 768.378 26.5916  14
   0   6  -5 747.854 26.2633  14
   0  -6   5 680.362 26.2840  14
   0  -6   5 736.013 26.2462   5
   0  -6   5 714.765 26.5390   9
   0   6   5 741.291 25.7884  11
   0  -6  -5 741.700 25.7677  11
   0   6   5 732.443 26.3847   7
   0  -6   5 743.356 26.4294   6
   0   6   6 804.226 29.1344   1
   0   6  -6 809.667 29.2180   9
   0   6   6 813.118 29.1624   7
   0  -6   6 817.984 29.1977   6
   0   6  -6 820.192 28.9258  14
   0  -6  -6 814.369 28.4690  11
   0  -6  -6 825.611 28.6489  13
   0  -6   6 833.775 29.0529  14
   0   6   6 824.824 28.4928  11
   0  -6   6 834.870 28.9918   5
   0   6   7 15.7423 2.45149   1
   0   6  -7 15.2696 2.74537   9
   0  -6  -7 10.4348 2.66103  15
   0   6   7 11.0449 2.83136   7
   0  -6   7 17.9853 2.97319   6
   0  -6  -7 11.4453 1.87150  13
   0   6  -7 18.0606 2.30758  14
   0  -6   7 13.0100 2.18954  14
   0   6   7 11.0302 1.72036  11
   0   6  -7 10.7912 1.55787   3
   0  -6   7 14.5656 2.17700   5
   0   6   8 333.771 13.0533   1
   0   6  -8 337.450 12.7274   7
   0   6  -8 338.868 13.1630   9
   0  -6  -8 345.013 13.3032  15
   0   6   8 360.065 13.2534   7
   0  -6   8 376.952 12.8849  14
   0   6  -8 336.067 12.6117  14
   0  -6  -8 347.116 12.4974  13
   0   6   8 312.974 12.2082  11
   0  -6   8 323.129 12.7106   5
   0   6  -8 346.748 12.1909   3
   0   6  -8 342.362 13.2425   6
   0   6  -8 312.031 12.7337   5
   0   6   8 325.668 11.9796   2
   0   6   9 353.008 14.0417   1
   0   6  -9 355.653 14.1317   9
   0   6  -9 383.244 13.7001   7
   0  -6   9 373.763 12.8145  15
   0  -6  -9 349.281 14.0680  15
   0   6   9 361.238 14.1018  14
   0   6   9 357.545 14.1900   7
   0  -6  -9 354.007 13.3628  13
   0  -6   9 352.979 13.5501  14
   0   6  -9 361.242 13.4410  14
   0   6  -9 351.729 13.9087  12
   0   6   9 347.985 13.1579  11
   0  -6   9 351.314 13.6091   5
   0   6   9 355.048 12.7336   2
   0   6  -9 358.580 13.6297   5
   0   6  -9 363.136 13.1135   3
   0   6  10 707.466 25.8457   1
   0   6 -10 738.906 25.4044   7
   0   6 -10 736.482 25.8852   9
   0  -6  10 709.911 24.4156  15
   0   6  10 722.149 25.8302  14
   0  -6 -10 717.200 25.8107  15
   0   6  10 669.140 25.8452   7
   0  -6 -10 719.673 25.1161  13
   0  -6  10 697.414 25.2390  14
   0   6 -10 696.591 25.6573  12
   0   6 -10 699.701 25.0689  14
   0   6  10 689.506 24.8847  11
   0  -6  10 679.810 25.2460   5
   0   6  10 677.966 24.2591   2
   0   6 -10 712.574 25.3003   5
   0   6 -10 712.256 24.8757   3
   0   6 -11 45.3757 5.21345   9
   0   6 -11 33.7982 4.45331   7
   0  -6 -11 39.3595 5.09921  15
   0   6  11 32.8353 5.45660  14
   0  -6  11 31.2033 2.75397  15
   0   6  11 37.3134 5.54201   7
   0  -6 -11 32.4243 3.84136  13
   0   6 -11 32.6113 4.66413  12
   0   6  11 36.8938 4.44951  13
   0  -6  11 40.7714 4.17300  14
   0   6 -11 37.9262 4.66068   5
   0   6 -11 31.5089 3.87226   3
   0   6  11 37.6041 4.75895   1
   0   6 -12 1297.58 45.8153   7
   0  -6  12 1320.64 45.6345   8
   0   6 -12 1286.54 46.1499   9
   0  -6  12 1301.78 44.6119  15
   0   6  12 1347.54 46.1169  14
   0  -6 -12 1245.51 46.0510  15
   0   6  12 1307.61 46.4152   7
   0   6  12 1311.59 45.5841  13
   0   6 -12 1310.80 46.1954  12
   0  -6  12 1279.72 45.5015  14
   0  -6 -12 1307.08 45.4966  13
   0   6 -12 1258.95 45.2790   3
   0   6 -12 1288.07 45.5887   5
   0   6  12 1291.70 46.3464   1
   0   6 -13 10.0320 3.96205   7
   0  -6  13 20.3945 3.50407   8
   0   6 -13 20.3496 4.81836   9
   0  -6  13 23.8370 4.02831   7
   0  -6  13 16.8891 2.25296  15
   0   6  13 13.3036 4.40496  14
   0  -6 -13 14.0416 4.23277  15
   0   6  13 20.5718 5.14295   7
   0   6 -13 24.2438 4.24904  12
   0  -6  13 14.5832 3.19336  14
   0   6  13 18.5871 4.04032  13
   0   6 -13 25.5981 3.94330   5
   0   6 -13 19.3211 3.80717   3
   0   6  13 17.6272 4.23842   1
   0   6 -14 1950.90 67.9711   9
   0  -6  14 1943.02 67.2535   8
   0   6 -14 1916.45 67.6631   7
   0  -6  14 1900.60 67.3118   7
   0  -6  14 1856.99 68.0904   9
   0   6  14 2013.95 67.8431  14
   0  -6 -14 1905.40 67.7539  15
   0  -6  14 1942.20 66.1875  15
   0   6  14 1895.85 68.2522   7
   0  -6  14 1958.78 67.1547  14
   0   6  14 1946.55 67.3652  13
   0   6 -14 1921.90 67.9669  12
   0   6 -14 1913.54 67.0748   3
   0   6 -14 1930.69 67.2655   5
   0   6  14 1932.18 66.2115   4
   0   6  14 1895.25 68.2817   1
   0  -6  15 38.2327 4.32940   7
   0   6 -15 32.7525 5.23727   9
   0  -6  15 28.8234 3.91167   8
   0  -6  15 41.0269 4.92832   9
   0   6  15 25.8537 4.78838  14
   0  -6  15 32.6639 2.63358  15
   0  -6 -15 30.1499 4.52966  15
   0   6  15 34.7618 6.01949   7
   0   6 -15 30.8453 4.44691   7
   0   6  15 33.3121 4.37760  13
   0   6 -15 39.1637 4.81245  12
   0  -6  15 27.2079 3.91908  14
   0  -6  15 31.5847 5.09027   6
   0   6  15 31.4067 2.58691   4
   0   6 -15 28.2474 4.16960   3
   0   6 -15 33.2808 4.38593   5
   0  -6  15 32.0583 4.70321   1
   0   6  15 37.1025 5.03968   1
   0  -6  16 4.87154 4.06284   7
   0   6 -16 5.61472 4.95960   9
   0  -6  16 2.77816 3.47036   8
   0  -6  16 3.64697 4.24120   9
   0   6  16 1.68375 4.53921  14
   0  -6 -16-0.58491 3.92931  15
   0  -6  16-0.39998 2.20597  15
   0   6  16 4.42075 5.43956   7
   0   6 -16 6.64420 4.10082   7
   0  -6  16 3.93978 3.34881  14
   0   6 -16-3.36642 4.28859  12
   0   6  16 1.25343 4.10183  13
   0  -6  16 5.01151 4.86462   6
   0   6 -16-0.45448 4.03447   5
   0   6 -16 3.90687 3.96657   3
   0   6  16 1.11644 2.12801   4
   0   6  16 2.33915 4.31574   1
   0  -6  16 5.11670 4.19793   1
   0   6  17 246.360 12.9229   1
   0  -6  17 295.305 13.2271   1
   0   6  17 273.748 10.2696  17
   0  -6  17 284.995 10.4655  15
   0   6  17 295.485 12.6706  14
   0  -6 -17 278.609 12.3079  15
   0   6 -17 289.433 12.7392   7
   0   6  17 258.772 13.3121   7
   0   6  17 267.118 12.2173  13
   0  -6  17 280.219 11.6696  14
   0   6 -17 257.158 11.8223   3
   0   6 -17 265.111 11.8310   5
   0  -6  17 255.728 12.7323   6
   0   6 -17 267.499 12.9236   9
   0  -6  17 296.719 13.1508   9
   0  -6  17 259.155 11.8002   8
   0  -6  17 275.842 11.9870   7
   0   6  18-0.90111 5.86665   1
   0  -6  18-0.83205 4.86957   1
   0   6  18 6.43057 2.12607  17
   0   6  18 4.84792 3.63286  14
   0  -6  18 4.06362 2.56072  15
   0  -6 -18 5.34576 4.51436  15
   0   6  18-0.83447 6.45165   7
   0  -6  18 10.6443 3.72127  14
   0   6  18 0.85940 4.58180  13
   0  -6  18 1.83034 4.66352  12
   0  -6  18 3.50629 5.44113   6
   0   6 -18 7.48617 4.27462   5
   0   6 -18 4.69464 4.54733   3
   0   6 -18 5.90534 5.46427   9
   0  -6  18 5.77200 5.14567   9
   0  -6  18 1.27953 3.78158   8
   0  -6  18 8.28663 4.61395   7
   0  -6  19-1.76636 5.45023   1
   0   6  19-0.96148 5.74775   1
   0   6  19 2.34825 2.03916  17
   0  -6  19-0.12023 2.74037  15
   0  -6 -19 1.30004 4.43267  15
   0   6  19 6.09260 5.35561  13
   0  -6  19-0.76213 3.99941  14
   0  -6 -19 1.11583 4.03478  12
   0  -6  19 5.54870 5.77763   6
   0   6 -19 8.06079 5.01152   3
   0   6 -19 2.34334 4.54480   5
   0   6  19-3.51759 5.06273   9
   0  -6  19 1.31104 5.33480   9
   0  -6  19 6.44037 4.95948   7
   0  -6  19-0.80658 4.17091   8
   0   6 -19 8.38441 5.55681   9
   0  -6  20 311.628 15.3940   1
   0   6  20 339.384 16.0634   1
   0   6  20 306.357 11.5770  17
   0  -6 -20 330.412 14.4323  15
   0  -6  20 342.994 12.3953  15
   0  -6 -20 311.248 15.4324   7
   0  -6 -20 325.137 13.9944  12
   0   6  20 346.662 14.7377  13
   0  -6  20 314.467 13.6084  14
   0   6 -20 318.231 13.9904   5
   0   6 -20 340.374 14.2275   3
   0   6  20 306.560 14.9726   9
   0   6 -20 322.279 15.2059   9
   0  -6  20 322.063 15.4828   9
   0  -6  20 328.120 14.3853   7
   0  -6  20 343.739 13.9901   8
   0  -6  21 185.760 9.81466   8
   0   6  21 198.285 11.2834   9
   0  -6  21 187.716 11.6217   9
   0  -6  21 196.863 10.5914   7
   0  -6  21 187.116 8.08454  15
   0  -6 -21 174.963 10.2703  15
   0  -6 -21 173.871 11.3657   7
   0   6  21 183.849 10.7005  13
   0  -6 -21 185.561 9.85478  12
   0  -6  21 182.851 9.66020  14
   0   6 -21 194.573 10.2647   3
   0   6 -21 173.636 9.89753   5
   0  -6  21 176.220 11.4618   1
   0   6  21 194.574 12.4892   1
   0  -6  22 10.7791 5.12287   8
   0  -6  22 21.0432 7.57985   9
   0  -6  22 11.9856 5.83295   7
   0   6  22 6.10649 6.40067   9
   0  -6  22 13.7652 3.42931  15
   0  -6 -22 6.98377 5.42039  15
   0   6 -22 14.2138 7.18951   7
   0  -6 -22 12.5169 6.92123   7
   0   6  22 14.6364 6.37306  13
   0  -6 -22 7.10582 5.18004  12
   0  -6  22 12.2440 5.14211  14
   0   6 -22 20.2285 5.92817   3
   0   6 -22 16.6553 5.64270   5
   0  -6  22 6.78912 7.11324   1
   0   6  22 13.2719 7.70364   1
   0  -6  23 109.030 7.98649   8
   0  -6  23 108.932 10.2048   9
   0   6  23 93.9180 9.39715   9
   0  -6 -23 98.5340 7.90575  15
   0  -6  23 94.6199 5.58514  15
   0   6  23 114.273 8.54332  14
   0   6 -23 109.807 9.76768   7
   0  -6 -23 103.798 9.21224   7
   0  -6  23 86.1161 7.17008  14
   0  -6 -23 111.513 7.77821  12
   0   6 -23 101.786 8.18882   3
   0   6 -23 103.766 7.78340   5
   0  -6  23 105.029 9.84699   1
   0   6  23 107.844 10.5364   1
   0  -6  24 721.331 27.9847   8
   0   6  24 744.304 29.8041   9
   0  -6  24 700.670 29.9867   9
   0  -6 -24 707.239 28.2065  15
   0  -6  24 746.893 26.1533  15
   0   6  24 741.021 28.3576  14
   0   6 -24 748.118 29.7553   7
   0  -6 -24 755.389 29.9799   7
   0  -6  24 708.730 27.7447  14
   0  -6 -24 713.776 28.0140  12
   0   6 -24 755.640 27.9412   5
   0   6  24 713.993 30.8881   1
   0  -6  24 666.284 29.9389   1
   0  -6 -25 5.20383 6.96504  15
   0  -6  25 7.49238 4.26006  15
   0   6 -25 9.80318 8.38987   7
   0  -6 -25 1.60819 8.43001   7
   0  -6 -25 1.44284 6.23418  12
   0  -6  25 3.86836 6.22789  14
   0   6  25-8.06695 10.4046   1
   0  -6  25-3.63699 9.30610   1
   0   6  25-1.64683 8.69968   9
   0  -6  25 13.7539 8.96152   9
   0   6 -26 301.586 12.3852  17
   0  -6 -26 277.527 14.3909  15
   0   6 -26 287.610 16.2918   7
   0  -6 -26 306.265 16.2881   7
   0   6 -26 290.130 15.8077  12
   0  -6 -26 299.713 14.3937  12
   0  -6  26 315.274 14.1470  14
   0  -6  26 297.506 16.8094   1
   0   6  26 278.893 17.8463   1
   0  -6  26 298.957 16.6826   9
   0   6  26 296.552 16.6168   9
   0  -6 -26 312.388 13.6919   8
   0   6 -27 44.1748 4.66277  17
   0  -6 -27 31.6461 7.06076  15
   0  -6 -27 34.8123 8.88469   7
   0   6 -27 29.9030 8.55215   7
   0  -6 -27 43.5822 7.01558  12
   0   6 -27 38.4555 8.29175  12
   0  -6  27 32.6537 6.79364  14
   0  -6  27 38.0666 9.12368   1
   0   6  27 43.6572 10.8696   1
   0  -6  27 44.2787 9.41210   9
   0   6  27 30.8823 9.48361   9
   0   6 -28 43.5787 4.51873  17
   0  -6 -28 42.7882 7.09480  15
   0  -6 -28 36.7254 9.40978   7
   0   6 -28 27.8220 9.35250   7
   0  -6 -28 48.5801 7.30175  12
   0   6 -28 35.2376 8.84961  12
   0  -6  28 35.0159 6.57965  14
   0  -6  28 49.2266 10.3851   1
   0   6  28 34.6066 10.9565   1
   0   6  28 26.9861 9.84522   9
   0  -6  28 48.6453 9.71470   9
   0   6 -29 6.46341 3.67862  17
   0  -6 -29 0.39901 6.46724  15
   0   6 -29-5.11632 8.80817   7
   0  -6 -29-0.58465 8.56635   7
   0  -6 -29-2.05119 6.64927  12
   0  -6  29 3.50056 6.35419  14
   0   6 -29 0.54798 8.30307  12
   0   6  29 5.30064 10.7620   1
   0  -6  29 9.59119 9.45319   1
   0  -6  29-5.11926 9.20571   9
   0   6  29-7.37835 8.83364   9
   0   6 -30-0.51527 3.47506  17
   0  -6 -30 2.83560 7.30348  15
   0   6 -30 8.11615 9.17638   7
   0  -6 -30-0.59646 8.85099   7
   0  -6  30-0.35570 6.53707  14
   0   6 -30 19.1132 9.57787  12
   0  -6 -30 8.44608 7.40420  12
   0   6  30 1.55565 11.2936   1
   0  -6  30-3.52752 10.2302   1
   0  -6  30-9.18427 9.64896   9
   0   6  30 0.63042 9.54053   9
   0   6 -31 47.6032 3.32529  17
   0  -6 -31 54.6416 8.20737  15
   0  -6 -31 49.8887 9.77488   7
   0   6 -31 57.2144 10.5766   7
   0  -6 -31 47.7408 8.28309  12
   0   6 -31 48.2870 9.94553  12
   0  -6  31 48.7948 7.65111  14
   0   6  31 72.7639 12.5018   1
   0  -6  31 49.3129 11.2963   1
   0   6  31 43.2006 10.6164   9
   0  -6  31 52.4129 11.1316   9
   0  -6 -32 24.1188 7.71797  15
   0  -6 -32 25.4086 9.60344   7
   0   6 -32 14.9850 10.3323   7
   0  -6  32 26.3642 7.43888  14
   0   6 -32 18.8110 9.57348  12
   0  -6 -32 28.9976 8.00877  12
   0  -6  32 37.9948 12.0220   1
   0   6  32 26.2190 12.8452   1
   0  -6  32 48.7375 11.5654   9
   0   6  32 37.5530 11.1139   9
   0  -6 -33 15.9297 8.40158  15
   0   6 -33 52.2868 11.9982   7
   0  -6 -33 27.0651 10.8994   7
   0  -6  33 13.7025 8.23795  14
   0  -6 -33 31.5926 8.98152  12
   0   6 -33 28.2346 10.4355  12
   0   6  33 46.0903 14.4592   1
   0  -6  33 26.7672 12.5113   1
   0  -6  33 49.1474 12.8874   9
   0   6  33 34.9094 12.0298   9
   0  -6 -34 103.599 10.1646  15
   0  -6 -34 90.9758 12.7837   7
   0   6 -34 109.761 13.3080   7
   0  -6  34 104.281 10.1133  14
   0  -6 -34 82.6525 10.2945  12
   0   6 -34 92.6416 12.7898  12
   0  -6  34 73.8095 14.3428   1
   0   6  34 78.8677 15.0276   1
   0  -6  34 90.3433 13.7718   9
   0   6  34 94.9082 14.0946   9
   0  -6 -35 48.0421 9.24769  15
   0   6 -35 80.5853 12.4619   7
   0  -6 -35 64.3456 12.2636   7
   0  -6 -35 57.7693 9.68304  12
   0   6 -35 47.5192 11.1679  12
   0  -6  35 37.2629 8.53228  14
   0  -6  35 39.4360 12.8496   1
   0   6  35 39.4609 14.6487   1
   0   6  35 41.7723 12.5792   9
   0  -6  35 46.7366 12.1378   9
   0  -6  36 81.7933 13.0706   9
   0   6  36 110.918 14.3755   9
   0  -6 -36 84.6219 9.83347  15
   0   6 -36 79.6179 12.6856   7
   0  -6 -36 87.8403 12.9415   7
   0  -6  36 70.6546 9.13321  14
   0  -6 -36 60.6184 10.2109  12
   0   6 -36 71.3223 11.6537  12
   0  -6  36 56.8491 14.1016   1
   0   6  36 59.9918 15.4729   1
   0   6 -36 79.1455 8.09763   4
   0  -6  37 12.1013 12.7888   9
   0   6  37 10.0459 12.8057   9
   0   6 -37 14.2252 11.3544  16
   0  -6 -37 6.42868 9.01805  15
   0  -6 -37 10.0626 11.6566   7
   0   6 -37-0.63863 11.6415   7
   0  -6 -37 10.0722 9.39192  12
   0  -6  37 9.84118 8.67749  14
   0   6  37 2.74075 15.0701   1
   0  -6  37-26.1372 14.3933   1
   0   6 -37 1.31321 6.76948   4
   0   6 -38 5.51741 12.0597  16
   0  -6 -38 8.15212 8.53565  15
   0   6 -38 5.80492 11.9984   7
   0  -6 -38-3.39428 12.1039   7
   0  -6 -38-0.51380 9.43548  12
   0  -6  38-4.91475 8.33223  14
   0   6  38 13.1090 12.7001   9
   0  -6  38 11.5180 12.9582   9
   0   6  38 8.39084 15.6874   1
   0  -6  38 6.03784 14.2278   1
   0  -6 -39 6.85779 8.80319  15
   0   6 -39 6.31704 12.5915  16
   0  -6 -39 9.93838 10.5153  16
   0  -6 -39 11.0144 12.5698   7
   0   6 -39-1.95414 12.0311   7
   0  -6 -39 4.18866 10.2781  12
   0  -6  39 17.1605 12.9327   9
   0   6  39 11.7937 13.1776   9
   0   6  39-0.94976 15.5714   1
   0  -6  39-9.69131 14.4448   1
   0  -6 -40 35.9635 11.8042  16
   0   6 -40 9.28313 12.9924  16
   0  -6 -40 47.3273 12.9981   7
   0   6 -40 47.9831 13.1692   7
   0  -6 -40 15.4515 10.3452  12
   0  -6  40 4.74052 13.9183   9
   0   6  40 32.8917 13.9453   9
   0   6  40 12.5722 16.6104   1
   0  -6  40 32.3964 15.4309   1
   0   6 -41 50.0271 13.1764  16
   0  -6 -41 62.3738 11.9877  16
   0   6 -41 35.1456 13.5029   7
   0  -6 -41 32.4054 13.5566   7
   0  -6 -41 39.5587 11.0465  12
   0   6  41 49.8657 14.2405   9
   0  -6  41 65.7141 14.5554   9
   0   6  41 66.8239 17.2935   1
   0  -6 -42 88.3528 12.8989  16
   0   6 -42 64.0804 14.6439  16
   0   6 -42 78.8394 14.3526   7
   0  -6 -42 84.7191 14.1373   7
   0  -6 -42 55.0420 11.2850  12
   0   6  42 91.5367 15.3736   9
   0  -6  42 46.1800 15.0596   9
   0   6  42 40.9471 16.3547   1
   0   6 -43 55.3600 14.5103  16
   0  -6 -43 9.45178 12.1531  16
   0   6 -43 41.6659 14.6794   7
   0  -6 -43 16.5536 14.1660   7
   0  -6 -43 39.0839 11.6037  12
   0  -6  43 33.5360 15.2284   9
   0   6  43 21.5513 14.5045   9
   0   6  43 46.6314 17.8688   1
   0   6 -44 9.09372 14.7319  16
   0  -6 -44 16.7913 12.2999  16
   0  -6 -44 7.26185 14.2920   7
   0   6 -44 7.43082 13.8620   7
   0  -6 -44 23.7746 12.3709  12
   0  -6  44 27.2356 15.7473   9
   0   6  44 9.30099 14.2183   9
   0   6  44 18.5033 17.0661   1
   0  -6 -45 49.2332 12.2818  12
   0   6 -45 52.2071 14.9572   7
   0   6 -45 45.3133 15.4165  16
   0  -6 -45 40.7364 13.0966  16
   0   6  45 16.3745 15.5313   9
   0  -6  45 40.7371 16.2257   9
   0  -6 -46 23.1326 12.5825  12
   0   6 -46 33.9810 14.9150   7
   0  -6 -46 28.2804 13.7192  16
   0   6  46 24.2836 16.3981   9
   0  -6  46 10.8816 16.4378   9
   0  -6 -47-1.16635 12.6736  12
   0   6 -47 29.3201 14.8078   7
   0  -6 -47 0.62177 13.2163  16
   0  -6  47 26.0272 15.7588   9
   0   6  47 11.7824 16.1018   9
   0  -6 -48 55.8084 13.3058  12
   0   6 -48 59.2509 15.8385   7
   0  -6 -48 84.1504 14.4047  16
   0   6  48 60.5736 17.3486   9
   0   7   0-0.18541 1.18636  16
   0  -7   0 1.39735 1.87357   6
   0   7   0 2.15431 2.16023  14
   0  -7   0 3.09492 1.72886  11
   0   7   0 1.19420 1.73036   1
   0   7   1 2.31829 1.04263  16
   0   7  -1 0.84764 1.33756  16
   0  -7  -1 1.94971 1.15334  16
   0  -7  -1 1.33194 1.92090  14
   0  -7  -1 1.37102 1.88022   6
   0  -7   1 2.09392 1.97893   6
   0   7  -1 3.47608 2.16909  14
   0  -7   1 1.03624 1.82405  11
   0  -7  -1 1.12351 1.56889  11
   0   7   1 0.80083 1.75508   1
   0   7   2 2.71395 0.91562  16
   0  -7  -2 6.27193 2.22927  14
   0  -7  -2 3.12311 0.93186  16
   0   7  -2 1.77009 1.55729  16
   0  -7   2 1.90109 2.23669   6
   0  -7  -2 1.36027 2.04334   6
   0   7  -2-1.93655 2.24761  14
   0   7   2 2.97334 1.68048  11
   0  -7  -2 1.11180 1.49743  11
   0   7   2 1.36401 1.90276   1
   0   7   3 14.9585 2.07651   1
   0   7   3 14.9403 1.08406  16
   0  -7  -3 15.6306 1.10040  16
   0  -7  -3 17.0013 2.39298  14
   0   7  -3 13.5588 2.03221  16
   0  -7   3 16.1873 2.57526   6
   0  -7  -3 17.2040 2.27131   6
   0   7  -3 13.4837 2.50062  14
   0   7   3 18.5119 1.90857  11
   0  -7  -3 15.3848 1.74665  11
   0  -7   3 16.3203 2.16935   5
   0  -7   4 113.372 5.20185   5
   0  -7  -4 106.964 5.41138  14
   0  -7   4 118.013 5.46785   6
   0  -7  -4 115.595 5.21076   6
   0   7  -4 112.918 5.38525  14
   0  -7  -4 106.139 4.61069  11
   0   7   4 110.392 4.68350  11
   0   7   4 113.663 5.28315   1
   0   7   5-1.10609 1.97236   1
   0  -7  -5 1.96024 0.87151  16
   0  -7  -5 4.98523 2.32871  14
   0  -7  -5 5.24615 2.13788   6
   0  -7   5 5.86049 2.53548   6
   0  -7   5 0.48864 2.21238  14
   0   7  -5 1.29174 2.26281  14
   0   7   5 0.58910 1.48232  11
   0  -7  -5 1.84145 1.45601  11
   0  -7   5 2.94185 2.18220   9
   0  -7   5 2.58758 1.83855   5
   0  -7   5 1.82211 1.01156   3
   0  -7   6 99.7850 4.75418   5
   0   7   6 97.6150 4.98442   1
   0  -7  -6 96.3531 3.70057  16
   0  -7  -6 87.5912 5.05124  14
   0   7  -6 91.0590 4.77601  14
   0  -7   6 90.3449 4.82005  14
   0   7  -6 98.2955 5.22987   9
   0  -7  -6 94.1383 4.13576  11
   0  -7   6 78.9638 5.06073   9
   0   7   6 99.4162 4.22390  11
   0   7   6 95.6851 5.09515   7
   0  -7   6 95.6344 5.13098   6
   0   7   7 413.601 15.8266   1
   0   7  -7 417.130 15.9815   9
   0  -7   7 404.642 15.9211   6
   0   7   7 386.840 15.6683   6
   0   7   7 421.594 15.9443   7
   0  -7  -7 434.960 15.2814  13
   0   7  -7 429.740 15.5998  14
   0  -7   7 443.288 15.7954  14
   0  -7  -7 425.055 15.0645  11
   0   7   7 421.343 15.0833  11
   0  -7   7 410.643 15.6417   5
   0   7   8 79.2516 4.89067   1
   0   7  -8 83.0352 4.57106   7
   0   7  -8 75.7376 5.10630   9
   0  -7  -8 87.5395 5.18271  15
   0   7   8 84.0923 5.10946   7
   0  -7   8 77.5081 5.06666   6
   0   7   8 90.2909 4.94409   6
   0  -7   8 89.2157 4.65383  14
   0  -7  -8 83.0765 4.24712  13
   0   7  -8 83.4535 4.55498  14
   0   7   8 89.2386 4.05637  11
   0   7  -8 86.8449 4.71656   5
   0  -7   8 84.5451 4.55448   5
   0   7   9 563.497 21.0835   1
   0   7  -9 550.624 20.6836   7
   0   7  -9 572.842 21.2140   9
   0   7   9 572.601 21.2651  14
   0  -7  -9 537.656 21.2661  15
   0   7   9 583.650 21.3029   7
   0  -7   9 590.001 20.8920  14
   0   7  -9 570.027 20.6085  14
   0  -7  -9 586.522 20.4677  13
   0   7   9 564.898 20.2050  11
   0   7  -9 576.640 21.2953   6
   0   7  -9 554.972 20.7728   5
   0   7  -9 551.235 20.0465   3
   0   7   9 573.362 19.9153   2
   0  -7   9 563.675 20.7825   5
   0   7  10 1738.67 60.7859   1
   0   7 -10 1762.39 60.2971   7
   0   7 -10 1713.52 60.7499   9
   0   7  10 1794.16 60.8649  14
   0  -7  10 1775.09 59.3654  15
   0  -7 -10 1699.96 60.8543  15
   0   7  10 1684.38 60.7870   7
   0   7 -10 1730.75 60.0572  14
   0  -7 -10 1764.96 59.9838  13
   0  -7  10 1702.10 60.2603  14
   0   7  10 1715.63 59.7197  11
   0   7 -10 1694.65 59.6154   3
   0   7  10 1703.51 59.2966   2
   0   7 -10 1745.49 60.2943   5
   0  -7  10 1747.00 60.2947   5
   0   7  11 196.433 9.12633   1
   0   7 -11 203.113 8.63363   7
   0   7 -11 187.055 9.21080   9
   0  -7 -11 184.616 9.15760  15
   0   7  11 195.729 9.25745  14
   0  -7  11 202.437 7.38151  15
   0   7  11 182.553 9.27046   7
   0  -7  11 196.692 8.54279  14
   0   7 -11 209.893 8.98968  12
   0   7 -11 196.710 8.31251  14
   0  -7 -11 194.940 8.22393  13
   0   7  11 193.187 8.02842  11
   0   7 -11 195.666 8.73022   5
   0   7  11 180.958 7.19640   2
   0  -7  11 182.970 8.38272   5
   0   7 -11 181.277 7.90477   3
   0   7  12 2695.09 97.8860   1
   0   7 -12 2792.24 97.8304   9
   0   7 -12 2804.76 97.4183   7
   0   7  12 2887.31 97.8542  14
   0  -7 -12 2789.33 97.8710  15
   0  -7  12 2827.90 96.2595  15
   0   7  12 2862.62 98.0080   7
   0  -7 -12 2927.51 97.1122  13
   0   7 -12 2784.64 97.8435  12
   0  -7  12 2850.27 97.2491  14
   0   7  12 2776.13 96.8254  11
   0   7 -12 2841.34 97.3075   5
   0   7 -12 2791.94 96.7819   3
   0   7 -13 72.1632 5.61058   7
   0  -7  13 69.7789 5.02368   8
   0   7 -13 69.5710 6.06113   9
   0  -7  13 66.1690 3.56750  15
   0  -7 -13 68.5962 5.86726  15
   0   7  13 66.1923 6.39735  14
   0   7  13 72.5004 6.65471   7
   0   7  13 70.1207 4.98094  11
   0   7 -13 76.2196 5.72120  12
   0   7  13 65.3747 5.22772  13
   0  -7 -13 68.4757 4.92749  13
   0  -7  13 69.6967 5.05453  14
   0   7 -13 67.7739 5.52833   5
   0   7 -13 67.6533 4.85835   3
   0   7  13 70.1623 5.93526   1
   0  -7  14 33.8659 4.70120   9
   0  -7  14 35.6994 4.10837   8
   0   7 -14 38.9160 5.16650   9
   0   7 -14 39.8280 4.48648   7
   0  -7  14 39.2340 2.69454  15
   0   7  14 36.9873 5.19745  14
   0  -7 -14 34.2451 4.66872  15
   0   7  14 40.2207 5.34173   7
   0  -7  14 35.5168 3.98263  14
   0   7  14 29.4548 4.08047  13
   0   7 -14 39.4243 4.55668  12
   0   7 -14 43.3786 4.47485   5
   0   7 -14 37.7011 3.99633   3
   0   7  14 32.5261 4.61245   1
   0   7 -15 45.9579 5.02838   7
   0  -7  15 47.9218 5.36795   9
   0  -7  15 52.4138 4.73491   8
   0   7 -15 54.3285 5.78752   9
   0  -7 -15 46.6016 5.17812  15
   0   7  15 60.4255 5.83669  14
   0  -7  15 46.2212 3.02988  15
   0   7  15 66.1376 6.17373   7
   0   7 -15 48.5277 5.03435  12
   0   7  15 45.4920 4.75747  13
   0  -7  15 49.8193 4.41113  14
   0   7  15 48.2827 3.28235   4
   0  -7  15 59.3765 5.84497   6
   0   7 -15 45.7177 4.52171   3
   0   7 -15 49.2673 4.96256   5
   0   7  15 50.6698 5.55214   1
   0  -7  16 178.747 8.84148   8
   0  -7  16 188.644 10.0248   9
   0   7 -16 200.279 9.61946   7
   0   7 -16 175.461 9.80169   9
   0  -7  16 184.998 7.32406  15
   0   7  16 185.977 9.47833  14
   0  -7 -16 165.288 9.30783  15
   0   7  16 197.738 10.4804   7
   0   7  16 194.658 9.15649  13
   0   7 -16 172.496 9.38300  12
   0  -7  16 176.367 8.48278  14
   0   7 -16 190.197 8.99153   5
   0   7 -16 181.288 8.71450   3
   0  -7  16 194.337 9.79401   6
   0   7  16 179.594 7.34920   4
   0   7  16 192.922 10.1189   1
   0  -7  17 14.8300 4.43267   7
   0   7 -17 9.00019 5.23270   9
   0  -7  17 9.06781 4.91908   9
   0  -7  17 9.78032 4.08874   8
   0  -7  17 8.10705 2.33555  15
   0  -7 -17 13.1877 4.78273  15
   0   7  17 14.8258 5.82641   7
   0   7  17 0.52487 4.46048  13
   0   7 -17 9.12034 4.60138  12
   0  -7  17 12.2329 3.80896  14
   0  -7  17 8.33761 5.41395   6
   0   7 -17 11.3257 4.37854   3
   0   7  17 7.78508 2.31935   4
   0   7 -17 9.56783 4.23827   5
   0   7  17 3.76188 4.91913   1
   0  -7 -18 4.64708 4.74962  15
   0  -7  18 0.74183 2.40998  15
   0  -7  18 4.17371 5.26184   9
   0  -7  18 2.62197 4.15942   8
   0   7 -18 3.85807 5.50255   9
   0  -7  18 6.22778 4.55156   7
   0   7 -18-2.69846 4.86841  12
   0   7  18 0.56018 4.72199  13
   0  -7  18-2.75848 3.84959  14
   0  -7  18 2.45886 5.29024   6
   0   7  18-0.81378 2.37054   4
   0   7 -18-2.38472 4.54434   3
   0   7 -18 6.65038 4.60767   5
   0   7  18-7.60332 5.14729   1
   0   7  19 31.1227 6.62528   1
   0  -7 -19 33.6197 5.58002  15
   0  -7  19 28.8669 3.20664  15
   0   7  19 31.8502 3.08370  17
   0  -7  19 34.3112 4.80503  14
   0   7  19 37.8101 5.83944  13
   0   7 -19 29.2965 5.31215   5
   0   7 -19 25.4753 5.44751   3
   0  -7  19 38.0938 5.28936   7
   0  -7  19 31.3649 6.27397   9
   0  -7  19 29.8728 4.87468   8
   0   7 -19 28.0187 6.46407   9
   0  -7  20-2.34202 6.62580   1
   0   7  20 7.13456 7.74456   1
   0   7  20 8.53147 2.87538  17
   0  -7 -20 8.84362 5.82902  15
   0  -7  20 10.1857 3.38001  15
   0  -7  20 0.54698 4.84928  14
   0  -7 -20 5.73706 5.00457  12
   0   7  20 11.9747 6.45056  13
   0   7 -20 3.32415 5.57393   5
   0   7 -20 11.7654 6.08301   3
   0  -7  20 5.59268 6.74542   9
   0   7  20 11.1295 6.47956   9
   0  -7  20 7.70685 5.24812   8
   0  -7  20 16.3068 6.14929   7
   0   7  21 132.919 10.7400   1
   0  -7  21 154.262 10.4677   1
   0   7  21 161.574 6.26521  17
   0  -7  21 143.170 6.77815  15
   0   7  21 161.037 9.77231  14
   0  -7 -21 147.340 9.49462  15
   0  -7 -21 143.578 10.5058   7
   0   7  21 165.229 9.52032  13
   0  -7  21 152.617 8.62732  14
   0  -7 -21 149.112 8.60859  12
   0   7 -21 155.670 9.07503   3
   0   7 -21 144.482 8.82221   5
   0  -7  21 137.941 8.97650   7
   0  -7  21 151.400 8.76762   8
   0  -7  21 152.102 10.5023   9
   0   7  21 146.153 9.95165   9
   0   7  22 545.244 24.1276   1
   0  -7  22 557.415 23.4903   1
   0   7  22 531.626 19.0307  17
   0  -7  22 552.421 19.7192  15
   0  -7 -22 536.001 22.0258  15
   0   7  22 560.720 22.2516  14
   0  -7 -22 549.251 23.3794   7
   0   7 -22 555.536 22.9576   7
   0  -7 -22 538.401 21.4828  12
   0   7  22 551.266 22.0660  13
   0  -7  22 526.237 21.3077  14
   0   7 -22 549.886 21.6073   5
   0   7 -22 563.302 21.6085   3
   0   7  22 562.384 23.1052   9
   0  -7  22 517.568 23.1302   9
   0  -7  22 552.827 21.5771   8
   0  -7  23 110.083 9.95285   9
   0   7  23 106.467 9.50125   9
   0  -7  23 121.796 8.16875   8
   0  -7 -23 113.115 8.52044  15
   0   7  23 116.664 9.13877  14
   0  -7  23 110.764 5.89364  15
   0   7 -23 121.498 9.93188   7
   0  -7 -23 134.830 10.3842   7
   0  -7 -23 112.322 8.12089  12
   0   7  23 120.176 9.13151  13
   0  -7  23 118.421 7.92838  14
   0   7 -23 124.409 8.66429   3
   0   7 -23 120.699 8.41211   5
   0  -7  23 112.339 10.3181   1
   0   7  23 108.011 11.0436   1
   0  -7 -24 43.0297 7.63613  15
   0  -7  24 54.9787 4.60941  15
   0   7 -24 15.9947 9.54539   7
   0  -7 -24 47.2886 9.63647   7
   0  -7 -24 55.6611 7.18567  12
   0  -7  24 34.6832 6.84573  14
   0   7  24 56.2443 10.4531   1
   0  -7  24 36.2512 9.26680   1
   0  -7  24 32.5986 7.32168   8
   0   7  24 35.1818 9.76727   9
   0  -7  24 35.2895 10.0438   9
   0  -7  25 39.9277 4.33562  15
   0  -7 -25 33.6773 7.02822  15
   0   7 -25 27.1655 8.90386   7
   0  -7 -25 34.6235 8.97701   7
   0  -7  25 40.9816 6.78322  14
   0  -7 -25 39.5229 6.89852  12
   0  -7  25 34.3902 9.02028   1
   0   7  25 18.8267 10.2325   1
   0  -7  25 23.3410 6.84758   8
   0  -7  25 32.4491 9.10272   9
   0   7  25 41.3991 8.87147   9
   0  -7 -26 89.6060 8.51266  15
   0  -7  26 102.077 5.71811  15
   0   7 -26 88.4299 10.0404   7
   0  -7 -26 95.4588 10.0793   7
   0  -7 -26 106.958 8.42321  12
   0  -7  26 101.966 8.23434  14
   0   7  26 78.8982 11.2838   1
   0  -7  26 94.1520 10.8842   1
   0   7  26 98.6395 10.5328   9
   0  -7  26 96.8506 10.4502   9
   0   7 -27 168.259 8.72379  17
   0  -7 -27 178.601 10.8416  15
   0  -7 -27 195.594 13.0135   7
   0   7 -27 180.066 13.0183   7
   0  -7 -27 181.495 10.4771  12
   0  -7  27 182.595 10.4320  14
   0  -7  27 137.103 13.1565   1
   0   7  27 149.807 13.9312   1
   0  -7  27 176.377 13.1708   9
   0   7  27 164.124 12.9519   9
   0   7 -28 83.9936 6.07612  17
   0  -7 -28 64.5806 8.26793  15
   0  -7 -28 61.4792 10.0571   7
   0   7 -28 76.6998 10.2978   7
   0   7 -28 72.5111 10.1533  12
   0  -7 -28 69.7080 7.94014  12
   0  -7  28 80.7047 7.90131  14
   0   7  28 83.0123 12.1749   1
   0  -7  28 73.6998 11.0442   1
   0  -7  28 62.4565 10.1490   9
   0   7  28 60.3239 9.94934   9
   0   7 -29 7.01635 4.54137  17
   0  -7 -29 2.92449 7.13911  15
   0   7 -29 2.30689 9.07894   7
   0  -7 -29-2.98713 9.19300   7
   0  -7  29-7.84389 6.72759  14
   0   7 -29 10.7018 8.69752  12
   0  -7 -29 5.65129 6.28393  12
   0   7  29-0.77647 11.2596   1
   0  -7  29 2.78586 9.81729   1
   0  -7  29 13.7276 9.29092   9
   0   7  29-0.62529 9.34877   9
   0   7 -30 8.42214 4.44641  17
   0  -7 -30 16.9590 7.59608  15
   0  -7 -30 4.26507 9.55167   7
   0   7 -30-5.88477 9.66066   7
   0  -7 -30 16.6110 7.21309  12
   0  -7  30 10.1271 6.70048  14
   0   7 -30 16.7400 9.85683  12
   0  -7  30-8.58710 10.8194   1
   0   7  30-6.36898 11.8311   1
   0  -7  30 2.00841 9.78701   9
   0   7  30 4.48590 10.1803   9
   0   7 -31 48.6904 4.72966  17
   0  -7 -31 42.0909 8.08065  15
   0   7 -31 55.4528 10.8875   7
   0  -7 -31 45.8002 10.2941   7
   0  -7  31 42.4828 7.83432  14
   0  -7 -31 49.5139 8.24868  12
   0   7 -31 63.2363 10.5584  12
   0  -7  31 29.3933 11.7841   1
   0   7  31 40.8434 12.4729   1
   0  -7  31 26.7303 10.6704   9
   0   7  31 40.6211 10.8731   9
   0   7 -32 40.2324 4.17734  17
   0  -7 -32 39.9911 8.70108  15
   0   7 -32 41.2013 10.7771   7
   0  -7 -32 48.5096 11.2963   7
   0  -7  32 44.4075 8.03332  14
   0  -7 -32 33.2941 8.21222  12
   0   7 -32 52.5239 10.7297  12
   0   7  32 38.4698 12.8810   1
   0  -7  32 36.2245 12.2570   1
   0  -7  32 44.0889 11.5896   9
   0   7  32 28.7390 11.2743   9
   0   7 -33 2.93236 2.44180  17
   0  -7 -33 4.39727 8.41774  15
   0  -7 -33-5.13080 10.8960   7
   0   7 -33 6.14441 11.1343   7
   0  -7  33-0.37322 8.06922  14
   0  -7 -33-0.44996 8.16745  12
   0   7 -33 9.24606 10.7294  12
   0   7  33 5.98726 13.5834   1
   0  -7  33-13.9316 13.1617   1
   0  -7  33-7.14412 11.5059   9
   0   7  33 2.72747 11.8364   9
   0  -7 -34 128.930 11.1064  15
   0  -7 -34 148.911 14.2246   7
   0   7 -34 139.388 13.5133   7
   0  -7 -34 137.444 11.3181  12
   0   7 -34 135.207 13.1282  12
   0  -7  34 116.894 10.3300  14
   0  -7  34 92.8694 15.2107   1
   0   7  34 140.818 16.7407   1
   0  -7  34 121.649 14.0239   9
   0   7  34 123.488 14.2846   9
   0  -7 -35 106.582 10.4800  15
   0  -7 -35 113.683 13.2060   7
   0   7 -35 105.148 13.0214   7
   0  -7  35 90.9845 9.54856  14
   0  -7 -35 88.3550 10.7204  12
   0   7  35 98.2065 15.8605   1
   0   7  35 93.0576 13.6558   9
   0  -7  35 90.6690 13.3752   9
   0   7 -36 217.835 16.1724  16
   0  -7 -36 207.356 12.9758  15
   0   7 -36 239.384 16.2630   7
   0  -7 -36 224.889 16.0782   7
   0  -7 -36 203.976 13.4570  12
   0  -7  36 200.538 12.3133  14
   0   7  36 155.153 17.8018   1
   0  -7  36 175.262 16.3905   9
   0   7  36 172.717 16.2921   9
   0   7  37-19.6333 13.2539   9
   0  -7  37-4.61161 13.0702   9
   0   7 -37 8.27365 12.2284  16
   0  -7 -37 5.83359 8.91998  15
   0   7 -37-17.3662 12.2565   7
   0  -7 -37 8.16339 11.4127   7
   0  -7 -37 5.92961 9.37311  12
   0  -7  37-4.91400 8.43822  14
   0   7  37 10.2408 15.6798   1
   0   7 -37 4.18732 7.57728   4
   0   7 -38 21.0377 11.7691  16
   0  -7 -38 7.64220 9.12361  15
   0  -7 -38 37.2570 13.2216   7
   0   7 -38 12.3303 12.0392   7
   0  -7  38 15.0582 8.67317  14
   0  -7 -38 13.1223 9.64447  12
   0  -7  38 34.3370 13.6713   9
   0   7  38 17.6753 13.0764   9
   0   7  38 29.4058 15.4025   1
   0   7 -39 4.99925 12.5892  16
   0  -7 -39 14.5192 10.5700  16
   0  -7 -39 0.44910 9.46076  15
   0  -7 -39 6.98262 12.7172   7
   0   7 -39-0.65403 12.5016   7
   0  -7 -39 6.68628 10.4506  12
   0   7  39-8.19691 13.2748   9
   0  -7  39 1.58351 13.0204   9
   0   7  39 3.86401 16.1429   1
   0  -7 -40 61.8001 11.7444  16
   0   7 -40 67.4750 13.8211  16
   0   7 -40 64.6276 13.5022   7
   0  -7 -40 67.8711 14.1156   7
   0  -7 -40 51.3230 11.0035  12
   0   7  40 59.5376 14.2681   9
   0  -7  40 63.4425 15.2319   9
   0   7  40 52.1053 16.9860   1
   0   7 -41 16.9705 13.2708  16
   0  -7 -41 23.3873 11.1388  16
   0   7 -41 26.5684 12.8902   7
   0  -7 -41 34.3498 13.6912   7
   0  -7 -41 15.9723 10.5111  12
   0  -7  41 8.11973 14.6760   9
   0   7  41 8.36884 13.8338   9
   0   7  41-1.99669 16.1578   1
   0   7 -42 36.6628 14.7117  16
   0  -7 -42 52.1117 12.2980  16
   0  -7 -42 59.2825 14.6796   7
   0   7 -42 44.8116 13.7643   7
   0  -7 -42 34.5974 11.2405  12
   0  -7  42 38.6256 14.3990   9
   0   7  42 61.3656 14.8615   9
   0   7  42 34.4385 18.1546   1
   0  -7 -43 132.699 14.0650  16
   0   7 -43 135.256 16.7414  16
   0   7 -43 119.728 15.8568   7
   0  -7 -43 140.205 13.9148  12
   0  -7  43 131.989 17.5934   9
   0   7  43 108.185 16.4946   9
   0   7  43 125.403 19.5809   1
   0  -7 -44 1.16719 11.8927  16
   0   7 -44 33.1372 15.1820  16
   0   7 -44-10.8050 14.0949   7
   0  -7 -44 9.98336 11.1364  12
   0   7  44-0.77852 14.9172   9
   0  -7  44 17.5711 15.2412   9
   0   7  44 31.2396 18.4064   1
   0  -7 -45-5.05154 12.0023  12
   0   7 -45 23.7063 15.4547   7
   0  -7 -45 8.86508 12.9166  16
   0  -7  45 16.0149 16.1503   9
   0   7  45 14.8501 16.2709   9
   0  -7 -46 23.2306 12.6727  12
   0   7 -46 16.9532 14.7253   7
   0  -7 -46 14.3700 13.0902  16
   0   7  46 32.9927 16.2645   9
   0  -7  46 34.7475 16.5804   9
   0  -7 -47 33.7678 12.3552  12
   0   7 -47 18.3141 14.6983   7
   0  -7 -47 33.9359 13.2161  16
   0   7  47 25.1641 15.5866   9
   0  -7  47 32.3654 16.5534   9
   0  -7 -48-2.30253 12.2408  12
   0   7 -48 17.6097 14.8346   7
   0  -7 -48-3.66074 13.7876  16
   0   7  48 30.6600 15.9748   9
   0   8   0 443.517 15.9727  16
   0  -8   0 465.922 16.7165   6
   0   8   0 455.420 16.9609  14
   0  -8   0 450.552 16.5118  11
   0   8   0 460.408 16.7203   1
   0   8   1 59.5890 2.68581  16
   0   8  -1 60.8403 2.98603  16
   0  -8  -1 45.3884 3.82568  14
   0  -8  -1 62.0796 3.79719   6
   0  -8   1 58.2035 3.75041   6
   0   8  -1 55.6367 3.94411  14
   0   8   1 57.0698 4.07833  14
   0  -8  -1 65.5244 3.38743  11
   0  -8   1 55.3656 3.50177  11
   0   8   1 54.8193 3.58839   1
   0   8   2 5.61113 1.09146  16
   0  -8  -2 3.59335 1.14591  16
   0   8  -2 3.45048 1.69247  16
   0  -8  -2 4.65021 2.32011  14
   0  -8   2 4.74249 2.43828   6
   0  -8  -2 3.23034 2.31089   6
   0   8  -2 2.37986 2.68792  14
   0   8   2 3.14718 2.00991  11
   0  -8  -2 2.05293 1.81733  11
   0   8   2 2.02921 1.97556   1
   0   8   3 56.0111 2.45831  16
   0  -8  -3 56.7271 2.48842  16
   0  -8  -3 52.4908 3.76399  14
   0   8  -3 62.4662 3.37855  16
   0  -8  -3 61.4370 3.75309   6
   0  -8   3 58.5593 3.83797   6
   0   8  -3 61.4169 3.87077  14
   0   8   3 58.8807 3.24558  11
   0  -8  -3 65.0919 3.20564  11
   0   8   3 59.9486 3.63961   1
   0   8   4 26.1221 2.86241   1
   0  -8  -4 28.7434 1.52179  16
   0   8  -4 26.9413 2.70619  16
   0  -8  -4 23.6151 2.96102  14
   0  -8  -4 36.2626 2.97133   6
   0  -8   4 23.8682 3.11689   6
   0   8  -4 26.5745 3.03657  14
   0  -8  -4 30.1389 2.28286  11
   0   8   4 29.3693 2.37114  11
   0  -8   4 27.4830 2.77480   5
   0   8   5 1041.03 37.0580   1
   0  -8  -5 1043.72 35.8684  16
   0  -8  -5 1021.13 37.3400  14
   0  -8   5 1068.24 37.1447   6
   0  -8  -5 1062.68 36.8838   6
   0   8  -5 1063.50 37.0193  14
   0  -8   5 1039.91 37.1316  14
   0   8   5 1052.86 36.4149  11
   0  -8  -5 1045.52 36.3651  11
   0  -8   5 1062.42 36.9718   5
   0   8   6 89.2486 4.98841   1
   0  -8  -6 98.1129 3.70243  16
   0  -8  -6 95.6290 5.21141  14
   0   8   6 83.8660 4.98970   6
   0  -8   6 90.3125 5.38668   6
   0   8  -6 91.4462 5.05992  14
   0  -8   6 87.5871 5.03803  14
   0  -8  -6 102.694 4.27225  11
   0  -8   6 102.990 5.51501   9
   0   8   6 95.2566 4.34139  11
   0  -8   6 88.4200 4.87461   5
   0  -8   7 365.241 14.1115   5
   0   8   7 362.326 14.3274   1
   0  -8  -7 374.249 13.0278  16
   0  -8   7 376.669 14.4402   6
   0   8   7 372.106 14.2694   6
   0   8   7 357.898 14.2887   7
   0   8  -7 374.731 14.0895  14
   0  -8   7 376.070 14.3014  14
   0  -8  -7 365.021 13.4317  11
   0   8   7 368.457 13.4961  11
   0   8  -7 378.174 14.5345   9
   0   8   8 271.313 11.2755   1
   0   8  -8 294.213 11.5851   9
   0  -8  -8 254.397 11.6186  15
   0   8   8 277.559 11.3701   7
   0  -8   8 266.647 11.4479   6
   0   8   8 262.673 11.1371   6
   0   8  -8 286.947 11.0182  14
   0  -8  -8 269.841 10.4893  13
   0  -8   8 277.547 11.1403  14
   0   8   8 265.875 10.3073  11
   0  -8   8 278.795 11.0449   5
   0   8  -8 266.870 11.0130   5
   0   8   9 744.508 26.7078   1
   0   8   9 667.400 25.3955   2
   0   8  -9 733.201 26.8510   9
   0   8  -9 741.018 26.2555   7
   0  -8  -9 691.908 26.8688  15
   0   8   9 749.581 26.8410   7
   0   8   9 742.606 26.6047   6
   0   8  -9 719.229 26.1839  14
   0  -8   9 733.546 26.4279  14
   0  -8  -9 744.868 25.8529  13
   0   8   9 718.613 25.6272  11
   0   8  -9 757.572 26.9432   6
   0   8  -9 730.022 26.3263   5
   0  -8   9 734.480 26.3253   5
   0   8  10 197.583 9.61813   1
   0   8 -10 219.902 9.83080   9
   0   8 -10 231.621 9.30612   7
   0   8  10 221.411 9.97820  14
   0  -8 -10 220.994 10.0744  15
   0   8  10 202.160 9.87505   7
   0   8  10 208.106 9.48816   6
   0  -8 -10 220.404 8.83324  13
   0   8 -10 223.267 9.15943  14
   0  -8  10 218.368 9.33692  14
   0   8  10 205.488 8.53891  11
   0   8  10 205.833 8.16615   2
   0   8 -10 224.121 9.43776   5
   0  -8  10 217.144 9.28834   5
   0   8 -10 220.025 9.87764   6
   0   8  11 755.126 28.5354   1
   0   8 -11 772.450 28.5753   9
   0   8 -11 761.269 27.9602   7
   0   8  11 803.942 28.6397  14
   0  -8  11 791.552 26.9580  15
   0  -8 -11 770.185 28.7025  15
   0   8  11 784.145 28.6199   7
   0   8 -11 812.495 27.8279  14
   0  -8 -11 767.841 27.6112  13
   0  -8  11 766.896 28.0427  14
   0   8  11 751.429 27.3255  11
   0   8 -11 757.250 27.2039   3
   0  -8  11 771.757 28.0236   5
   0   8  11 750.878 26.8928   2
   0   8 -11 794.481 28.0500   5
   0   8  12 254.605 11.5065   1
   0   8 -12 264.571 11.6096   9
   0   8 -12 267.873 11.1076   7
   0  -8  12 258.243 9.62845  15
   0  -8 -12 264.856 11.6150  15
   0   8  12 258.433 11.9488  14
   0   8  12 252.725 11.8583   7
   0   8 -12 252.272 10.6180  14
   0  -8 -12 267.803 10.5543  13
   0  -8  12 271.121 11.0053  14
   0   8  12 259.515 10.2589  11
   0   8  12 242.177 9.48061   2
   0  -8  12 252.458 10.8123   5
   0   8 -12 257.154 11.1746   5
   0   8 -12 244.957 10.1351   3
   0   8  13-0.62484 3.55091   1
   0   8 -13 10.2876 4.26868   9
   0   8 -13 4.88040 3.71945   7
   0  -8 -13-1.80355 3.56644  15
   0  -8  13 1.63373 1.91212  15
   0   8  13 0.84035 4.29044  14
   0   8  13 6.20772 4.48480   7
   0  -8  13 3.73180 3.14172  14
   0  -8 -13 3.34957 2.81692  13
   0   8  13 0.15239 2.91560  11
   0   8  13 1.97062 1.66087   2
   0   8 -13 4.70636 3.72080   5
   0   8 -13-2.59365 2.97296   3
   0   8  14 546.661 22.1864   1
   0   8 -14 579.046 22.0870   9
   0  -8  14 554.117 21.4039   8
   0   8 -14 574.127 21.6564   7
   0   8  14 608.281 22.2126  14
   0  -8  14 573.242 20.1031  15
   0  -8 -14 537.188 21.9210  15
   0   8  14 572.630 22.2718   7
   0  -8 -14 564.013 21.1438  13
   0  -8  14 574.724 21.3820  14
   0   8  14 567.749 20.8810  11
   0   8 -14 579.709 21.5052   5
   0   8 -14 557.887 20.8297   3
   0   8  15 6.52454 4.38935   1
   0   8 -15 2.99128 3.96002   7
   0  -8  15 7.21504 4.67049   9
   0  -8  15 9.14874 3.60208   8
   0   8 -15 4.30653 4.45453   9
   0  -8 -15 3.85015 3.96628  15
   0  -8  15 4.73609 2.08359  15
   0   8  15 14.2199 4.97857   7
   0  -8  15 14.3266 3.90019  14
   0   8 -15 7.63177 3.96588  12
   0   8  15 6.99218 3.45206  11
   0   8 -15 8.15942 3.51850   3
   0   8 -15 3.50473 4.08067   5
   0   8  16 7.79813 4.66112   1
   0   8 -16 14.2181 5.33167   9
   0  -8  16 16.3948 4.97157   9
   0  -8  16 11.0172 3.90253   8
   0   8 -16 12.3227 4.45735   7
   0  -8  16 13.3369 2.32759  15
   0  -8 -16 17.5421 4.69174  15
   0   8  16 13.7748 5.32769   7
   0   8 -16 18.3217 4.64271  12
   0   8  16 12.9836 4.30819  13
   0  -8  16 20.4416 4.12873  14
   0   8  16 7.45852 3.95370  11
   0  -8  16 24.6590 5.63176   6
   0   8 -16 14.3572 3.88869   3
   0   8  16 18.8767 2.73746   4
   0   8 -16 14.3775 4.53861   5
   0   8 -17 130.231 8.35422   9
   0  -8  17 116.977 7.14566   8
   0  -8  17 123.715 8.23834   9
   0  -8  17 124.715 5.46260  15
   0  -8 -17 116.031 7.81468  15
   0  -8  17 112.437 8.27005   6
   0   8  17 127.700 7.46695  13
   0   8 -17 131.759 8.09917  12
   0   8  17 134.909 7.14223  11
   0  -8  17 122.548 7.07881  14
   0   8 -17 108.304 6.89881   3
   0   8  17 118.388 5.59406   4
   0   8 -17 126.455 7.39387   5
   0   8  17 128.930 8.56419   1
   0  -8  18 43.9830 3.33908  15
   0  -8 -18 43.5620 5.97814  15
   0  -8  18 45.1384 6.37872   9
   0  -8  18 45.7737 5.27520   8
   0   8 -18 41.6570 6.81496   9
   0  -8  18 43.8533 4.99550  14
   0   8  18 40.8776 5.64806  13
   0   8 -18 40.6000 6.00962  12
   0   8 -18 50.9842 5.59586   5
   0   8  18 39.1912 3.39159   4
   0   8 -18 45.8659 5.23424   3
   0   8  18 45.6558 6.58800   1
   0  -8 -19 341.725 15.3075  15
   0  -8  19 328.996 12.6158  15
   0  -8  19 345.528 16.0067   9
   0  -8  19 355.353 14.5079   8
   0   8 -19 335.867 15.4093  12
   0   8  19 344.918 14.7726  13
   0  -8  19 320.837 14.2233  14
   0   8  19 337.108 12.6591   4
   0   8 -19 348.093 14.6641   5
   0   8 -19 334.291 14.2329   3
   0   8  19 356.541 16.2065   1
   0   8  20-0.50874 7.60775   1
   0   8  20 2.48715 6.64310  14
   0  -8 -20 2.23180 6.01218  15
   0  -8  20 2.53266 2.90775  15
   0   8  20 9.59761 3.28405  17
   0   8 -20 7.41278 6.48897  12
   0  -8  20 5.10076 4.61058  14
   0   8  20 4.02000 6.10628  13
   0   8 -20 8.25033 5.56631   5
   0   8 -20 8.82714 5.64547   3
   0  -8  20 3.77607 6.50579   9
   0  -8  20 3.80948 5.08033   8
   0   8  21 310.233 17.0962   1
   0   8  21 334.999 12.8156  17
   0   8  21 348.680 15.8806  14
   0  -8  21 354.147 12.8911  15
   0  -8 -21 337.719 15.5720  15
   0  -8  21 351.935 14.7819  14
   0   8  21 355.168 15.3364  13
   0   8 -21 344.349 14.9064   3
   0   8 -21 335.998 14.9069   5
   0  -8  21 322.176 14.7087   8
   0  -8  21 366.582 16.7463   9
   0   8  22 5.72813 7.95170   1
   0   8  22 7.41636 2.81844  17
   0  -8 -22 11.7495 5.98676  15
   0   8  22 8.94810 6.59198  14
   0  -8  22 4.96562 3.04058  15
   0   8 -22-0.43910 6.81366   7
   0  -8 -22 13.7071 7.48821   7
   0  -8 -22-0.94049 5.06839  12
   0   8  22-1.37538 5.92768  13
   0  -8  22 9.46324 5.12967  14
   0   8 -22 8.82104 5.93417   5
   0   8 -22 7.17447 5.76306   3
   0   8  22-4.60757 6.53302   9
   0  -8  22 4.42021 5.16872   8
   0  -8  22 6.25515 7.11108   9
   0   8  23 62.9643 9.97101   1
   0   8  23 58.4085 3.66203  17
   0  -8  23 60.4002 4.34978  15
   0  -8 -23 57.7133 7.61988  15
   0  -8 -23 72.9409 9.39569   7
   0   8 -23 58.2710 8.73275   7
   0   8  23 59.9358 7.92882  13
   0  -8 -23 56.1043 6.61417  12
   0  -8  23 63.9042 6.70275  14
   0   8 -23 57.7359 7.26895   3
   0  -8  23 45.3381 6.71161   8
   0   8  23 68.5139 8.67296   9
   0  -8  23 44.7799 8.92472   9
   0   8  24 494.200 18.6640  17
   0  -8  24 576.338 19.5630  15
   0  -8 -24 575.850 22.6592  15
   0  -8 -24 595.105 24.3977   7
   0   8 -24 548.603 23.7050   7
   0  -8  24 552.272 21.6200  14
   0  -8 -24 560.867 21.8221  12
   0   8  24 606.557 25.6685   1
   0   8  24 563.261 23.9271   9
   0  -8  24 520.918 24.0755   9
   0  -8  24 572.671 21.9998   8
   0  -8 -25 427.404 19.9098  15
   0  -8  25 466.111 17.1585  15
   0  -8 -25 508.031 22.1489   7
   0   8 -25 464.312 21.2554   7
   0  -8  25 500.144 19.6047  14
   0  -8 -25 478.644 19.4709  12
   0   8  25 410.564 22.0941   1
   0  -8  25 456.685 22.1114   9
   0   8  25 449.913 21.1909   9
   0  -8  25 474.241 19.7502   8
   0  -8 -26 94.6043 8.32007  15
   0  -8  26 98.3023 5.39268  15
   0  -8 -26 95.6831 10.4742   7
   0   8 -26 113.258 10.6794   7
   0  -8  26 103.277 8.26839  14
   0  -8 -26 89.3623 7.84854  12
   0   8  26 81.8180 11.8634   1
   0  -8  26 80.6410 8.24696   8
   0  -8  26 89.6749 10.8027   9
   0   8  26 93.5343 10.8372   9
   0  -8 -27 2.54905 6.93965  15
   0   8 -27 12.2501 8.86088   7
   0  -8 -27 14.1083 9.00038   7
   0  -8 -27 9.00408 6.26256  12
   0  -8  27 14.5360 6.26671  14
   0   8  27 20.6452 10.4430   1
   0  -8  27 18.0592 6.97002   8
   0   8  27-3.55913 9.21995   9
   0  -8  27 20.3615 9.31885   9
   0  -8 -28 3.01722 7.00086  15
   0   8 -28-1.71405 8.92352   7
   0  -8 -28-2.99537 8.68692   7
   0  -8 -28 3.86071 6.36828  12
   0  -8  28 4.67650 6.31851  14
   0   8  28-1.54249 11.2127   1
   0   8  28 3.72247 9.16011   9
   0  -8  28-1.95808 9.00620   9
   0   8 -29 17.0515 5.43892  17
   0  -8 -29 15.3162 7.60907  15
   0   8 -29 32.0673 10.2735   7
   0  -8 -29 3.66418 9.52133   7
   0  -8 -29 21.0741 7.23819  12
   0  -8  29 23.3066 6.97695  14
   0   8  29 5.57055 11.4764   1
   0   8  29 12.7148 10.1660   9
   0  -8  29 4.00959 9.43524   9
   0   8 -30 17.0200 5.31246  17
   0  -8 -30 24.3558 7.99190  15
   0   8 -30 27.3809 10.3920   7
   0  -8 -30 22.3833 9.53466   7
   0  -8 -30 22.0863 7.22158  12
   0  -8  30 27.6423 7.14522  14
   0   8 -30 23.1330 9.74732  12
   0   8  30 3.26267 11.8620   1
   0  -8  30 13.0001 10.5493   9
   0   8  30 9.13382 10.1424   9
   0   8 -31 3.16292 4.90035  17
   0  -8 -31-0.44830 7.55767  15
   0  -8 -31-12.0268 10.5253   7
   0   8 -31-4.24258 9.92582   7
   0  -8 -31-4.20085 7.25188  12
   0  -8  31 7.44835 6.99902  14
   0   8  31 7.53392 12.5147   1
   0  -8  31-0.69977 10.6282   9
   0   8  31 3.33196 10.6980   9
   0   8 -32 74.8013 6.06376  17
   0  -8 -32 84.8583 9.79232  15
   0   8 -32 68.9533 12.3734   7
   0  -8 -32 89.9341 12.5293   7
   0  -8  32 66.4555 8.78421  14
   0  -8 -32 88.9004 9.64977  12
   0   8  32 66.7982 14.8861   1
   0   8  32 78.8717 12.7501   9
   0  -8  32 66.5096 12.2039   9
   0   8 -33 154.668 8.00314  17
   0  -8 -33 164.722 12.6291  15
   0   8 -33 155.541 14.7584   7
   0  -8 -33 178.942 14.7328   7
   0  -8  33 166.931 11.5244  14
   0  -8 -33 175.910 11.9949  12
   0   8  33 190.758 16.0256   9
   0  -8  33 169.821 15.6936   9
   0   8  33 166.395 17.7038   1
   0  -8 -34 335.712 17.8049  15
   0   8 -34 426.243 20.7124   7
   0  -8 -34 392.220 20.7395   7
   0  -8 -34 372.853 18.0534  12
   0  -8  34 373.708 17.4437  14
   0   8  34 388.160 21.4311   9
   0  -8  34 363.267 21.3867   9
   0   8  34 372.398 23.6635   1
   0  -8 -35 43.4027 9.36602  15
   0  -8 -35 49.8635 11.7726   7
   0   8 -35 52.7751 12.1623   7
   0  -8 -35 42.2584 9.26924  12
   0  -8  35 32.3036 8.56490  14
   0  -8  35 23.4564 12.4887   9
   0   8  35 43.0259 12.6991   9
   0   8  35 25.5695 14.0653   1
   0  -8 -36 33.6864 9.46155  15
   0  -8 -36 42.3477 12.4356   7
   0   8 -36 38.5454 12.7021   7
   0  -8 -36 39.8951 9.73749  12
   0  -8  36 26.2121 8.67203  14
   0  -8  36 44.6224 13.4457   9
   0   8  36 23.9859 12.8345   9
   0   8  36 51.1600 15.8789   1
   0   8 -37 37.8549 13.2138  16
   0  -8 -37 58.7346 10.3128  15
   0   8 -37 53.8024 13.4876   7
   0  -8 -37 31.1795 12.7237   7
   0  -8 -37 42.7147 9.91776  12
   0  -8  37 56.0382 9.58698  14
   0  -8  37 43.7976 13.9790   9
   0   8  37 61.8560 13.8705   9
   0   8  37 36.0039 16.0407   1
   0   8 -38 100.616 14.3882  16
   0  -8 -38 110.967 11.3014  15
   0  -8 -38 108.063 11.7953  16
   0   8 -38 92.1858 13.6418   7
   0  -8 -38 84.9648 14.2468   7
   0  -8  38 91.7530 10.1521  14
   0  -8 -38 82.2597 10.9647  12
   0   8  38 92.4876 14.9347   9
   0  -8  38 95.3047 15.2993   9
   0   8  38 103.295 16.9193   1
   0  -8 -39 53.6079 10.6851  15
   0   8 -39 52.9789 13.0146  16
   0  -8 -39 43.8280 10.9752  16
   0   8 -39 68.4594 13.6314   7
   0  -8 -39 50.4875 14.0478   7
   0  -8 -39 54.5383 11.3796  12
   0   8  39 48.9383 14.4987   9
   0  -8  39 36.2349 14.6855   9
   0   8  39 64.8292 17.4497   1
   0  -8 -40 2.81600 9.72680  15
   0  -8 -40-3.72291 10.3875  16
   0   8 -40 21.4096 13.1180  16
   0   8 -40 13.9141 12.9682   7
   0  -8 -40 16.4410 10.5307  12
   0   8  40-8.36862 13.5535   9
   0  -8  40 3.26351 13.9283   9
   0   8  40-0.99794 16.1243   1
   0  -8 -41 168.154 14.2815  16
   0   8 -41 156.547 16.3421  16
   0   8 -41 164.674 16.0344   7
   0  -8 -41 173.363 13.7352  12
   0  -8  41 170.906 17.4699   9
   0   8  41 163.454 17.2342   9
   0   8  41 116.697 19.5148   1
   0  -8 -42 56.6461 12.3184  16
   0   8 -42 35.7701 14.0418  16
   0   8 -42 51.5807 14.6090   7
   0  -8 -42 45.0659 11.2033  12
   0  -8  42 44.2158 14.9730   9
   0   8  42 48.7526 14.8426   9
   0   8  42 8.23112 17.0695   1
   0  -8 -43 48.6327 12.4466  16
   0   8 -43 33.9226 14.9624  16
   0   8 -43 35.6796 14.1143   7
   0  -8 -43 44.1016 11.5407  12
   0  -8  43 62.3453 15.6899   9
   0   8  43 49.8417 15.6351   9
   0   8  43 19.8103 18.0415   1
   0  -8 -44 2.26825 11.9140  16
   0   8 -44 19.5440 14.9308  16
   0   8 -44 8.10896 14.5259   7
   0  -8 -44 36.4991 12.3416  12
   0  -8  44 35.6867 15.5748   9
   0   8  44 14.0846 15.3240   9
   0   8  44-2.11045 18.2758   1
   0  -8 -45 89.1659 13.7071  12
   0   8 -45 133.354 17.4300   7
   0  -8 -45 99.8793 14.5786  16
   0   8  45 115.461 17.9999   9
   0  -8  45 150.539 18.6008   9
   0  -8 -46 5.00035 11.6635  12
   0   8 -46 11.5159 15.1670   7
   0  -8 -46 1.16186 12.0490  16
   0   8  46 26.7709 15.4566   9
   0  -8  46 9.45596 15.6715   9
   0  -8 -47 47.5900 12.2660  12
   0   8 -47 14.8818 15.2221   7
   0  -8 -47 19.3764 12.7477  16
   0   8  47 12.6069 15.2006   9
   0  -8 -48 27.0385 13.2107  12
   0   8 -48 0.67497 15.3743   7
   0   9   0-0.15582 1.45663  16
   0   9   0 4.32248 3.13065  14
   0  -9   0 1.77317 2.61563   6
   0  -9   0 1.17318 2.21960  11
   0   9   0 1.90624 2.31755   1
   0   9   1 44.7374 2.38517  16
   0   9  -1 51.5777 2.79618  16
   0  -9   1 46.3949 3.65855   6
   0  -9  -1 40.7307 3.45671   6
   0   9   1 41.8252 4.03044  14
   0   9  -1 40.4320 3.75702  14
   0  -9  -1 43.2554 3.12184  11
   0  -9   1 51.9305 3.57566  11
   0   9   1 41.9350 3.24503   1
   0   9  -1 44.6999 3.35277   1
   0   9   2 1933.21 65.4351  16
   0   9  -2 1911.79 65.9309  16
   0  -9  -2 1901.56 66.8325  14
   0  -9  -2 1928.17 66.3450   6
   0  -9   2 1901.26 66.4778   6
   0   9  -2 1894.09 66.6409  14
   0  -9   2 1927.62 66.5077  11
   0  -9  -2 1923.62 66.0473  11
   0   9   2 1888.44 66.4753   1
   0   9   3 1.71904 1.03548  16
   0   9  -3 0.88457 2.01928  16
   0  -9  -3 1.77227 2.80364  14
   0  -9  -3 3.07878 1.19586  16
   0  -9   3 4.03681 2.90777   6
   0  -9  -3-0.78622 2.72313   6
   0   9  -3 5.07966 2.68222  14
   0   9   3 1.92769 2.07165  11
   0  -9  -3 2.76444 1.87437  11
   0   9   3 3.41898 2.04199   1
   0   9   4 161.001 7.18368   1
   0  -9  -4 166.417 5.95162  16
   0   9   4 162.073 5.93475  16
   0   9  -4 162.352 7.01099  16
   0  -9  -4 154.389 7.57432  14
   0  -9   4 172.620 7.55854   6
   0  -9  -4 160.157 7.24370   6
   0  -9   4 158.091 7.48337  14
   0   9  -4 168.332 7.52513  14
   0  -9  -4 170.017 6.65910  11
   0   9   4 152.085 6.69025  11
   0  -9   4 157.973 7.17171   5
   0   9   5 148.326 7.06535   1
   0  -9  -5 157.490 5.63736  16
   0   9  -5 157.297 6.95130  16
   0  -9  -5 155.463 7.51538  14
   0  -9  -5 155.031 7.00670   6
   0  -9   5 150.939 7.28648   6
   0  -9   5 151.069 7.19482  14
   0   9  -5 149.494 7.22726  14
   0   9   5 149.795 6.41553  11
   0  -9  -5 149.745 6.29520  11
   0  -9   5 162.519 7.01460   5
   0   9   6 56.1956 4.41473   1
   0  -9  -6 66.4642 2.78469  16
   0  -9  -6 67.3509 4.77727  14
   0  -9  -6 69.0513 4.64834   6
   0  -9   6 62.6252 4.91689   6
   0   9   6 58.6684 4.51481   6
   0  -9   6 74.8889 4.67436  14
   0   9  -6 60.2505 4.60585  14
   0  -9   6 68.0137 4.37108  12
   0  -9   6 71.0572 4.58267   9
   0   9   6 66.6533 3.77058  11
   0  -9  -6 58.1762 3.50193  11
   0  -9   6 70.5745 4.44982   5
   0  -9   7 1003.74 36.0588   5
   0   9   7 1009.62 36.2708   1
   0  -9  -7 1017.50 34.7252  16
   0  -9  -7 1045.97 36.6143  14
   0  -9   7 1039.88 36.3482   6
   0   9   7 1019.77 36.1724   6
   0  -9   7 1046.29 36.3165  14
   0   9  -7 1023.96 36.0305  14
   0  -9   7 975.874 35.9410  12
   0   9   7 1011.58 35.3446  11
   0  -9  -7 1008.02 35.2336  11
   0  -9   7 934.057 36.3303   9
   0   9  -7 1010.63 36.4309   9
   0  -9   8 14.4117 3.40538   5
   0   9  -8 9.48958 3.84034   5
   0   9   8 14.0361 3.31136   1
   0  -9  -8 13.7592 1.69618  16
   0   9   8 8.17653 3.70138   6
   0  -9   8 7.62909 4.13535   6
   0   9   8 9.83654 4.15607   7
   0   9  -8 17.1192 3.91786  14
   0  -9   8 11.0350 3.53371  14
   0   9   8 11.8194 2.74546  11
   0  -9  -8 14.4795 2.49603  11
   0   9  -8 15.9842 4.17090   9
   0   9  -9 1000.89 35.6236   5
   0  -9   9 1033.78 35.6907   5
   0   9   9 991.389 35.9291   1
   0  -9  -9 1009.17 34.4534  16
   0  -9  -9 975.976 36.2653  15
   0   9   9 982.058 35.7787   6
   0   9   9 971.118 35.8919   7
   0  -9   9 983.939 35.9533   6
   0  -9   9 1008.64 35.7894  14
   0  -9  -9 1020.15 35.1336  13
   0   9  -9 1013.58 35.5151  14
   0   9   9 986.583 34.9136  11
   0   9  -9 957.775 36.0068   9
   0   9  10 195.813 7.88781   2
   0   9  10 191.788 9.33933   1
   0   9 -10 195.592 8.95813   7
   0   9 -10 205.153 9.66043   9
   0   9  10 205.219 10.0292  14
   0  -9 -10 195.790 9.80406  15
   0   9  10 201.807 9.31017   6
   0   9  10 184.122 9.56824   7
   0  -9 -10 210.463 8.45479  13
   0   9 -10 197.019 8.88510  14
   0  -9  10 207.585 9.18372  14
   0   9  10 205.663 8.23975  11
   0   9 -10 190.787 9.20341   5
   0  -9  10 207.458 9.01481   5
   0   9  11 75.5092 5.84460   1
   0   9 -11 82.2731 5.53358   7
   0   9 -11 77.3561 6.29813   9
   0  -9 -11 77.3239 6.35313  15
   0   9  11 96.2536 6.83273  14
   0   9  11 76.5105 5.78972   6
   0   9  11 79.2825 6.30966   7
   0   9 -11 87.9759 5.52410  14
   0  -9  11 77.4407 5.41902  14
   0  -9 -11 87.3291 5.01287  13
   0   9  11 71.7451 4.64553  11
   0   9  11 81.3106 4.17088   2
   0   9 -11 90.9162 6.04629   5
   0  -9  11 80.8201 5.36333   5
   0   9  12 292.475 13.1983   1
   0   9 -12 319.615 12.8350   7
   0   9 -12 331.569 13.5615   9
   0   9  12 319.182 13.5187  14
   0  -9 -12 310.375 13.6741  15
   0  -9  12 314.880 11.5326  15
   0   9  12 320.944 13.2100   6
   0   9  12 301.698 13.4619   7
   0   9 -12 327.173 12.5912  14
   0  -9  12 325.031 12.8732  14
   0  -9 -12 326.641 12.3829  13
   0   9  12 313.997 12.0433  11
   0  -9  12 297.613 12.7336   5
   0   9  12 293.593 11.4843   2
   0   9 -12 313.576 12.8361   5
   0   9  13 80.4997 6.14810   1
   0   9 -13 87.2654 5.89084   7
   0   9 -13 86.9778 6.48553   9
   0  -9  13 90.5449 4.24057  15
   0  -9 -13 90.4328 6.52923  15
   0   9  13 90.7074 6.89251   7
   0  -9  13 86.8493 5.71933  14
   0  -9 -13 97.2595 5.28282  13
   0   9 -13 94.5696 5.50762  14
   0   9  13 84.8111 5.01131  11
   0   9  13 86.1685 4.07847   2
   0   9 -13 93.3143 6.08763   5
   0  -9  13 91.4028 5.67323   5
   0   9 -13 83.9241 4.83117   3
   0   9  14 60.1396 5.66850   1
   0   9 -14 60.4828 5.86781   9
   0   9 -14 53.5822 5.15973   7
   0  -9  14 57.8521 3.40921  15
   0  -9 -14 55.7445 5.82951  15
   0   9  14 56.9757 6.04379   7
   0  -9  14 57.2216 4.83227  14
   0  -9 -14 56.3781 4.43412  13
   0   9  14 62.6439 4.38621  11
   0   9 -14 59.6556 4.33567   3
   0   9 -14 59.8386 5.30635   5
   0   9  14 56.4500 3.02769   2
   0   9  15 146.547 8.59975   1
   0   9 -15 150.129 8.68872   9
   0  -9  15 115.630 8.19184   9
   0  -9  15 150.786 7.71598   8
   0   9 -15 137.644 8.02657   7
   0  -9 -15 141.538 8.33894  15
   0  -9  15 144.917 6.03569  15
   0   9  15 149.383 8.73214   7
   0  -9  15 143.971 7.63782  14
   0  -9 -15 143.072 7.31333  13
   0   9  15 141.420 6.98436  11
   0   9 -15 157.355 7.97185   5
   0   9 -15 142.782 6.99160   3
   0   9  16 307.848 14.2842   1
   0  -9  16 309.958 13.3719   8
   0   9 -16 315.755 14.0874   9
   0  -9  16 330.151 14.5594   9
   0  -9  16 327.959 11.7631  15
   0  -9 -16 277.660 13.7887  15
   0  -9  16 310.405 14.0934   6
   0  -9  16 317.926 13.2772  14
   0   9  16 309.267 12.7044  11
   0   9 -16 322.229 13.4697   5
   0   9 -16 320.902 12.7248   3
   0   9  17 359.651 16.4797   1
   0  -9 -17 373.576 16.1729  15
   0  -9  17 367.062 13.6171  15
   0   9 -17 383.148 16.3199   9
   0  -9  17 370.156 15.3010   8
   0  -9  17 367.330 16.5667   9
   0  -9  17 361.993 15.1525  14
   0   9  17 380.834 14.7790  11
   0   9 -17 386.407 14.7677   3
   0   9 -17 357.848 15.3689   5
   0   9  18 433.577 18.9026   1
   0  -9 -18 436.891 18.2139  15
   0  -9  18 430.390 15.6519  15
   0   9  18 442.130 18.2887  14
   0  -9  18 451.411 18.9784   9
   0  -9  18 434.257 17.4421   8
   0  -9  18 419.004 17.3457  14
   0   9  18 428.382 16.8986  11
   0   9 -18 432.437 16.9240   3
   0   9  18 425.871 15.8449   4
   0   9 -18 421.709 17.5283   5
   0   9  19 48.9584 8.00480   1
   0  -9 -19 51.1177 6.91241  15
   0  -9  19 51.9445 3.89518  15
   0   9  19 54.9765 8.18173  14
   0  -9  19 49.0982 7.48566   9
   0  -9  19 48.1194 6.11607   8
   0  -9  19 49.0431 6.11656  14
   0   9  19 50.5177 6.16080  11
   0   9 -19 53.1338 6.13447   3
   0   9  19 55.0814 4.14169   4
   0   9 -19 47.5995 6.75776   5
   0   9  20 0.50989 7.07547   1
   0  -9  20 24.0848 6.42150   9
   0  -9  20 4.83044 4.87055   8
   0   9  20 6.69408 6.00674  14
   0  -9  20 11.7985 2.82298  15
   0  -9 -20 18.7688 6.30784  15
   0   9  20 6.99768 5.52046  13
   0  -9  20 8.59155 4.82542  14
   0   9  20 4.65404 5.11647  11
   0   9  20 13.8611 3.09546   4
   0   9 -20 9.38376 5.41011   5
   0   9 -20 12.4099 5.30194   3
   0  -9  21 130.151 8.51062   8
   0  -9  21 138.465 10.1639   9
   0  -9 -21 143.348 9.56791  15
   0  -9  21 137.401 6.20413  15
   0   9 -21 157.516 9.69487   7
   0  -9  21 144.319 8.47584  14
   0   9  21 141.585 8.72302  11
   0   9  21 160.490 9.23678  13
   0   9  21 132.120 6.38724   4
   0   9 -21 138.649 8.41152   3
   0   9 -21 143.561 9.02982   5
   0   9  21 134.844 10.7533   1
   0   9 -22 36.4290 6.31182   3
   0   9  22 25.2111 7.99793   1
   0   9  22 33.1503 3.80953  17
   0  -9  22 30.4908 3.51081  15
   0  -9 -22 28.4004 6.68323  15
   0   9 -22 31.5347 7.46177   7
   0   9  22 28.7728 6.56877  13
   0  -9  22 34.8088 5.81009  14
   0   9  22 14.3818 5.87932  11
   0  -9  22 38.8802 6.06978   8
   0  -9  22 34.9305 7.73549   9
   0   9  23 474.878 22.7415   1
   0   9  23 472.875 17.5196  17
   0  -9 -23 460.376 20.8158  15
   0  -9  23 483.529 17.5113  15
   0  -9 -23 463.453 21.9136   7
   0   9 -23 464.500 21.3113   7
   0   9  23 476.114 20.3656  13
   0  -9 -23 489.902 19.7054  12
   0  -9  23 468.544 19.7795  14
   0   9 -23 479.277 19.7957   3
   0  -9  23 467.081 22.1078   9
   0   9  23 477.028 21.5585   9
   0  -9  23 508.651 20.0715   8
   0   9  24 28.1158 8.54452   1
   0   9  24 40.0428 3.55250  17
   0  -9  24 31.0589 3.79008  15
   0  -9 -24 26.0091 7.40456  15
   0   9 -24 32.9184 8.41437   7
   0  -9 -24 31.7791 8.99707   7
   0  -9 -24 38.4268 6.37221  12
   0  -9  24 31.0337 6.32231  14
   0   9 -24 34.5621 7.26806   3
   0  -9  24 30.6883 9.19852   9
   0   9  24 19.9127 8.11206   9
   0  -9  24 47.8242 7.06643   8
   0   9  25 4.04814 2.50540  17
   0  -9  25 2.72330 3.30609  15
   0  -9 -25-7.79014 7.28206  15
   0   9 -25-2.04278 8.52567   7
   0  -9 -25 3.47128 8.33399   7
   0  -9 -25-9.73956 6.29266  12
   0  -9  25 1.04380 6.08929  14
   0   9  25 7.38514 8.93591   1
   0  -9  25-1.43659 6.14818   8
   0   9  25 5.36064 8.12240   9
   0  -9  25-4.83579 8.44890   9
   0  -9 -26 248.211 13.4039  15
   0  -9  26 241.451 9.69391  15
   0   9 -26 231.896 14.5414   7
   0  -9 -26 257.431 15.2718   7
   0  -9  26 255.368 12.6371  14
   0  -9 -26 253.209 12.3827  12
   0   9  26 248.909 16.2468   1
   0  -9  26 219.368 12.4327   8
   0  -9  26 240.718 14.9471   9
   0   9  26 250.136 14.6449   9
   0  -9  27 222.734 8.81753  15
   0  -9 -27 204.381 12.3913  15
   0  -9 -27 222.213 14.3233   7
   0   9 -27 204.717 14.1267   7
   0  -9 -27 211.968 11.4904  12
   0  -9  27 216.665 11.7298  14
   0   9  27 180.129 15.3350   1
   0  -9  27 194.146 14.0631   9
   0   9  27 192.780 14.0700   9
   0  -9  27 221.318 12.0034   8
   0  -9 -28 54.1771 8.34711  15
   0   9 -28 76.3813 10.9816   7
   0  -9 -28 80.0711 10.7540   7
   0  -9 -28 71.6494 7.71579  12
   0  -9  28 74.7398 7.91680  14
   0   9  28 73.3807 12.3672   1
   0  -9  28 55.5000 8.13362   8
   0   9  28 65.4189 10.4477   9
   0  -9  28 56.9889 10.4307   9
   0  -9 -29-2.74545 7.78308  15
   0  -9 -29 11.2767 9.92880   7
   0   9 -29 8.27876 9.84401   7
   0  -9  29 6.73430 6.84403  14
   0  -9 -29 8.63027 7.08067  12
   0   9  29-11.2628 11.8187   1
   0   9  29 12.9074 9.70927   9
   0  -9  29 3.43069 9.68612   9
   0   9 -30 22.0522 6.07439  17
   0  -9 -30 24.0987 8.36458  15
   0  -9 -30 26.7624 9.54118   7
   0   9 -30 15.7005 10.4392   7
   0  -9 -30 22.5827 7.35444  12
   0  -9  30 30.1881 7.36084  14
   0   9  30 6.68457 11.6677   1
   0  -9  30 17.5254 10.5689   9
   0   9  30 5.97163 10.2934   9
   0   9 -31 151.692 9.09470  17
   0  -9 -31 183.471 11.9263  15
   0  -9 -31 182.079 14.2910   7
   0   9 -31 157.026 14.0501   7
   0  -9  31 156.251 10.8118  14
   0  -9 -31 146.659 10.7451  12
   0   9  31 147.120 15.7941   1
   0  -9  31 152.527 13.9640   9
   0   9  31 154.037 14.0836   9
   0   9 -32 196.888 10.0101  17
   0  -9 -32 157.565 12.8650  15
   0   9 -32 218.752 15.6413   7
   0  -9 -32 256.779 15.8650   7
   0  -9 -32 209.130 12.5806  12
   0  -9  32 183.956 12.0928  14
   0   9  32 197.132 18.2289   1
   0   9  32 181.428 16.0919   9
   0  -9  32 177.563 15.9434   9
   0   9 -33 22.6625 5.97268  17
   0  -9 -33 25.8100 9.55408  15
   0  -9 -33 8.02130 11.7779   7
   0   9 -33 41.7169 12.1982   7
   0  -9  33 24.1996 8.63067  14
   0  -9 -33 16.9847 8.69953  12
   0   9  33 14.3107 13.9601   1
   0   9  33 40.2244 13.3275   9
   0  -9  33 26.8300 11.8624   9
   0   9 -34 78.0057 6.14345  17
   0  -9 -34 68.5155 9.99558  15
   0   9 -34 71.0727 12.9597   7
   0  -9 -34 82.0907 12.8110   7
   0  -9  34 76.1548 9.45175  14
   0  -9 -34 85.6623 9.96198  12
   0   9  34 53.1411 13.2546   9
   0  -9  34 82.7274 13.6587   9
   0   9  34 75.8486 15.2767   1
   0  -9 -35 151.284 12.2634  15
   0   9 -35 165.626 15.0141   7
   0  -9 -35 192.074 15.4883   7
   0  -9  35 157.231 11.5776  14
   0  -9 -35 147.079 11.6735  12
   0   9  35 139.901 15.5968   9
   0  -9  35 158.337 15.9147   9
   0   9  35 187.283 17.8320   1
   0  -9 -36 627.320 27.2468  15
   0   9 -36 723.936 30.1494   7
   0  -9  36 637.408 26.3210  14
   0  -9 -36 644.709 27.0396  12
   0  -9  36 657.127 30.8439   9
   0   9  36 628.648 30.4050   9
   0   9  36 637.888 32.7137   1
   0  -9 -37 146.480 12.5437  15
   0   9 -37 171.139 15.6728   7
   0  -9  37 145.454 11.4086  14
   0  -9 -37 139.265 12.3043  12
   0  -9  37 169.864 16.6602   9
   0   9  37 163.805 16.2208   9
   0   9  37 154.716 18.8636   1
   0  -9 -38 15.4033 9.88909  16
   0  -9 -38 33.4153 10.2202  15
   0   9 -38 15.1672 12.7799   7
   0  -9 -38 12.1779 9.30262  12
   0   9  38-3.02400 13.3988   9
   0  -9  38 31.5311 14.0347   9
   0   9  38 22.5994 16.6403   1
   0   9 -39 50.9593 14.4321  16
   0  -9 -39 56.4678 10.7770  15
   0  -9 -39 79.3882 11.3840  16
   0   9 -39 65.0406 13.6229   7
   0  -9 -39 77.9544 11.0468  12
   0   9  39 81.7904 15.5791   9
   0  -9  39 95.2161 15.6576   9
   0   9  39 60.0507 17.6935   1
   0  -9 -40 6.86845 9.87677  15
   0  -9 -40-3.09014 10.3540  16
   0   9 -40 17.9967 12.9588  16
   0   9 -40 14.6746 12.7129   7
   0  -9 -40-1.51442 9.71688  12
   0  -9  40 19.9300 13.8786   9
   0   9  40 6.93437 13.7031   9
   0   9  40 7.11552 15.7874   1
   0  -9 -41 64.0101 11.8022  16
   0   9 -41 44.9664 14.1849  16
   0   9 -41 69.6455 14.1212   7
   0  -9 -41 66.6832 11.4395  12
   0   9  41 58.1411 15.5194   9
   0  -9  41 73.0977 15.6200   9
   0   9  41 48.4514 18.1788   1
   0   9 -42 52.5493 14.8685  16
   0  -9 -42 21.8903 11.2396  16
   0   9 -42 39.0012 14.5237   7
   0  -9 -42 24.9964 11.5705  12
   0  -9  42 56.8849 15.5645   9
   0   9  42 36.6977 14.8980   9
   0   9  42 55.3992 18.6460   1
   0   9 -43 198.401 19.0778  16
   0  -9 -43 269.506 16.8698  16
   0   9 -43 282.534 19.1976   7
   0  -9 -43 219.415 15.9732  12
   0  -9  43 251.963 20.5808   9
   0   9  43 219.461 19.5352   9
   0   9  43 273.233 22.9554   1
   0  -9 -44 7.46589 11.4784  12
   0   9 -44 20.9560 14.1855   7
   0   9 -44 10.3136 15.4328  16
   0  -9 -44 9.33108 11.7006  16
   0  -9  44 23.2865 16.3420   9
   0   9  44 24.4338 15.9246   9
   0  -9 -45 8.08512 11.8000  12
   0   9 -45 0.67691 14.8687   7
   0  -9 -45 9.46462 11.7450  16
   0   9  45 4.74019 15.6626   9
   0  -9  45 17.3593 16.5420   9
   0  -9 -46 16.3183 11.4973  12
   0   9 -46-6.76509 14.6207   7
   0  -9 -46 0.56410 13.0348  16
   0  -9  46 15.7014 16.2807   9
   0   9  46 19.7696 15.6341   9
   0  -9 -47 11.5034 11.5956  12
   0   9  47 21.3229 16.5412   9
   0   9 -47 21.6025 14.3458   7
   0  10   0 6910.01 235.777  16
   0  10   0 6969.54 236.955  14
   0 -10   0 6919.00 236.598   6
   0 -10   0 6904.54 236.437  11
   0  10   0 7015.58 236.730   1
   0  10   1 57.1333 2.73699  16
   0  10  -1 50.1644 3.08577  16
   0 -10   1 44.1903 4.22020   6
   0 -10  -1 50.6433 4.11395   6
   0  10  -1 50.5630 4.43615  14
   0  10   1 45.8131 4.61495  14
   0 -10   1 46.0461 3.84369  11
   0 -10  -1 53.8105 3.59521  11
   0  10  -1 42.2354 3.84269   1
   0  10   1 39.5481 3.71263   1
   0  10   2 507.612 18.2413  16
   0  10  -2 546.389 18.8562  16
   0 -10  -2 486.027 19.7106  14
   0 -10   2 533.298 19.5236   6
   0 -10  -2 555.445 19.4502   6
   0  10  -2 527.164 19.7024  14
   0  10   2 513.570 19.8309  14
   0 -10  -2 523.342 19.0004  11
   0 -10   2 520.683 19.4742  11
   0  10   2 522.409 19.4594   1
   0  10   3 126.654 5.04511  16
   0  10  -3 136.411 6.07134  16
   0 -10  -3 143.501 7.28013  14
   0 -10  -3 128.374 5.14283  16
   0 -10  -3 139.327 6.70715   6
   0 -10   3 143.832 6.99501   6
   0  10  -3 125.837 7.05364  14
   0  10   3 130.439 6.29863  11
   0 -10  -3 134.940 6.01437  11
   0 -10   3 130.433 6.80858  11
   0  10   3 130.118 6.64584   1
   0  10   4 855.673 31.9389   1
   0  10   4 877.727 30.5722  16
   0 -10  -4 897.370 30.5990  16
   0 -10  -4 870.973 32.3517  14
   0  10  -4 891.212 31.5940  16
   0 -10   4 897.738 32.1109   6
   0 -10  -4 910.877 31.8710   6
   0  10  -4 912.668 32.1705  14
   0 -10   4 907.224 32.3818  14
   0 -10  -4 888.725 31.3267  11
   0  10   4 881.098 31.4228  11
   0 -10   4 911.343 31.9406   5
   0  10   5 618.924 23.0479   1
   0 -10  -5 621.669 21.5693  16
   0  10  -5 624.691 22.8254  16
   0 -10  -5 636.258 23.6685  14
   0  10   5 598.473 23.0869   6
   0 -10   5 643.138 23.3550   6
   0 -10  -5 624.283 22.9612   6
   0 -10   5 635.064 23.4176  14
   0  10  -5 614.520 23.1598  14
   0  10   5 630.884 22.4175  11
   0 -10  -5 624.478 22.3233  11
   0 -10   5 635.279 23.0698   5
   0  10   6 56.6680 4.44723   1
   0 -10  -6 62.3316 2.69447  16
   0 -10  -6 61.0706 5.06154  14
   0  10  -6 61.5094 4.52099  16
   0  10   6 61.9214 4.67796   6
   0 -10  -6 55.1521 4.63815   6
   0 -10   6 59.8149 5.08900   6
   0 -10   6 69.6292 4.61354  12
   0  10  -6 57.3062 5.02424  14
   0 -10   6 62.7165 4.69957  14
   0 -10  -6 54.5978 3.59341  11
   0  10   6 57.4245 3.87398  11
   0 -10   6 63.1721 4.69220   5
   0  10   7 544.742 21.2836   1
   0 -10  -7 564.868 19.7266  16
   0 -10  -7 555.314 21.5717  14
   0  10  -7 598.868 21.2976  14
   0 -10   7 573.559 21.4732  14
   0 -10   7 594.305 21.1067  12
   0 -10   7 583.017 21.2051   5
   0 -10  -7 558.829 20.3224  11
   0  10   7 573.362 20.4577  11
   0  10   7 575.627 21.3286   6
   0 -10   7 565.681 21.4808   6
   0  10   8 98.0280 5.93243   1
   0 -10  -8 101.528 4.01954  16
   0 -10   8 102.901 6.46992   6
   0  10   8 106.203 6.03815   6
   0  10  -8 104.861 5.99331  14
   0 -10   8 91.9274 5.93730  14
   0 -10   8 97.3967 5.82483  12
   0 -10  -8 94.9948 4.75282  11
   0  10   8 103.568 5.03750  11
   0  10  -8 83.5009 5.84650   5
   0 -10   8 99.1288 5.89728   5
   0  10   9 469.943 18.6678   1
   0 -10  -9 479.260 16.8853  16
   0 -10  -9 458.081 19.0889  15
   0  10   9 487.978 18.6742   6
   0 -10   9 482.895 18.8167   6
   0  10   9 442.531 18.6377   7
   0 -10   9 495.879 18.4457  12
   0  10  -9 489.613 18.3000  14
   0 -10  -9 482.322 17.7609  13
   0 -10  -9 492.542 17.4796  11
   0 -10   9 464.893 18.5966  14
   0  10   9 483.801 17.5681  11
   0  10  -9 483.083 18.4095   5
   0 -10   9 495.646 18.4762   5
   0  10  10 21.9816 3.71997   1
   0 -10 -10 21.1828 2.07313  16
   0 -10 -10 28.3299 4.57049  15
   0  10  10 15.7817 4.13916  14
   0  10  10 17.5833 4.66899   7
   0 -10  10 19.0424 4.62552   6
   0  10  10 18.8593 4.15132   6
   0 -10 -10 26.3381 3.24178  13
   0 -10  10 22.9098 3.88793  14
   0  10 -10 19.5373 3.87327  14
   0  10  10 18.9207 3.13639  11
   0 -10  10 24.0854 3.70382   5
   0  10 -10 30.1726 4.11996   5
   0  10  11 277.278 12.2931   1
   0  10 -11 294.941 11.8489   7
   0  10 -11 295.288 12.5769   9
   0 -10 -11 292.623 12.6949  15
   0  10  11 287.126 12.2891   6
   0  10  11 276.698 12.4846   7
   0  10 -11 272.501 11.6790  14
   0 -10  11 277.115 12.0902  14
   0 -10 -11 289.994 11.3487  13
   0  10  11 296.638 11.1149  11
   0 -10  11 302.701 12.0513   5
   0  10  11 271.892 10.7410   2
   0  10 -11 272.377 11.8700   5
   0  10  12 1.23310 3.55640   1
   0  10 -12 5.04947 3.62618   7
   0  10 -12-2.88303 4.37975   9
   0 -10 -12-2.33947 4.26528  15
   0  10  12-1.64081 3.81260   6
   0  10  12 3.47057 4.48200   7
   0 -10  12 4.07117 3.59263  14
   0  10 -12 2.43112 3.42661  14
   0 -10 -12 4.46078 2.94459  13
   0  10  12 8.78054 2.92842  11
   0  10  12 2.84713 2.32698   2
   0 -10  12-0.24013 3.50598   5
   0  10 -12 3.89720 4.27215   5
   0  10  13 24.0212 4.54352   1
   0  10 -13 27.7194 5.14440   9
   0  10 -13 30.8986 4.42889   7
   0 -10  13 32.5700 2.78974  15
   0 -10 -13 21.6680 4.84272  15
   0  10  13 27.0390 5.24789   7
   0  10 -13 25.6310 3.98459  14
   0 -10 -13 29.9127 3.66672  13
   0 -10  13 18.9430 4.03563  14
   0  10  13 25.4918 3.43467  11
   0  10  13 27.7628 2.66127   2
   0  10 -13 33.7333 4.83867   5
   0 -10  13 24.2849 4.31534   5
   0  10  14 277.716 12.6372   1
   0  10 -14 271.312 12.5208   9
   0  10 -14 261.449 11.7779   7
   0 -10  14 287.419 10.3079  15
   0 -10 -14 266.901 12.5953  15
   0  10  14 255.740 12.7262   7
   0 -10 -14 268.338 11.2199  13
   0 -10  14 267.697 11.7863  14
   0  10 -14 276.180 11.4264  14
   0  10  14 273.089 10.9131  11
   0  10 -14 289.335 12.0542   5
   0  10  14 254.381 10.1201   2
   0 -10  14 283.561 11.8803   5
   0  10  15 243.074 11.9938   1
   0 -10 -15 232.331 11.8936  15
   0 -10  15 255.322 9.44884  15
   0  10 -15 252.801 11.9650   9
   0 -10 -15 244.347 10.6509  13
   0 -10  15 237.221 11.1667  14
   0  10  15 248.805 10.2660  11
   0  10  15 234.471 9.16678   2
   0  10 -15 253.575 10.1303   3
   0  10 -15 258.827 11.1031   5
   0  10  16 125.031 8.44329   1
   0  10  16 135.075 8.70156  14
   0 -10 -16 122.509 8.45612  15
   0 -10  16 124.628 5.64860  15
   0 -10  16 115.454 8.42534   9
   0  10 -16 140.184 8.65934   9
   0 -10  16 130.006 7.55510   8
   0 -10  16 135.912 7.66485  14
   0 -10 -16 133.038 7.10700  13
   0  10  16 124.736 6.71373  11
   0  10 -16 135.982 7.93688   5
   0  10 -16 129.690 6.66646   3
   0  10  17 130.578 9.22066   1
   0 -10  17 149.611 6.17142  15
   0 -10 -17 131.425 8.92847  15
   0  10  17 153.133 9.30141  14
   0 -10  17 128.822 9.34527   9
   0 -10  17 132.904 8.03048   8
   0 -10  17 145.099 8.22008  14
   0  10  17 134.701 7.34905  11
   0  10 -17 153.117 7.42015   3
   0  10 -17 130.102 8.26922   5
   0  10  18 380.235 17.8423   1
   0  10  18 406.301 17.5152  14
   0 -10 -18 362.360 17.2737  15
   0 -10  18 387.530 14.3188  15
   0 -10  18 388.417 17.8496   9
   0 -10  18 403.113 16.5198   8
   0 -10  18 410.181 16.4363  14
   0  10  18 382.245 15.6384  11
   0  10 -18 378.279 16.4517   5
   0  10 -18 396.049 15.6397   3
   0  10  19 163.682 10.7400   1
   0 -10  19 159.304 6.83374  15
   0 -10 -19 170.606 10.0258  15
   0 -10  19 153.335 9.14014   8
   0 -10  19 149.979 10.4971   9
   0 -10  19 162.447 9.00002  14
   0  10  19 164.163 8.48913  11
   0  10 -19 155.037 8.50359   3
   0  10  19 162.245 7.22295   4
   0  10 -19 168.119 9.51543   5
   0  10  20 477.969 22.7525   1
   0 -10  20 509.074 22.7503   9
   0 -10  20 561.769 21.2533   8
   0 -10  20 533.602 19.0908  15
   0 -10 -20 520.817 22.0534  15
   0 -10  20 552.851 21.2388  14
   0  10  20 520.858 20.5517  11
   0  10 -20 525.859 20.5718   3
   0  10  20 542.398 19.3767   4
   0  10  21 173.993 11.7249   1
   0 -10  21 176.293 9.48151   8
   0 -10  21 146.793 11.0080   9
   0 -10  21 156.243 6.77438  15
   0 -10 -21 145.328 10.0863  15
   0  10 -21 165.653 10.2377   7
   0 -10  21 149.518 8.95570  14
   0  10  21 154.115 8.88799  11
   0  10 -21 157.794 8.91404   3
   0  10  21 151.154 6.96521   4
   0  10  22 137.845 11.7293   1
   0 -10  22 121.490 10.8559   9
   0 -10  22 134.329 8.99933   8
   0 -10  22 126.432 6.08854  15
   0 -10 -22 118.689 9.70598  15
   0  10 -22 125.936 10.1359   7
   0 -10  22 133.669 9.02926  14
   0  10  22 131.374 8.64799  11
   0  10 -22 139.860 8.98564   3
   0  10  22 126.847 6.31729   4
   0  10 -23 2.84167 6.65926   3
   0  10  23-4.25562 9.32177   1
   0  10  23 0.84293 3.92932  17
   0 -10 -23-0.44108 7.45071  15
   0 -10  23 2.56716 3.27034  15
   0  10 -23 6.33935 7.45406   7
   0 -10  23 2.38215 6.10451  14
   0  10  23 7.95284 5.94073  11
   0 -10  23-8.46560 8.70433   9
   0 -10  23 5.50331 6.20164   8
   0  10  24 139.572 12.7280   1
   0  10  24 169.265 7.44569  17
   0 -10  24 155.073 7.08587  15
   0 -10 -24 166.297 11.4070  15
   0  10 -24 153.728 11.3616   7
   0 -10  24 173.558 10.1481  14
   0 -10 -24 170.553 9.67457  12
   0  10 -24 157.510 10.0094   3
   0 -10  24 169.007 12.4393   9
   0 -10  24 167.882 10.1555   8
   0  10  25 666.578 23.6931  17
   0 -10  25 659.085 23.6171  15
   0 -10 -25 639.647 27.0155  15
   0  10 -25 710.069 27.7764   7
   0 -10  25 671.804 26.1607  14
   0 -10 -25 674.420 26.0077  12
   0  10  25 634.066 29.0550   1
   0 -10  25 686.842 26.3563   8
   0  10  25 668.506 28.0053   9
   0 -10  25 639.019 28.6225   9
   0  10  26 5.32552 2.95010  17
   0 -10  26 1.52160 3.17892  15
   0 -10 -26-1.84345 7.27128  15
   0  10 -26 1.58783 8.36900   7
   0 -10  26 4.79890 6.39675  14
   0 -10 -26 10.6807 6.12958  12
   0  10  26 5.62134 7.92385   9
   0 -10  26-10.2192 9.16407   9
   0 -10  26-3.39973 6.56379   8
   0  10  26-0.70760 9.82055   1
   0  10  27-2.94048 8.61685   9
   0 -10  27-0.77904 6.89050   8
   0 -10  27 9.29689 8.69991   9
   0 -10  27 3.59993 3.21836  15
   0 -10 -27 2.33442 7.07434  15
   0  10 -27-3.33141 9.23251   7
   0 -10 -27 3.66850 6.07580  12
   0 -10  27-3.79282 6.62609  14
   0  10  27-1.44563 7.20435  11
   0  10  27 6.66894 10.0301   1
   0 -10  28 6.90323 10.1157   9
   0  10  28 23.9808 9.66962   9
   0 -10  28-3.20690 7.31425   8
   0 -10 -28 1.89225 7.91448  15
   0  10 -28-2.89759 9.92163   7
   0 -10 -28 5.28712 6.82782  12
   0 -10  28 0.38302 6.84248  14
   0  10  28 11.3433 7.98092  11
   0  10  28 6.97060 11.3927   1
   0 -10 -29-2.39087 7.71241  15
   0  10 -29-0.60002 10.3316   7
   0 -10  29 7.33387 7.29704  14
   0 -10 -29 10.8589 6.95387  12
   0  10  29 11.3159 11.0739   1
   0 -10  29 4.11565 7.58536   8
   0 -10  29 15.4985 9.72307   9
   0  10  29 10.9044 10.2001   9
   0 -10 -30 58.5332 9.25862  15
   0  10 -30 60.4834 11.4585   7
   0 -10  30 56.6515 8.04628  14
   0 -10 -30 63.3361 8.17919  12
   0  10  30 60.5471 14.1658   1
   0 -10  30 53.2462 11.4962   9
   0  10  30 42.8008 11.1703   9
   0 -10  30 49.3521 8.58468   8
   0  10 -31-2.75363 6.66000  17
   0 -10 -31-8.31473 8.77301  15
   0  10 -31 23.0328 11.2992   7
   0 -10 -31 1.22698 7.74616  12
   0 -10  31 1.16977 7.89567  14
   0  10  31-10.4886 14.1364   1
   0 -10  31 6.60467 11.4743   9
   0  10  31-0.69243 11.7749   9
   0  10 -32 86.6662 8.32058  17
   0  10 -32 93.6473 12.7267  16
   0 -10 -32 83.4149 10.8281  15
   0  10 -32 101.911 13.3765   7
   0 -10 -32 94.7544 9.78768  12
   0 -10  32 93.9425 10.1442  14
   0  10  32 84.2663 15.9904   1
   0 -10  32 93.6493 13.7443   9
   0  10  32 93.7722 13.9644   9
   0  10 -33 249.641 11.8042  17
   0 -10 -33 220.638 14.7053  15
   0  10 -33 273.426 17.2936   7
   0 -10 -33 255.811 14.0465  12
   0 -10  33 224.622 13.7176  14
   0  10  33 255.622 20.0626   1
   0 -10  33 213.634 17.4363   9
   0  10  33 253.655 17.8579   9
   0  10 -34 852.037 31.5710  17
   0 -10 -34 804.321 34.3102  15
   0  10 -34 931.274 36.6434   7
   0 -10  34 884.644 33.4767  14
   0 -10 -34 875.628 33.8233  12
   0 -10  34 894.910 37.1985   9
   0  10  34 856.874 36.9939   9
   0  10  34 873.049 39.1909   1
   0 -10 -35 117.427 11.7552  15
   0  10 -35 110.020 14.4558   7
   0 -10 -35 122.639 11.1958  12
   0 -10  35 115.148 10.7447  14
   0 -10  35 120.779 15.0593   9
   0  10  35 129.802 15.2276   9
   0  10  35 123.026 17.2161   1
   0 -10 -36 13.2427 9.83762  15
   0  10 -36-1.32086 12.8687   7
   0 -10  36 3.10146 8.77333  14
   0 -10 -36 5.04766 8.85655  12
   0  10  36-10.5508 13.0699   9
   0 -10  36-6.41545 13.0790   9
   0  10  36-27.2033 15.7630   1
   0 -10 -37 9.88257 9.45353  16
   0 -10 -37 15.8565 9.98158  15
   0  10 -37 1.33025 12.8715   7
   0 -10 -37 9.37859 9.17202  12
   0 -10  37 13.8161 8.59975  14
   0 -10  37 32.5731 13.8400   9
   0  10  37 4.56168 12.9591   9
   0  10  37 1.97590 15.1174   1
   0 -10 -38 272.365 16.9316  15
   0 -10 -38 295.786 16.7155  16
   0  10 -38 295.723 19.8640   7
   0 -10 -38 294.051 16.2346  12
   0 -10  38 303.058 20.7803   9
   0  10  38 294.883 20.3600   9
   0  10  38 279.253 23.1692   1
   0 -10 -39 129.177 12.5957  16
   0 -10 -39 125.482 12.5119  15
   0  10 -39 140.559 15.5685   7
   0 -10 -39 110.108 12.0147  12
   0 -10  39 136.423 16.5021   9
   0  10  39 125.469 16.0336   9
   0  10  39 150.768 19.6717   1
   0 -10 -40 28.1209 10.9330  15
   0 -10 -40 36.4134 10.7385  16
   0  10 -40 26.8644 13.4265   7
   0 -10 -40 10.8994 10.0717  12
   0 -10  40 38.9443 14.5746   9
   0  10  40 16.4046 13.8714   9
   0  10  40 39.2822 17.7518   1
   0 -10 -41 351.506 19.3705  16
   0  10 -41 335.143 22.1394  16
   0  10 -41 398.742 22.0176   7
   0 -10 -41 367.237 19.0420  12
   0  10  41 350.926 22.7441   9
   0  10  41 382.686 26.1167   1
   0  10 -42-3.14240 14.1713  16
   0 -10 -42 14.9700 11.3270  16
   0  10 -42 34.4278 14.2976   7
   0 -10 -42 8.68238 10.7212  12
   0 -10  42 16.4006 15.3030   9
   0  10  42 1.58208 14.8504   9
   0  10  42 37.1688 18.7910   1
   0  10 -43 7.95171 14.6693  16
   0 -10 -43 16.7762 11.0813  16
   0  10 -43 19.6092 13.8019   7
   0 -10 -43 23.7827 10.8405  12
   0  10  43 14.2636 15.6379   9
   0 -10  43 2.61143 15.0071   9
   0  10  43 1.07494 18.3209   1
   0 -10 -44 15.1480 11.3580  12
   0  10 -44 43.9968 15.0046   7
   0 -10 -44 29.7919 12.5820  16
   0 -10  44 44.7128 16.3997   9
   0  10  44 13.4915 15.8250   9
   0 -10 -45 74.4247 12.1596  12
   0  10 -45 91.3588 16.0225   7
   0 -10 -45 58.1117 12.8030  16
   0  10  45 110.659 17.0184   9
   0 -10  45 74.0679 17.6418   9
   0 -10 -46 51.6073 12.2501  12
   0  10  46 45.3067 16.9170   9
   0 -10  46 70.8348 17.5403   9
   0  10 -46 41.9048 15.8633   7
   0  10  47 27.7263 16.3781   9
   0  11   0 0.84171 2.10662  16
   0  11   0 2.14642 4.57240  14
   0 -11   0 2.91981 3.78212   6
   0 -11   0 1.25052 3.01493  11
   0  11   0 0.86100 3.14598   1
   0  11  -1 1.52807 2.28254  16
   0  11   1 5.63650 1.94585  16
   0 -11   1 5.35743 4.06829   6
   0 -11  -1 3.45187 3.83005   6
   0  11   1 3.15130 4.37223  14
   0  11  -1-0.70547 4.51342  14
   0 -11  -1 2.15351 2.95363  11
   0 -11   1 3.29262 3.21660  11
   0 -11   1 4.52317 1.32378  10
   0  11   1 3.02331 2.91260   1
   0  11  -1 3.88233 2.94847   1
   0  11   2 5223.32 176.017  16
   0  11  -2 5376.63 176.565  16
   0 -11  -2 5301.85 177.143   6
   0 -11   2 5248.61 177.256   6
   0  11  -2 5159.54 177.451  14
   0 -11   2 5231.09 177.261  11
   0 -11  -2 5284.20 176.780  11
   0  11   2 5173.75 177.285   1
   0  11   3 46.8920 2.59724  16
   0  11  -3 54.4351 3.77492  16
   0 -11  -3 53.9375 4.86104  14
   0 -11  -3 50.4456 4.52784   6
   0 -11   3 49.9078 4.79082   6
   0  11  -3 57.7054 5.12668  14
   0 -11  -3 49.9054 3.70638  11
   0 -11   3 63.1199 4.71345  11
   0  11   3 59.2681 4.42027   1
   0  11   4 529.509 18.4127  16
   0 -11  -4 546.064 18.4762  16
   0 -11   4 532.471 20.3686  14
   0 -11  -4 529.164 20.4074  14
   0  11  -4 552.640 19.4862  16
   0 -11   4 530.333 20.1005   6
   0 -11  -4 534.885 19.8510   6
   0  11   4 473.902 19.8223   6
   0  11  -4 523.045 20.1220  14
   0 -11  -4 517.618 19.1867  11
   0  11   4 525.732 19.3578  11
   0  11   4 519.161 19.9427   1
   0  11   5 330.836 13.0525   1
   0 -11  -5 324.577 11.2946  16
   0  11  -5 311.329 12.5546  16
   0 -11  -5 303.565 13.3831  14
   0 -11  -5 315.331 12.8531   6
   0 -11   5 321.939 13.1044   6
   0  11   5 321.866 13.1170   6
   0 -11   5 331.892 13.3924  14
   0  11  -5 307.304 13.0875  14
   0  11   5 315.645 11.2206  10
   0 -11  -5 317.466 12.1269  11
   0  11   5 323.731 12.2599  11
   0 -11   5 327.223 13.0109   5
   0  11   6 52.6752 4.53416   1
   0 -11  -6 55.1551 2.52871  16
   0 -11  -6 51.3856 5.17699  14
   0  11  -6 58.2258 4.53415  16
   0  11   6 48.3602 4.91011   6
   0 -11   6 55.7013 5.29079   6
   0 -11  -6 54.5032 4.99915   6
   0 -11   6 63.5919 4.71795  12
   0  11  -6 55.7228 5.11314  14
   0 -11   6 51.7305 4.67036  14
   0  11   6 50.0179 4.00849  11
   0 -11  -6 49.3300 3.64647  11
   0 -11   6 50.1874 4.67423   5
   0  11   7 582.426 22.4376   1
   0 -11  -7 593.354 20.6730  16
   0  11  -7 598.427 22.3733  16
   0 -11  -7 613.857 23.0104  14
   0  11   7 562.175 22.4435   6
   0 -11   7 619.299 22.7047   6
   0 -11   7 626.187 22.2559  12
   0 -11   7 589.145 22.6993  14
   0  11  -7 591.516 22.4850  14
   0  11   7 585.882 21.5683  11
   0 -11  -7 604.751 21.4219  11
   0 -11   7 627.840 22.4640   5
   0  11   8 52.8335 4.77373   1
   0 -11  -8 49.8134 2.48354  16
   0  11  -8 44.6810 4.68945  16
   0 -11  -8 51.0899 4.77551  14
   0  11   8 53.5312 4.91322   6
   0 -11   8 52.1002 5.35245   6
   0 -11   8 49.9937 5.00630  14
   0  11  -8 54.5620 5.03494  14
   0 -11   8 49.3121 4.58673  12
   0  11   8 54.8752 3.86045  11
   0 -11  -8 48.9380 3.56385  11
   0 -11   8 55.0419 4.65300   5
   0  11   9 532.436 20.1585   1
   0 -11  -9 516.566 18.2171  16
   0 -11  -9 504.241 20.6267  15
   0  11   9 518.089 20.1158   6
   0 -11   9 548.357 20.2939   6
   0  11  -9 535.703 19.8323  14
   0 -11   9 508.203 20.1333  14
   0 -11  -9 535.489 18.8961  11
   0  11   9 528.530 19.0060  11
   0 -11   9 516.808 19.9366   5
   0  11  -9 499.069 19.8582   5
   0  11  10 23.1907 3.81382   1
   0 -11 -10 20.1737 2.02027  16
   0 -11 -10 16.9029 4.57584  15
   0 -11  10 29.4213 4.66557   6
   0  11  10 23.8412 4.00719   6
   0 -11  10 12.6868 3.96059  14
   0 -11 -10 19.0614 3.11359  13
   0  11 -10 22.7433 4.08628  14
   0  11  10 26.5748 3.12426  11
   0 -11  10 30.4281 4.14028   5
   0  11 -10 28.1148 4.46899   5
   0  11 -11 61.4073 5.29315   5
   0 -11  11 55.8694 4.89654   5
   0  11  11 61.4392 3.87660   2
   0  11  11 43.6172 5.07521   1
   0 -11 -11 62.8333 3.13001  16
   0 -11 -11 62.8939 5.75808  15
   0  11  11 69.3689 5.81462   7
   0 -11  11 50.3923 5.22489  14
   0  11 -11 57.3889 4.97423  14
   0 -11 -11 58.2591 4.25130  13
   0  11  11 56.5013 4.08146  11
   0  11 -11 64.2718 5.81913   9
   0  11 -11 61.8717 5.03066   7
   0  11 -12 78.1243 5.84551   5
   0  11  12 68.4761 4.14873   2
   0 -11  12 78.9668 5.76133   5
   0  11  12 76.5917 5.94128   1
   0 -11 -12 76.0945 3.75861  16
   0 -11 -12 70.3448 6.40301  15
   0  11  12 59.6096 6.14715   7
   0 -11 -12 79.9279 4.86189  13
   0 -11  12 69.4739 5.67513  14
   0  11 -12 71.9019 5.43332  14
   0  11  12 77.2135 4.59515  11
   0  11 -12 75.2547 6.45404   9
   0  11 -12 63.9959 5.42276   7
   0  11  13 233.654 11.5277   1
   0  11 -13 247.896 11.6869   9
   0  11 -13 243.721 10.9276   7
   0 -11 -13 243.773 11.6980  15
   0  11  13 239.845 11.6068   7
   0 -11 -13 248.410 10.1472  13
   0 -11  13 239.707 11.0587  14
   0  11 -13 228.982 10.4906  14
   0  11  13 253.549 9.92665  11
   0  11 -13 235.428 10.9434   5
   0 -11  13 236.147 10.7855   5
   0  11  13 237.147 9.42617   2
   0  11  14-3.99105 4.45360   1
   0 -11  14 2.75661 2.52641  15
   0 -11 -14-4.51399 4.95983  15
   0  11  14 4.15786 5.28153  14
   0  11 -14 3.26586 5.18095   9
   0  11 -14 0.44429 4.00189  14
   0 -11  14-0.28766 4.31659  14
   0 -11 -14 1.62915 3.32159  13
   0  11  14 1.77848 3.34395  11
   0 -11  14 3.25591 4.19927   5
   0  11 -14 1.81056 4.53908   5
   0  11  14 1.92691 2.43858   2
   0  11  15 391.969 16.2089  14
   0 -11  15 391.059 13.4090  15
   0 -11 -15 323.004 15.5814  15
   0 -11  15 367.441 15.0581   5
   0  11  15 341.861 13.2016   2
   0  11 -15 364.194 15.0141   5
   0  11 -15 354.098 14.5771  14
   0 -11 -15 372.967 14.4831  13
   0 -11  15 367.216 15.1334  14
   0  11  15 356.242 14.0137  11
   0  11  15 329.319 15.6669   1
   0  11  16 1303.83 48.4107   1
   0  11  16 1374.82 48.4317  14
   0 -11 -16 1306.09 48.3739  15
   0 -11  16 1370.18 45.8687  15
   0 -11  16 1232.14 48.4175   9
   0 -11  16 1325.82 47.5447  14
   0 -11 -16 1351.39 46.9302  13
   0  11  16 1364.27 46.5623  11
   0  11 -16 1350.60 47.4768   5
   0  11  16 1269.40 45.5937   2
   0  11  17 308.804 15.4441   1
   0 -11  17 306.899 15.3641   9
   0 -11  17 342.362 14.3691   8
   0 -11  17 332.228 12.1166  15
   0 -11 -17 292.792 14.9484  15
   0 -11  17 315.204 14.2118  14
   0 -11 -17 304.376 13.4500  13
   0  11  17 320.890 13.1967  11
   0  11 -17 316.545 14.2081   5
   0 -11  18 1026.08 38.5743   8
   0 -11  18 1023.06 39.8906   9
   0 -11  18 1075.78 36.8353  15
   0 -11 -18 1011.66 39.5287  15
   0  11  18 1044.81 39.4305   6
   0 -11  18 1074.58 38.7413  14
   0  11  18 1082.89 37.8428  11
   0  11  18 1045.98 40.0001   1
   0  11  19 18.5214 6.94929   1
   0 -11  19 30.0747 3.16012  15
   0 -11 -19 20.7648 6.47778  15
   0 -11  19 29.1508 5.82329   8
   0 -11  19 25.2923 6.83073   9
   0 -11  19 25.4242 5.54315  14
   0  11  19 22.9748 4.88597  11
   0  11 -19 30.9570 4.89290   3
   0  11  20 1.55249 7.29690   1
   0  11 -20 3.79427 6.10754   7
   0 -11  20 15.3223 5.66255   8
   0 -11  20-3.04616 7.05874   9
   0 -11 -20 1.73406 6.02831  15
   0 -11  20 4.89817 2.82064  15
   0 -11  20 3.62956 5.26677  14
   0  11  20 5.60264 4.67379  11
   0  11 -20 8.06076 4.84228   3
   0  11  20 9.40366 3.41810   4
   0  11  21-3.82759 8.54978   1
   0 -11  21-2.35024 6.05869   8
   0 -11  21-8.48193 7.59584   9
   0 -11 -21-0.88464 6.87714  15
   0 -11  21 2.65959 2.99752  15
   0 -11  21 2.70642 5.60305  14
   0  11  21 2.48104 5.43670  11
   0  11 -21 1.67969 5.56640   3
   0  11  21-0.83428 3.50800   4
   0  11  22 72.9677 11.1882   1
   0 -11  22 91.7451 9.95144   9
   0 -11  22 96.0089 8.16237   8
   0 -11  22 95.6749 5.15268  15
   0 -11 -22 84.0464 9.80951  15
   0  11 -22 81.4214 9.45421   7
   0 -11  22 98.8914 8.26798  14
   0  11  22 97.7891 7.97235  11
   0  11  22 89.6768 5.63814   4
   0  11 -22 89.3035 7.80327   3
   0  11  23 249.639 16.1500   1
   0 -11  23 295.207 13.9790   8
   0 -11  23 249.710 15.7369   9
   0 -11 -23 274.347 15.2968  15
   0 -11  23 303.933 11.2064  15
   0  11 -23 310.955 15.3032   7
   0 -11  23 284.982 13.8829  14
   0  11  23 287.069 13.4051  11
   0  11  23 296.292 11.4956   4
   0  11 -23 282.871 13.3970   3
   0  11  24 148.824 12.3819   1
   0  11  24 150.589 7.69476  17
   0 -11  24 168.894 7.02367  15
   0 -11 -24 163.349 11.1203  15
   0  11 -24 166.398 11.3853   7
   0 -11  24 169.149 10.2379  14
   0  11 -24 175.004 9.86913   3
   0 -11  24 158.575 10.0146   8
   0 -11  24 147.661 12.0397   9
   0  11  25 43.2804 10.1155   1
   0  11  25 67.2849 4.83935  17
   0 -11  25 56.3061 4.05722  15
   0 -11 -25 51.6562 8.76741  15
   0  11 -25 70.3289 9.57225   7
   0 -11 -25 57.0485 6.86822  12
   0 -11  25 49.2960 7.63620  14
   0  11 -25 62.9746 7.74571   3
   0 -11  25 63.7366 10.1603   9
   0 -11  25 49.6473 7.67683   8
   0  11  26 135.410 6.52750  17
   0 -11 -26 123.181 10.4156  15
   0 -11  26 133.484 6.07221  15
   0  11 -26 114.521 11.2046   7
   0 -11 -26 144.074 9.46176  12
   0 -11  26 144.580 9.78971  14
   0  11  26 155.986 11.8361   9
   0 -11  26 137.050 9.94427   8
   0 -11  26 137.254 12.1922   9
   0  11  26 122.692 12.7901   1
   0 -11  27 39.0051 7.82437   8
   0 -11  27 39.1982 9.82198   9
   0  11  27 45.8694 9.19703   9
   0 -11  27 40.1472 3.60460  15
   0 -11 -27 40.1166 8.47472  15
   0  11 -27 30.2442 9.86915   7
   0 -11  27 45.0544 7.67821  14
   0 -11 -27 45.8682 7.15821  12
   0  11  27 51.2207 7.87474  11
   0  11  27 28.2362 11.1415   1
   0 -11  28 56.7996 11.0203   9
   0 -11  28 51.6053 8.37834   8
   0  11  28 76.8815 11.0171   9
   0 -11 -28 81.1202 9.59803  15
   0  11 -28 75.4215 11.1612   7
   0 -11  28 61.2686 8.34229  14
   0 -11 -28 76.3417 8.33368  12
   0  11  28 74.6583 9.03680  11
   0  11  28 59.1274 12.4612   1
   0 -11 -29 6.50312 8.04904  15
   0  11 -29 12.5858 10.5809   7
   0 -11  29 3.18746 7.16989  14
   0 -11 -29 9.97329 7.04910  12
   0  11  29 30.0404 12.6002   1
   0 -11  29 9.45687 10.6384   9
   0 -11  29 18.0414 8.02323   8
   0  11  29 19.2040 9.73049   9
   0 -11 -30 24.7496 9.04824  15
   0  11 -30 17.3757 10.6661   7
   0 -11 -30 18.9124 7.49534  12
   0 -11  30 23.2035 8.29797  14
   0  11  30 32.1375 13.4050   1
   0 -11  30 24.9678 8.64517   8
   0 -11  30 17.7824 11.3955   9
   0  11  30 6.67778 10.7661   9
   0  11 -31 239.012 16.6991  16
   0 -11 -31 219.357 14.3860  15
   0  11 -31 248.141 16.8844   7
   0 -11 -31 235.555 13.1386  12
   0 -11  31 206.467 13.3069  14
   0  11  31 252.122 19.8473   1
   0 -11  31 225.842 16.9135   9
   0 -11  31 227.122 13.7584   8
   0  11  31 202.269 16.6019   9
   0  11 -32 498.480 20.5934  17
   0 -11 -32 511.298 22.7547  15
   0  11 -32 474.512 24.2392  16
   0  11 -32 532.625 24.8724   7
   0 -11  32 507.564 21.6794  14
   0 -11 -32 493.935 21.6020  12
   0  11  32 453.414 26.9167   1
   0 -11  32 483.100 25.6493   9
   0  11  32 481.546 25.3009   9
   0  11 -33 15.0632 7.11255  17
   0  11 -33 30.8663 11.9155  16
   0 -11 -33 4.66795 8.88871  15
   0  11 -33 41.6219 12.4026   7
   0 -11 -33 30.8902 8.39270  12
   0 -11  33 20.0118 8.28989  14
   0  11  33 0.93759 14.1202   1
   0 -11  33 24.2430 12.4656   9
   0  11  33 23.3839 12.5282   9
   0  11 -34 8.96840 6.83019  17
   0  11 -34 6.99243 11.8164  16
   0 -11 -34 16.7146 9.42384  15
   0  11 -34 7.87838 12.1982   7
   0 -11  34 17.1452 8.33295  14
   0 -11 -34 12.5495 8.46404  12
   0  11  34 2.97681 12.2804   9
   0 -11  34 15.9069 11.8073   9
   0  11  34-12.4112 15.1823   1
   0  11 -35 50.6259 12.7088  16
   0 -11 -35 21.0430 10.2522  15
   0  11 -35 25.1878 13.4912   7
   0 -11  35 49.1154 9.55513  14
   0 -11 -35 42.8400 9.48232  12
   0  11  35 25.6821 13.6750   9
   0 -11  35 66.2786 14.2113   9
   0  11  35 47.7225 17.1298   1
   0 -11 -36 1101.67 40.1617  16
   0 -11 -36 987.809 40.6606  15
   0  11 -36 1075.53 42.6498   7
   0 -11 -36 1034.56 39.8926  12
   0 -11  36 1025.06 39.4683  14
   0 -11  36 1018.57 43.7708   9
   0  11  36 1052.22 43.4283   9
   0  11  36 1062.50 46.0172   1
   0 -11 -37 54.8014 11.2972  15
   0 -11 -37 87.8892 10.4569  16
   0  11 -37 92.1371 14.3045   7
   0 -11 -37 70.9321 10.4141  12
   0 -11  37 103.150 15.0966   9
   0  11  37 84.3748 14.9258   9
   0  11  37 77.5910 17.6482   1
   0 -11 -38 57.0758 11.5176  15
   0 -11 -38 57.8475 10.7674  16
   0  11 -38 57.4605 14.0191   7
   0 -11 -38 56.8378 10.5315  12
   0  11  38 71.8988 15.9729   9
   0 -11  38 87.7085 16.0845   9
   0  11  38 59.4118 18.5701   1
   0 -11 -39 268.107 17.0220  15
   0 -11 -39 275.413 16.3639  16
   0  11 -39 331.101 20.0744   7
   0 -11 -39 268.147 16.2403  12
   0  11  39 305.995 20.4374   9
   0 -11  39 300.422 21.1725   9
   0  11  39 317.994 23.7312   1
   0 -11 -40 47.1327 10.4166  16
   0 -11 -40 39.9248 11.0893  15
   0  11 -40 24.3824 13.3644   7
   0 -11 -40 32.1215 10.5086  12
   0 -11  40 7.76712 13.8960   9
   0  11  40 26.9468 14.5452   9
   0  11  40 24.2079 16.5103   1
   0 -11 -41 6.86545 10.6069  16
   0 -11 -41 12.7319 10.9603  15
   0  11 -41 23.7512 14.1594   7
   0 -11 -41 21.2412 10.1876  12
   0 -11  41 27.0329 14.9354   9
   0  11  41-6.37349 14.9918   9
   0  11  41 14.9253 17.9791   1
   0 -11 -42 35.3724 11.4183  16
   0  11 -42 51.5898 14.5009   7
   0 -11 -42 26.0171 10.9676  12
   0 -11  42 58.0581 16.1149   9
   0  11  42 41.6217 15.7091   9
   0  11  42 37.7801 18.9545   1
   0 -11 -43 196.476 14.6453  16
   0 -11 -43 177.930 14.4238  12
   0 -11  43 170.981 19.0161   9
   0  11  43 199.064 19.7718   9
   0  11 -43 230.644 17.8573   7
   0  11  43 187.632 22.4175   1
   0 -11 -44 54.2968 12.0829  12
   0  11  44 84.1835 17.4606   9
   0 -11  44 83.8096 17.8253   9
   0  11 -44 80.6913 16.0876   7
   0 -11 -45 7.22697 11.0247  12
   0  11  45-0.80019 15.9400   9
   0 -11  45 31.3635 16.7329   9
   0  11 -45 43.3219 14.9379   7
   0  11  46 5.59526 15.7564   9
   0  11 -46 6.07693 14.4871   7
   0  12   0 9583.81 326.940  16
   0  12   0 9516.84 328.306  14
   0 -12   0 9720.17 327.944   6
   0 -12   0 9507.72 327.737  11
   0  12   0 9839.34 328.160   1
   0  12  -1 44.8454 3.53148  16
   0  12   1 61.7074 3.21292  16
   0  12  -1 46.7712 5.24818  14
   0  12   1 57.9519 5.54772  14
   0 -12  -1 47.2365 5.01325   6
   0 -12   1 42.7714 5.09118   6
   0 -12   1 40.0295 4.45327  11
   0 -12  -1 57.0031 4.45408  11
   0 -12   1 45.3319 2.31536  10
   0  12   1 46.3258 4.56722   1
   0  12  -1 43.4125 4.35245   1
   0  12  -2 1077.18 37.4294  16
   0  12   2 1058.98 36.8897  16
   0 -12   2 1064.15 38.2998   6
   0 -12  -2 1070.30 38.1742   6
   0  12  -2 1096.56 38.6323  14
   0 -12  -2 1072.60 37.7753  11
   0 -12   2 1075.96 38.2780  11
   0  12   2 1065.90 38.3806   1
   0  12  -2 1054.94 38.3187   1
   0  12   3 97.3721 4.16622  16
   0  12  -3 94.3932 5.25354  16
   0 -12   3 84.6809 6.68910  14
   0 -12  -3 99.8662 6.81486  14
   0 -12   3 90.4903 6.56001   6
   0  12   3 86.7188 6.08000   6
   0 -12  -3 101.329 6.12717   6
   0  12  -3 94.7024 6.65254  14
   0 -12   3 93.1455 6.14431  11
   0 -12  -3 94.3734 5.40198  11
   0  12   3 95.0290 5.97354   1
   0  12   4 1355.86 46.5109  16
   0 -12   4 1365.81 48.6064  14
   0  12  -4 1393.30 47.5505  16
   0 -12  -4 1318.41 48.6032  14
   0 -12   4 1395.46 48.2097   6
   0 -12  -4 1366.45 47.9694   6
   0  12   4 1295.35 48.1469   6
   0  12  -4 1344.09 48.2676  14
   0 -12   4 1364.46 48.4014  11
   0 -12  -4 1365.63 47.3840  11
   0  12   4 1354.87 48.1983   1
   0 -12  -5 354.398 14.8565  14
   0 -12   5 353.719 14.6426  14
   0 -12  -5 342.595 12.4432  16
   0  12  -5 366.649 13.8447  16
   0 -12  -5 358.896 14.1858   6
   0  12   5 349.237 14.4356   6
   0 -12   5 354.675 14.4906   6
   0  12  -5 342.832 14.5319  14
   0 -12  -5 350.504 13.3770  11
   0  12   5 355.519 13.5757  11
   0  12   5 376.263 14.4575   1
   0  12   6 389.087 15.8856   1
   0 -12  -6 403.681 13.9471  16
   0 -12  -6 412.445 16.4343  14
   0  12  -6 374.155 15.4180  16
   0 -12   6 403.233 15.9604   6
   0  12   6 393.614 15.9044   6
   0 -12  -6 404.979 15.6538   6
   0  12  -6 397.730 15.9787  14
   0 -12   6 409.214 16.2546  14
   0 -12   6 425.775 15.5143  12
   0  12   6 390.499 13.9911  10
   0  12   6 396.680 15.0102  11
   0 -12  -6 387.914 14.8395  11
   0 -12   6 413.377 15.8033   5
   0  12   7 281.205 12.4713   1
   0 -12  -7 299.043 10.4715  16
   0 -12  -7 308.465 13.0614  14
   0  12  -7 280.153 12.1767  16
   0 -12   7 302.093 12.7032   6
   0 -12  -7 307.892 12.3790   6
   0  12   7 276.128 12.4899   6
   0 -12   7 312.743 12.1584  12
   0 -12   7 282.569 12.6684  14
   0  12  -7 301.186 12.5956  14
   0 -12  -7 295.661 11.4013  11
   0  12   7 294.293 11.5419  11
   0 -12   7 296.402 12.4004   5
   0  12   8 38.6910 4.53057   1
   0 -12  -8 40.0634 2.10757  16
   0  12  -8 37.1222 4.44785  16
   0 -12  -8 37.3507 4.82795  14
   0 -12   8 35.0803 4.89407   6
   0  12  -8 34.5294 4.72892  14
   0 -12   8 39.0383 4.67253  14
   0  12   8 40.9417 3.56280  11
   0 -12  -8 37.7152 3.12800  11
   0 -12   8 35.5763 4.48205   5
   0  12   9 334.214 13.7223   1
   0 -12  -9 332.063 11.5200  16
   0 -12  -9 287.189 13.9461  15
   0  12  -9 303.066 13.4810  16
   0 -12   9 325.501 13.7404   6
   0  12  -9 336.337 13.5147  14
   0 -12   9 320.060 13.7624  14
   0  12   9 326.032 12.5017  11
   0 -12  -9 336.928 12.3485  11
   0 -12   9 311.346 13.3299   5
   0  12  -9 305.081 13.3779   5
   0  12  10 47.9804 4.77775   1
   0 -12 -10 41.2529 2.43376  16
   0 -12 -10 40.5343 5.49840  15
   0  12 -10 34.6511 4.86848  16
   0 -12  10 41.3476 5.52213   6
   0 -12 -10 40.9193 3.86189  13
   0  12 -10 45.1973 4.67082  14
   0 -12 -10 46.7757 3.49795  11
   0 -12  10 43.5508 5.05737  14
   0  12  10 43.8490 3.77485  11
   0  12 -10 46.4072 5.15881   5
   0 -12  10 45.3226 4.86386   5
   0  12 -11 11.7263 4.29612   5
   0 -12  11 12.4704 4.09936   5
   0  12  11 7.33500 3.87728   1
   0 -12 -11 13.3357 1.89956  16
   0 -12 -11 20.0401 4.56214  15
   0  12  11 9.75711 5.47852  14
   0 -12  11 14.8931 4.74083   6
   0 -12  11 19.3391 4.55874  14
   0  12 -11 16.6356 4.32043  14
   0 -12 -11 14.6557 3.34666  13
   0  12  11 13.0324 3.21471  11
   0  12 -11 14.6727 5.03273   9
   0  12 -12 0.51306 4.68012   5
   0 -12  12-2.45044 3.97956   5
   0  12  12 4.02556 4.17802   1
   0  12  12 4.18728 2.84070   2
   0 -12 -12 3.34029 1.94638  16
   0 -12 -12-2.28220 4.99155  15
   0  12  12 2.77091 5.48891  14
   0  12  12 0.61403 4.84940   7
   0 -12  12-1.32076 4.21382  12
   0 -12  12-2.41036 4.02317  14
   0 -12 -12 3.96865 3.26611  13
   0  12 -12 5.17024 4.02357  14
   0  12  12 3.05090 3.14936  11
   0  12 -12-1.89849 5.00887   9
   0 -12  13 33.2918 4.59905   5
   0  12 -13 37.4666 6.17015   6
   0  12 -13 31.1543 5.27775   5
   0  12  13 28.5334 3.19968   2
   0 -12 -13 34.8476 2.83906  16
   0  12  13 46.3142 6.28015  14
   0 -12 -13 35.0876 5.75067  15
   0  12  13 21.9343 5.05748   1
   0 -12 -13 33.8947 3.87958  13
   0 -12  13 29.4981 5.26742  12
   0  12 -13 36.7827 4.86676  14
   0 -12  13 30.5971 5.07314  14
   0  12  13 26.8293 3.74058  11
   0  12 -13 37.0569 6.07653   9
   0 -12 -14 593.002 20.6171  16
   0  12  14 595.965 23.3913  14
   0 -12 -14 597.744 23.4660  15
   0 -12  14 585.248 22.3811   5
   0  12 -14 565.858 22.2022   5
   0  12  14 553.786 20.7734   2
   0 -12  14 581.947 22.5043  14
   0 -12 -14 565.608 21.5788  13
   0  12 -14 562.304 21.8979  14
   0  12  14 597.679 21.2543  11
   0  12  14 568.641 23.0051   1
   0 -12 -15 455.699 20.2407  15
   0 -12  15 505.339 17.7932  15
   0  12  15 470.384 17.7257   2
   0  12 -15 506.024 19.6690   5
   0 -12  15 498.448 19.4706   5
   0 -12 -15 498.478 18.7511  13
   0  12 -15 492.718 19.0687  14
   0 -12  15 491.430 19.6739  14
   0  12  15 489.242 18.3748  11
   0  12  15 477.927 20.2843   1
   0  12  16 492.619 20.3441   1
   0 -12  16 397.780 19.9122   9
   0 -12  16 489.386 17.3110  15
   0 -12 -16 442.998 20.1163  15
   0 -12 -16 468.925 18.4367  13
   0 -12  16 472.531 19.2726  14
   0  12 -16 483.459 18.7450  14
   0  12  16 487.414 18.0755  11
   0  12  16 473.485 17.1522   2
   0 -12  17 513.692 22.2139   9
   0 -12 -17 515.979 21.9918  15
   0 -12  17 540.140 18.9875  15
   0  12  17 533.123 21.6612   6
   0 -12 -17 530.682 20.2151  13
   0 -12  17 516.067 20.9794  14
   0  12  17 514.491 19.7755  11
   0  12  17 506.344 22.0532   1
   0 -12  18 467.415 21.3115   9
   0 -12  18 488.562 20.0406   8
   0 -12 -18 462.506 20.9103  15
   0 -12  18 508.074 17.9814  15
   0  12  18 507.211 20.8766   6
   0 -12 -18 518.245 19.4298  13
   0 -12  18 484.979 19.9928  14
   0  12  18 491.270 18.9093  11
   0  12  18 490.453 21.2791   1
   0  12 -19 12.2665 6.39264   7
   0 -12  19 21.8834 5.94087   8
   0 -12  19 25.6470 7.44447   9
   0 -12 -19 23.6528 6.55958  15
   0 -12  19 26.5443 3.17049  15
   0  12  19 20.9801 7.05945   6
   0 -12  19 29.0920 6.01686  14
   0  12  19 18.7965 4.80314  11
   0  12 -20 476.847 21.1984   7
   0 -12  20 511.880 20.8528   8
   0 -12  20 505.128 22.3694   9
   0 -12  20 521.149 18.4659  15
   0 -12 -20 499.789 21.9993  15
   0  12  20 522.473 22.0679   6
   0 -12  20 525.758 20.9406  14
   0  12  20 508.506 19.7885  11
   0  12  20 488.390 22.4744   1
   0  12  21 40.3897 9.51217   1
   0 -12  21 16.9068 8.64873   9
   0 -12  21 35.2022 7.46409   8
   0  12 -21 17.3016 8.01372   7
   0 -12  21 20.7354 3.62917  15
   0 -12 -21 22.3140 8.12907  15
   0  12  21 13.0112 8.60444   6
   0 -12  21 21.7685 7.07200  14
   0  12  21 18.4266 6.22768  11
   0  12  21 27.4809 4.54168   4
   0  12  22 264.152 15.2899   1
   0  12 -22 273.363 13.6805   7
   0 -12  22 246.022 12.7092   8
   0 -12  22 252.583 14.9043   9
   0 -12  22 238.266 9.72507  15
   0 -12 -22 227.330 13.6680  15
   0 -12  22 238.955 12.6406  14
   0  12  22 253.172 11.7970  11
   0  12  22 248.615 10.2477   4
   0  12  23 25.8585 8.84437   1
   0 -12  23 22.7902 6.60596   8
   0 -12  23 21.8571 8.59037   9
   0 -12  23 26.6643 3.44067  15
   0 -12 -23 6.76202 7.41240  15
   0  12 -23 20.9854 7.66186   7
   0 -12  23 24.5869 6.61299  14
   0  12  23 27.2809 6.06097  11
   0  12  23 21.0271 3.94054   4
   0 -12  24 119.850 11.4526   9
   0 -12  24 120.927 8.98630   8
   0 -12 -24 117.729 10.1610  15
   0 -12  24 118.554 5.61721  15
   0  12 -24 136.601 10.6424   7
   0 -12  24 118.093 9.01450  14
   0  12  24 110.382 6.14177   4
   0  12  24 99.6784 11.6376   1
   0  12  25 12.8938 10.0604   1
   0  12  25 21.1084 4.47217  17
   0 -12 -25 15.5301 8.01025  15
   0 -12  25 17.0110 3.21332  15
   0  12 -25 27.7166 8.64885   7
   0 -12 -25 15.7484 6.29264  12
   0 -12  25 16.7176 6.96024  14
   0 -12  25 10.0639 6.99517   8
   0 -12  25 11.4950 9.15491   9
   0  12 -25 9.57997 6.57587   3
   0 -12 -26 16.2266 8.49673  15
   0 -12  26 21.3887 3.26393  15
   0  12 -26 23.9505 9.14955   7
   0 -12  26 23.4197 7.30770  14
   0 -12 -26 30.4916 6.54996  12
   0 -12  26 11.9355 8.78692   9
   0 -12  26 19.8830 7.40961   8
   0  12  26 18.5587 10.9945   1
   0 -12 -27 34.2602 8.84745  15
   0 -12  27 22.9748 3.16077  15
   0  12 -27 2.18821 9.28296   7
   0 -12  27 31.5846 7.81950  14
   0 -12 -27 32.1106 7.22166  12
   0 -12  27 22.7010 10.2972   9
   0  12  27 41.9764 10.0162   9
   0 -12  27 36.6482 7.83949   8
   0  12  27 31.3643 11.4844   1
   0  12  28 18.4753 9.92433   9
   0 -12  28 10.6977 10.5221   9
   0 -12  28 13.8209 7.94594   8
   0 -12 -28 7.23717 8.41194  15
   0  12 -28 1.88279 9.15463  16
   0  12 -28-4.56838 9.89138   7
   0 -12  28 4.53275 7.18747  14
   0 -12 -28 10.7701 6.71608  12
   0  12  28 23.2289 7.64626  11
   0  12  28 16.3937 11.8191   1
   0 -12  29 50.9505 11.9295   9
   0 -12  29 84.8995 9.62458   8
   0  12  29 76.4067 11.8029   9
   0 -12 -29 89.8388 10.5114  15
   0  12 -29 73.8805 11.5657  16
   0  12 -29 97.8166 11.9367   7
   0 -12 -29 86.1846 8.69855  12
   0 -12  29 74.1043 9.00778  14
   0  12  29 89.4673 9.16264  11
   0  12  29 101.792 14.2560   1
   0 -12 -30 212.582 14.0097  15
   0  12 -30 216.064 15.3492  16
   0  12 -30 193.229 15.6171   7
   0 -12 -30 187.986 11.9480  12
   0 -12  30 176.973 12.3081  14
   0  12  30 193.921 18.0045   1
   0 -12  30 189.848 13.0198   8
   0  12  30 212.747 15.9169   9
   0 -12  30 220.860 16.5100   9
   0  12 -31 8.05091 11.1001  16
   0 -12 -31 5.84972 9.70922  15
   0  12 -31 5.76166 12.0595   7
   0 -12 -31 0.79907 8.01394  12
   0 -12  31-10.3043 8.38559  14
   0  12  31-4.42063 14.7158   1
   0 -12  31 6.20501 12.2095   9
   0  12  31 4.16399 12.4377   9
   0 -12  31 6.74697 8.96622   8
   0 -12 -32 63.2395 10.6820  15
   0  12 -32 47.9413 12.2402  16
   0  12 -32 44.1021 12.2197   7
   0 -12 -32 57.1441 8.52804  12
   0 -12  32 62.0909 9.35791  14
   0  12  32 17.4223 14.2584   1
   0  12  32 66.1088 13.1692   9
   0 -12  32 50.4746 10.0688   8
   0 -12  32 56.0451 13.1336   9
   0  12 -33 131.907 9.94179  17
   0  12 -33 117.407 14.2798  16
   0 -12 -33 117.766 12.0867  15
   0  12 -33 117.840 14.3158   7
   0 -12 -33 147.068 10.7599  12
   0 -12  33 128.904 11.2624  14
   0  12  33 114.907 17.1768   1
   0 -12  33 158.108 15.3492   9
   0  12  33 140.758 15.0987   9
   0  12 -34 899.114 34.5716  17
   0  12 -34 877.276 38.6367  16
   0 -12 -34 894.520 36.7769  15
   0  12 -34 1006.99 39.0206   7
   0 -12  34 976.864 35.8179  14
   0 -12 -34 934.319 35.7331  12
   0  12  34 893.532 39.2295   9
   0 -12  34 948.436 39.6540   9
   0  12  34 873.755 41.5241   1
   0 -12 -35 22.4650 9.19535  16
   0  12 -35 31.1922 13.1233  16
   0 -12 -35 20.7773 10.3208  15
   0  12 -35 22.1578 13.5818   7
   0 -12 -35 18.7309 8.87822  12
   0 -12  35 29.4011 8.98436  14
   0  12  35 18.4619 13.7486   9
   0 -12  35 25.6780 13.7537   9
   0  12  35 11.9191 16.3016   1
   0 -12 -36 17.4532 9.09237  16
   0 -12 -36 26.3719 10.5489  15
   0  12 -36-8.13072 12.3341  16
   0  12 -36-4.05896 12.9758   7
   0 -12  36 6.76623 8.55378  14
   0 -12 -36 20.4386 8.87857  12
   0 -12  36 21.0072 13.7108   9
   0  12  36 13.2465 13.5197   9
   0  12  36 3.03627 15.7226   1
   0  12 -37 78.1114 14.8739  16
   0 -12 -37 65.7474 11.7466  15
   0 -12 -37 71.9162 10.4995  16
   0  12 -37 66.7001 14.1918   7
   0 -12 -37 65.2384 10.7027  12
   0 -12  37 51.0716 15.1418   9
   0  12  37 49.5417 15.3158   9
   0  12  37 33.9270 17.0747   1
   0 -12 -38 314.683 18.0249  15
   0  12 -38 285.135 20.9592  16
   0 -12 -38 329.613 17.0986  16
   0  12 -38 337.763 20.5317   7
   0 -12 -38 334.185 17.2239  12
   0  12  38 327.994 21.6705   9
   0 -12  38 319.667 21.9599   9
   0  12  38 297.569 23.9674   1
   0 -12 -39 18.3234 11.5103  15
   0 -12 -39 9.53756 10.1554  16
   0  12 -39 18.5061 14.0871   7
   0 -12 -39 4.22643 9.34090  12
   0  12  39 7.20509 14.3144   9
   0 -12  39 18.2947 14.5905   9
   0  12  39-4.23511 15.9686   1
   0 -12 -40 9.95893 10.8016  15
   0 -12 -40 26.4182 10.4510  16
   0  12 -40 15.0266 13.3388   7
   0 -12 -40 18.1324 10.3482  12
   0 -12  40 10.5608 14.7738   9
   0  12  40 0.80422 14.6071   9
   0  12  40 22.5159 17.8003   1
   0 -12 -41 289.728 18.1935  15
   0 -12 -41 312.242 16.9528  16
   0  12 -41 295.907 20.4295   7
   0 -12 -41 289.308 17.1081  12
   0  12  41 242.397 20.6708   9
   0 -12  41 293.316 22.0801   9
   0  12  41 342.772 25.3102   1
   0 -12 -42 13.9213 10.4013  16
   0 -12 -42 22.0506 10.6039  12
   0 -12  42 43.0137 16.1433   9
   0  12  42 8.91401 15.4692   9
   0  12 -42 22.5419 14.1434   7
   0  12  42 17.5400 18.3860   1
   0 -12 -43 8.92193 10.4907  12
   0 -12  43 21.6481 16.3562   9
   0  12  43 21.1096 15.8550   9
   0  12 -43 31.3645 15.5249   7
   0 -12 -44 49.5435 11.8824  12
   0  12  44 59.2496 17.3628   9
   0 -12  44 74.3240 17.8785   9
   0  12 -44 66.6186 15.6794   7
   0 -12  45 10.0139 16.8181   9
   0  12  45 27.4584 16.6735   9
   0  12 -45 67.7574 15.3932   7
   0  12  46 98.7884 17.3489   9
   0  13   0 0.43327 2.24470  16
   0  13   0-4.76097 4.40368  14
   0 -13   0 7.49892 3.92298   6
   0 -13   0 4.83811 3.32245  11
   0  13   0-2.32732 3.64504   1
   0  13   1 28.2654 2.62740  16
   0  13  -1 37.6444 3.07206  16
   0  13  -1 24.5984 4.83417  14
   0  13   1 28.7146 5.11242  14
   0 -13   1 35.5892 4.52346   6
   0 -13  -1 34.9800 4.44323   6
   0 -13  -1 26.7911 3.69895  11
   0 -13   1 34.8928 4.18816  11
   0  13  -1 26.4116 4.12056   1
   0  13   1 24.3855 4.26930   1
   0  13  -2 3824.14 131.081  16
   0  13   2 3792.59 130.572  16
   0 -13  -2 3851.20 131.856   6
   0 -13   2 3889.59 132.005   6
   0  13  -2 3841.38 132.262  14
   0 -13  -2 3873.24 131.486  11
   0 -13   2 3828.54 131.963  11
   0  13  -2 3863.87 132.142   1
   0  13   2 3795.81 132.090   1
   0  13  -3 24.3656 3.22001  16
   0  13   3 26.3532 2.14562  16
   0 -13  -3 30.2416 4.25825  14
   0 -13   3 10.8763 4.22111  14
   0 -13   3 22.1946 4.52370   6
   0 -13  -3 35.6433 4.43225   6
   0  13  -3 30.6935 4.98740  14
   0 -13  -3 30.5964 3.54308  11
   0 -13   3 24.3752 4.32107  11
   0  13   3 12.6793 3.69453   1
   0  13   4 926.872 32.1846  16
   0  13  -4 962.672 33.2803  16
   0 -13   4 920.839 34.3942  14
   0 -13  -4 920.316 34.5166  14
   0 -13   4 936.779 34.0295   6
   0 -13  -4 922.412 33.7123   6
   0  13  -4 935.029 34.0824  14
   0 -13   4 910.409 34.0842  11
   0 -13  -4 960.515 33.1793  11
   0  13   4 937.512 34.0292   1
   0  13   5 87.0483 3.74278  16
   0 -13  -5 90.5405 6.45274  14
   0 -13   5 93.9662 6.48468  14
   0  13  -5 93.8275 5.49068  16
   0 -13   5 94.4347 6.34359   6
   0 -13  -5 96.4013 6.14802   6
   0  13  -5 100.962 6.29056  14
   0  13   5 85.0996 5.22320  11
   0 -13  -5 90.9033 4.99621  11
   0 -13   5 92.2643 6.24084  11
   0  13   5 99.8365 6.03408   1
   0 -13  -6 3.33608 4.11704  14
   0 -13  -6 5.52403 1.47153  16
   0  13  -6 6.79611 3.50804  16
   0 -13   6 9.91051 4.35209   6
   0 -13  -6 13.4489 4.19984   6
   0 -13   6 7.47920 2.93445  12
   0 -13   6 5.92298 3.87587  14
   0  13  -6 8.83637 4.34983  14
   0 -13  -6 11.5063 2.95161  11
   0  13   6 10.1962 3.33011  11
   0  13   6 4.19632 3.61983   1
   0  13   7 165.386 8.62125   1
   0 -13  -7 175.017 6.34273  16
   0 -13  -7 155.993 9.00547  14
   0  13  -7 170.959 8.40730  16
   0 -13  -7 176.853 8.45360   6
   0 -13   7 170.482 8.87130   6
   0 -13   7 166.177 9.00050  14
   0  13  -7 193.844 9.03117  14
   0  13   7 176.387 7.67470  11
   0 -13  -7 166.621 7.43504  11
   0 -13   7 166.500 8.59690   5
   0  13   8 60.9440 5.58319   1
   0 -13  -8 71.7531 3.07615  16
   0 -13  -8 73.1999 6.16229  14
   0  13  -8 61.5822 5.19831  16
   0 -13   8 78.3854 6.08698   6
   0 -13   8 71.0501 6.05816  14
   0  13  -8 85.8970 5.91235  14
   0 -13  -8 76.0296 4.33486  11
   0  13   8 73.9720 4.73186  11
   0 -13   8 85.1269 5.73372   5
   0  13   9 12.9657 4.12963   1
   0 -13  -9 13.9666 1.54291  16
   0  13  -9 14.6786 4.16679  16
   0 -13  -9 19.9855 4.96011  15
   0 -13   9 25.1590 4.97243   6
   0  13  -9 17.4972 4.45309  14
   0 -13   9 20.2283 4.55908  14
   0 -13  -9 18.9268 2.95593  11
   0  13   9 13.0955 3.30351  11
   0 -13   9 11.6987 3.95933   5
   0  13  -9 17.8152 4.68962   5
   0  13  10 12.2021 4.41368   1
   0 -13 -10 12.5817 1.65027  16
   0 -13 -10 12.3544 5.01965  15
   0  13 -10 12.0048 4.52633  16
   0 -13  10 15.9555 5.13345   6
   0 -13  10 16.5288 4.18704  12
   0 -13  10 16.5852 4.69350  14
   0  13 -10 15.1343 4.53768  14
   0  13  10 11.1028 3.18607  11
   0 -13 -10 8.74217 2.85403  11
   0 -13  10 11.3588 3.95616   5
   0  13 -10 21.8669 4.69766   5
   0  13  11 6.70077 4.50152   1
   0 -13 -11 5.53341 4.95507  15
   0  13  11 9.27482 5.66496  14
   0  13 -11 7.54671 4.75446  16
   0 -13 -11 7.34731 1.71420  16
   0 -13 -11 10.9592 3.37030  13
   0  13 -11 6.03840 4.21671  14
   0 -13  11 11.2399 4.35430  12
   0 -13  11 7.73054 4.43293  14
   0  13  11 7.02634 3.19588  11
   0 -13  11 7.35533 3.83248   5
   0  13 -11 7.12538 4.81731   5
   0  13  12 13.3718 4.69609   1
   0  13  12 10.4999 3.15071   2
   0  13 -12 8.41203 4.99230  16
   0 -13 -12 11.7316 4.84861  15
   0 -13 -12 8.21758 1.95608  16
   0 -13 -12 11.7572 3.66117  13
   0  13 -12 9.32070 4.54312  14
   0 -13  12 16.6343 4.93670  12
   0 -13  12 7.16084 4.61968  14
   0  13  12 4.78758 3.45511  11
   0  13 -12 21.3878 5.29795   5
   0 -13  12 12.7358 4.56920   5
   0  13 -12 11.3304 5.29746   6
   0  13  13 303.757 14.4158   1
   0  13 -13 339.283 14.7792  16
   0 -13 -13 312.243 14.8920  15
   0 -13 -13 319.383 11.8851  16
   0 -13 -13 320.848 13.1692  13
   0  13 -13 341.664 13.9002  14
   0 -13  13 361.443 14.4831  14
   0  13  13 314.050 12.7828  11
   0  13  13 326.390 12.6035   2
   0  13 -13 331.905 14.1758   5
   0 -13  13 344.496 14.1782   5
   0  13 -13 322.456 14.9882   6
   0  13  14 29.1299 5.99830   1
   0 -13 -14 34.1766 3.02074  16
   0 -13 -14 35.0964 6.78191  15
   0  13 -14 24.4032 6.46972  16
   0  13 -14 32.3605 5.43719  14
   0 -13  14 18.7020 5.22670  14
   0 -13 -14 27.8732 4.57550  13
   0  13  14 30.7782 4.37192  11
   0 -13  14 33.7071 6.12240   5
   0  13  14 33.6020 3.73646   2
   0  13  15 518.821 20.8523   1
   0 -13 -15 495.121 17.9001  16
   0 -13  15 521.220 18.1741  15
   0 -13 -15 500.946 21.0577  15
   0  13  15 501.840 20.6447   6
   0 -13  15 476.641 20.1586  14
   0  13 -15 492.343 19.5090  14
   0 -13 -15 487.094 19.0279  13
   0  13  15 502.439 18.7104  11
   0  13  15 469.053 18.1127   2
   0 -13  15 494.722 19.9634   5
   0  13  16 805.660 32.0334   1
   0 -13 -16 834.143 29.2179  16
   0 -13  16 850.695 29.3001  15
   0 -13 -16 788.962 32.0082  15
   0  13  16 827.430 31.6812   6
   0 -13 -16 838.544 30.2768  13
   0 -13  16 798.512 31.2027  14
   0  13 -16 843.331 30.6132  14
   0  13  16 828.563 29.8686  11
   0  13  16 824.424 29.2225   2
   0 -13  16 808.995 30.9973   5
   0  13  17 198.432 8.37942   2
   0 -13 -17 189.324 11.7750  15
   0 -13  17 216.328 8.59019  15
   0  13  17 217.418 11.7112   6
   0  13 -17 223.264 10.4185  14
   0 -13  17 205.906 10.9256  14
   0 -13 -17 208.933 9.85949  13
   0  13  17 211.107 9.48758  11
   0 -13  17 215.746 12.3539   9
   0  13  17 211.092 12.0264   1
   0  13 -18 1145.97 42.0305   7
   0 -13 -18 1094.81 42.9689  15
   0 -13  18 1163.25 39.8966  15
   0  13  18 1108.56 42.5483   6
   0 -13 -18 1137.41 41.1300  13
   0 -13  18 1133.71 41.9925  14
   0  13  18 1182.81 40.7366  11
   0 -13  18 1138.05 43.3992   9
   0  13  18 1102.21 43.0534   1
   0 -13  19 473.140 21.4504   9
   0  13 -19 494.686 20.2831   7
   0 -13  19 477.895 19.9361   8
   0 -13 -19 460.618 20.8735  15
   0 -13  19 477.237 17.4881  15
   0  13  19 477.848 20.7272   6
   0 -13  19 474.726 19.9056  14
   0  13  19 501.189 18.6078  11
   0  13  19 443.896 21.2085   1
   0 -13  20 11.3459 8.62706   9
   0  13 -20-2.69187 7.93245   7
   0 -13  20-3.19439 6.81491   8
   0 -13 -20-0.47821 8.43689  15
   0 -13  20 0.11435 3.42141  15
   0  13  20-6.62992 8.45467   6
   0 -13  20 3.33712 6.64535  14
   0  13  20 7.98563 5.78889  11
   0  13  20 6.91735 8.60612   1
   0  13 -21 3.23904 7.23005   7
   0 -13  21 5.08498 6.45474   8
   0 -13  21 12.3584 8.11284   9
   0 -13 -21 16.0889 7.97019  15
   0 -13  21 14.6016 3.39910  15
   0  13  21 6.90069 8.24063   6
   0 -13  21 12.8447 6.71270  14
   0  13  21 13.7535 5.52666  11
   0  13  21 15.1043 8.56691   1
   0  13  22-12.9880 8.47070   1
   0 -13  22-1.16678 7.94469   9
   0 -13  22-2.60526 6.15215   8
   0  13 -22-0.42577 7.45875   7
   0 -13 -22 3.47325 7.42772  15
   0 -13  22 6.29433 3.15705  15
   0  13  22-7.17814 7.81347   6
   0 -13  22 3.46085 6.24632  14
   0  13  22 7.86919 5.51474  11
   0  13  22 6.37628 4.02579   4
   0  13  23 38.4780 9.76805   1
   0 -13  23 31.5451 9.10934   9
   0 -13  23 53.6645 7.43013   8
   0 -13  23 50.5539 3.92535  15
   0 -13 -23 63.1553 9.22790  15
   0  13  23 53.2476 9.34624   6
   0  13 -23 48.7327 8.23456   7
   0 -13  23 56.4060 7.59582  14
   0  13  23 63.8575 6.44415  11
   0  13  23 54.4903 4.79751   4
   0  13  24-14.3808 9.63997   1
   0 -13  24-6.92671 9.14409   9
   0 -13  24 1.55991 6.74629   8
   0 -13 -24 6.69096 7.94842  15
   0 -13  24 5.31262 3.02161  15
   0  13  24-7.76137 8.95002   6
   0  13 -24 10.8023 7.87303   7
   0 -13  24 0.39907 6.70329  14
   0  13  24 9.77656 5.82812  11
   0  13  24 9.59525 3.95228   4
   0  13 -25 48.7155 9.89223  16
   0 -13 -25 60.2235 8.85385  15
   0 -13  25 43.9032 3.73477  15
   0  13 -25 60.7475 9.62311   7
   0  13  25 44.6249 9.59524   6
   0 -13  25 37.3813 7.37212  14
   0 -13  25 40.3882 7.72577   8
   0 -13  25 61.4074 10.2633   9
   0  13  25 34.9658 10.9511   1
   0 -13  26 100.584 4.92470  15
   0 -13 -26 103.016 10.4369  15
   0  13 -26 112.253 11.7663  16
   0  13 -26 80.1619 10.7493   7
   0  13  26 83.6965 11.3775   6
   0 -13  26 100.513 9.25605  14
   0 -13 -26 101.592 8.24380  12
   0 -13  26 96.5204 9.38920   8
   0 -13  26 81.2807 11.6280   9
   0  13  26 81.7654 12.3744   1
   0 -13  27 25.5785 2.86513  15
   0  13 -27 35.6471 10.4623  16
   0 -13 -27 38.0127 9.43421  15
   0  13 -27 20.6246 9.81433   7
   0 -13  27 33.6582 8.00606  14
   0 -13 -27 33.4355 7.21380  12
   0 -13  27 41.0890 8.25961   8
   0 -13  27 24.5804 10.4641   9
   0  13  27 7.52494 11.4816   1
   0 -13  28 313.414 19.1919   9
   0  13  28 310.972 18.3136   9
   0 -13  28 329.887 16.5002   8
   0 -13 -28 307.830 17.5060  15
   0  13 -28 330.579 18.7390  16
   0  13 -28 350.492 18.7698   7
   0 -13  28 367.977 16.6348  14
   0 -13 -28 335.642 15.7034  12
   0  13  28 390.280 16.0901  11
   0  13  28 303.408 20.2373   1
   0 -13 -29 9.81513 9.29040  15
   0  13 -29-3.27781 10.7362  16
   0  13 -29 3.55614 10.7400   7
   0 -13  29-0.42634 7.82246  14
   0 -13 -29 1.50814 7.09137  12
   0  13  29-13.9304 12.0831   1
   0 -13  29 20.3140 11.6705   9
   0  13  29-4.50880 10.6567   9
   0 -13  29-2.19919 8.37518   8
   0  13 -30 16.7455 11.6862  16
   0 -13 -30-3.85089 9.64363  15
   0  13 -30 4.94001 11.6742   7
   0 -13  30 15.3435 9.00774  14
   0 -13 -30 20.0844 8.17459  12
   0  13  30 1.70763 13.9735   1
   0  13  30 8.71083 11.6160   9
   0 -13  30 12.5875 8.95646   8
   0 -13  30 14.0024 12.2373   9
   0  13 -31 148.535 14.9961  16
   0 -13 -31 119.641 12.5301  15
   0  13 -31 176.570 15.2612   7
   0 -13  31 156.348 11.5961  14
   0 -13 -31 166.950 11.1261  12
   0  13  31 140.329 17.7316   1
   0 -13  31 121.018 15.2810   9
   0  13  31 158.383 15.4886   9
   0 -13  31 150.327 12.0652   8
   0 -13 -32 400.131 20.2507  15
   0  13 -32 373.831 21.7506  16
   0  13 -32 392.612 22.0070   7
   0 -13  32 398.879 18.8185  14
   0 -13 -32 421.675 18.5061  12
   0  13  32 353.708 24.0473   1
   0 -13  32 421.000 19.6597   8
   0  13  32 411.030 22.4227   9
   0 -13  32 453.460 23.2240   9
   0  13 -33 9.25695 11.7453  16
   0 -13 -33 3.37267 10.0826  15
   0  13 -33-8.65582 12.2564   7
   0 -13 -33 6.59680 8.02215  12
   0 -13  33-3.77817 8.35052  14
   0  13  33-17.2073 14.7945   1
   0  13  33-5.21505 12.4986   9
   0 -13  33-1.64906 12.4479   9
   0 -13  33 0.95612 9.08211   8
   0  13 -34 91.4986 9.80758  17
   0 -13 -34 90.0539 9.76213  16
   0  13 -34 95.8493 14.5705  16
   0 -13 -34 85.4182 12.0295  15
   0  13 -34 96.4660 14.5886   7
   0 -13 -34 89.2652 10.0778  12
   0 -13  34 90.2879 10.2617  14
   0  13  34 62.3114 14.9381   9
   0 -13  34 102.093 14.3123   9
   0  13  34 58.3096 16.6535   1
   0 -13 -35 22.6771 8.82005  16
   0  13 -35 6.65149 13.0291  16
   0 -13 -35 1.70458 10.3332  15
   0  13 -35 6.81623 13.2547   7
   0 -13 -35 7.28461 8.53285  12
   0 -13  35 13.9873 9.16106  14
   0 -13  35 6.78685 13.4303   9
   0  13  35-4.69201 13.6259   9
   0  13  35-37.6176 17.3400   1
   0  13 -36 519.493 27.7385  16
   0 -13 -36 619.903 24.6414  16
   0 -13 -36 562.655 26.1758  15
   0  13 -36 624.601 28.4074   7
   0 -13 -36 551.970 24.6979  12
   0 -13  36 595.249 24.5717  14
   0 -13  36 597.627 29.3344   9
   0  13  36 573.988 28.9070   9
   0  13  36 591.104 32.2750   1
   0  13 -37 14.5371 13.8254  16
   0 -13 -37 15.4582 9.27585  16
   0 -13 -37 8.02112 10.9110  15
   0  13 -37 7.57573 13.3690   7
   0 -13 -37 20.9251 9.38368  12
   0  13  37 5.60822 15.0991   9
   0 -13  37 16.5502 14.6636   9
   0  13  37 12.5912 17.4531   1
   0  13 -38 14.7544 14.0880  16
   0 -13 -38 20.9075 9.44710  16
   0 -13 -38 4.59813 11.0744  15
   0  13 -38 13.8248 13.6586   7
   0 -13 -38 11.3218 9.37868  12
   0 -13  38 7.04664 13.7926   9
   0  13  38-1.61377 14.3278   9
   0  13  38 1.06392 17.2835   1
   0  13 -39 167.329 16.6420  16
   0 -13 -39 154.215 14.2164  15
   0 -13 -39 170.946 12.8337  16
   0  13 -39 163.492 16.8271   7
   0 -13 -39 149.263 12.5522  12
   0  13  39 152.068 17.6707   9
   0 -13  39 175.312 17.8167   9
   0  13  39 147.759 20.7209   1
   0  13 -40 25.6036 14.9177  16
   0 -13 -40 23.1050 9.83577  16
   0 -13 -40-1.72508 11.1781  15
   0  13 -40 45.4977 14.0547   7
   0 -13 -40 14.9855 9.69496  12
   0  13  40 17.1668 15.0950   9
   0 -13  40 12.5677 15.1736   9
   0  13  40 3.27731 17.0904   1
   0 -13 -41 7.44068 11.9610  15
   0 -13 -41 5.21782 10.4681  12
   0 -13  41 25.3612 15.7677   9
   0  13  41-11.4751 15.2974   9
   0  13 -41 13.7736 13.9943   7
   0  13  41 7.73016 18.8521   1
   0 -13 -42 66.7047 11.8052  12
   0 -13  42 107.692 18.0353   9
   0  13  42 58.3052 16.5874   9
   0  13 -42 92.8024 16.0806   7
   0  13  42 90.2823 20.4416   1
   0 -13 -43 83.9467 11.8335  12
   0 -13  43 47.7004 17.7315   9
   0  13  43 65.6596 17.8418   9
   0  13 -43 78.8183 15.9745   7
   0  13  43 70.5114 18.9837   6
   0  13  44 35.2267 17.4845   9
   0 -13  44 82.0394 18.5597   9
   0  13  44 82.4209 19.0354   6
   0  13 -44 67.5303 16.2102   7
   0  13  45 20.3801 15.5935   9
   0  13  45 14.9170 17.7392   6
   0  14   0 2535.70 88.3628  16
   0  14   0 2626.26 90.0936  14
   0 -14   0 2639.05 89.5989   6
   0 -14   0 2545.75 89.3167  11
   0  14   0 2613.82 89.8336   1
   0  14  -1 185.268 7.97388  16
   0  14   1 205.510 7.75425  16
   0 -14  -1 196.954 9.31289   6
   0 -14   1 198.951 9.46524   6
   0  14  -1 182.402 9.97062  14
   0  14   1 209.656 10.1661  14
   0 -14   1 186.536 9.06701  11
   0 -14  -1 207.505 8.89699  11
   0  14   1 198.274 9.42935   1
   0  14  -1 176.195 9.27182   1
   0  14  -2 671.054 23.2666  16
   0  14   2 660.368 22.6649  16
   0 -14   2 551.587 24.5313  14
   0 -14  -2 646.942 24.1983   6
   0 -14   2 665.454 24.3605   6
   0  14  -2 655.282 24.7109  14
   0 -14  -2 637.503 23.7077  11
   0 -14   2 624.240 22.3307  10
   0 -14   2 664.079 24.2970  11
   0  14  -2 662.645 24.4621   1
   0  14   2 677.478 24.5036   1
   0  14   3 8.95040 1.93012  16
   0  14  -3 16.2256 3.09766  16
   0 -14   3 9.43360 4.46492  14
   0 -14   3 11.5802 4.16138   6
   0 -14  -3 9.48411 4.28390   6
   0  14  -3 9.53884 4.76321  14
   0 -14   3 7.41660 4.12368  11
   0 -14  -3 9.10735 3.42678  11
   0  14  -3 15.3635 4.04427   1
   0  14   3 16.8895 3.99608   1
   0  14  -4 105.815 5.82407  16
   0  14   4 103.394 4.36597  16
   0 -14   4 106.448 7.04635  14
   0 -14  -4 93.3979 6.89186  14
   0 -14   4 99.2203 6.87125   6
   0 -14  -4 111.462 6.76437   6
   0  14  -4 108.881 7.30850  14
   0 -14   4 107.241 6.79504  11
   0 -14  -4 103.665 5.64895  11
   0  14   4 100.698 6.57355   1
   0  14   5 1.03337 1.47871  16
   0  14  -5 0.40438 3.21483  16
   0 -14   5 4.04386 4.38658  14
   0 -14  -5 5.67847 4.56679  14
   0 -14  -5 1.66461 4.16952   6
   0 -14   5-2.15774 4.56931   6
   0  14  -5 2.81728 4.21733  14
   0 -14   5 0.62400 4.48863  11
   0 -14  -5 1.20357 2.93538  11
   0  14   5 2.94312 3.73638   1
   0 -14   6 140.739 7.72088   5
   0 -14  -6 119.227 8.16760  14
   0  14  -6 136.796 7.22158  16
   0 -14   6 139.781 8.23774  14
   0 -14  -6 137.205 7.51203   6
   0 -14   6 143.109 8.16922   6
   0  14  -6 146.287 8.15845  14
   0 -14  -6 136.604 6.61490  11
   0  14   6 143.712 6.95995  11
   0 -14   6 129.778 8.12467  11
   0  14   6 141.826 7.79017   1
   0 -14   7 86.0413 6.08396   5
   0 -14  -7 70.9222 6.42038  14
   0  14  -7 78.8348 5.57653  16
   0 -14  -7 77.3209 5.92040   6
   0 -14   7 88.9048 6.72294   6
   0 -14   7 67.7037 6.32076  14
   0  14  -7 81.9120 6.45427  14
   0  14   7 80.9764 3.36418  10
   0  14   7 75.0183 5.15078  11
   0 -14  -7 74.3528 4.69153  11
   0  14   7 78.3532 5.91736   1
   0 -14   8 12.9204 4.43764   5
   0  14  -8 14.2222 4.23478  16
   0 -14  -8 11.7969 4.78239  14
   0 -14  -8 12.8317 1.37172  16
   0 -14   8 21.3188 5.18271   6
   0 -14   8 11.2221 4.66131  14
   0  14  -8 18.9454 5.02662  14
   0 -14  -8 14.9586 3.08914  11
   0  14   8 14.9018 3.44273  11
   0  14   8 17.4375 4.48106   1
   0  14   9 69.8785 6.07598   1
   0 -14  -9 64.3568 2.86513  16
   0  14  -9 64.6002 5.68428  16
   0 -14  -9 70.7302 7.11934  15
   0  14  -9 68.6270 6.04420  14
   0 -14   9 70.9733 5.68458  12
   0 -14   9 72.4697 6.33186  14
   0 -14  -9 64.1227 4.31913  11
   0  14   9 67.1653 4.81508  11
   0 -14   9 85.3308 6.17570   5
   0  14  10 248.344 11.6515   1
   0 -14 -10 234.388 8.64198  16
   0 -14 -10 248.856 12.3612  15
   0  14 -10 232.572 11.2861  16
   0  14 -10 252.630 11.9996   6
   0  14 -10 251.253 11.1436  14
   0 -14  10 251.619 11.0830  12
   0 -14  10 244.255 11.6284  14
   0 -14 -10 232.164 9.76249  11
   0  14  10 259.352 10.0916  11
   0 -14  10 247.682 11.3386   5
   0  14  11 19.0430 5.13533   1
   0 -14 -11 16.3698 6.06095  15
   0  14 -11 33.7145 5.43388  16
   0 -14 -11 22.3081 1.93868  16
   0 -14  11 22.5389 5.20659  14
   0  14 -11 17.5104 5.09885  14
   0 -14 -11 24.7150 3.84220  13
   0  14  11 22.1464 3.78939  11
   0 -14 -11 21.6526 3.38521  11
   0 -14  11 25.3239 4.84650   5
   0  14 -11 15.3139 5.58777   6
   0  14  12 102.901 6.40011   2
   0  14  12 135.576 8.35610   1
   0 -14 -12 131.400 5.09482  16
   0  14 -12 124.669 8.27119  16
   0 -14 -12 144.153 9.27382  15
   0 -14 -12 118.243 6.78931  13
   0 -14  12 126.001 8.32829  14
   0  14 -12 115.099 7.73531  14
   0  14  12 126.765 6.63447  11
   0 -14  12 132.928 8.19540   5
   0  14 -12 127.189 8.88757   6
   0  14  13 211.848 11.6016   1
   0 -14 -13 208.049 7.98095  16
   0  14 -13 208.187 11.4160  16
   0 -14 -13 234.362 12.3806  15
   0  14  13 216.992 11.4194   6
   0  14 -13 206.032 10.6532  14
   0 -14 -13 211.091 9.68066  13
   0 -14  13 202.051 11.1869  14
   0  14  13 198.749 9.34760  11
   0  14  13 199.754 9.10059   2
   0  14 -13 232.363 12.1550   6
   0 -14  13 227.315 10.9745   5
   0  14  14 18.1863 6.18659   1
   0 -14 -14 18.0990 2.56068  16
   0  14 -14 12.0096 6.01645  16
   0 -14 -14 20.5866 6.41033  15
   0  14  14 19.3872 6.15868   6
   0  14 -14 22.8844 5.56576  14
   0 -14  14 23.2760 5.82142  14
   0 -14 -14 24.2432 4.37121  13
   0  14  14 17.6612 4.19666  11
   0 -14  14 17.9725 5.61337   5
   0  14  14 19.1505 3.84305   2
   0  14 -14 15.0016 6.66467   6
   0  14  15 107.330 8.49577   1
   0 -14 -15 106.446 4.82403  16
   0  14 -15 92.2821 8.44891  16
   0 -14 -15 91.7052 8.23812  15
   0  14  15 91.8153 8.38086   6
   0 -14 -15 103.448 6.42552  13
   0 -14  15 101.188 7.70615  14
   0  14 -15 108.859 7.31049  14
   0  14  15 103.754 6.17449  11
   0 -14  15 90.5117 7.54831   5
   0  14  15 95.3592 5.55133   2
   0  14  16 453.677 20.6350   1
   0 -14 -16 487.214 17.5382  16
   0 -14 -16 446.775 20.7695  15
   0  14 -16 480.798 20.7682  16
   0 -14  16 504.836 17.8934  15
   0  14  16 490.190 20.5820   6
   0  14 -16 490.163 19.2786  14
   0 -14 -16 484.194 18.7485  13
   0 -14  16 502.419 20.1563  14
   0  14  16 487.442 18.4329  11
   0  14  16 478.204 17.8549   2
   0 -14  16 481.378 19.8517   5
   0 -14  17 957.182 34.7080   5
   0  14  17 911.528 32.5894   2
   0  14  17 875.128 35.5951   1
   0 -14 -17 959.501 32.5519  16
   0 -14 -17 932.297 35.8612  15
   0  14 -17 890.599 35.5800  16
   0 -14  17 945.230 32.6712  15
   0  14  17 936.975 35.3038   6
   0 -14 -17 940.140 33.7293  13
   0  14 -17 904.812 34.0018  14
   0 -14  17 919.504 34.8532  14
   0  14  17 950.688 33.2941  11
   0 -14  17 840.360 35.7035   9
   0  14 -17 879.995 34.4997   7
   0  14  18 93.0143 5.44015   2
   0  14  18 108.454 9.74461   1
   0 -14 -18 108.965 5.70552  16
   0 -14 -18 121.354 9.82631  15
   0 -14  18 113.758 5.81024  15
   0  14 -18 104.298 9.89859  16
   0  14  18 137.084 9.98310   6
   0 -14  18 97.9323 8.39474  14
   0 -14 -18 99.7624 7.27531  13
   0 -14  18 104.179 10.1300   9
   0  14  18 112.540 7.00707  11
   0  14 -18 121.105 8.77079   7
   0  14  19-1.03228 8.09042   1
   0 -14 -19 7.97473 3.99233  16
   0  14 -19 5.01834 8.67294  16
   0 -14  19 5.21640 3.79610  15
   0 -14 -19 2.46233 8.32832  15
   0  14  19 0.43884 7.92062   6
   0 -14 -19-4.29133 5.66294  13
   0 -14  19 10.8042 6.97085  14
   0  14  19 13.8565 5.64348  11
   0 -14  19 8.36832 6.99851   8
   0  14 -19-3.71228 7.68431   7
   0 -14  19 13.4439 8.29547   9
   0  14 -20 512.578 21.2080   7
   0 -14  20 498.716 20.8584   8
   0 -14  20 491.342 18.1969  15
   0  14 -20 494.696 22.4093  16
   0 -14 -20 498.405 22.2698  15
   0  14  20 512.468 22.0429   6
   0 -14  20 462.166 20.7346  14
   0  14  20 554.056 19.5456  11
   0 -14  20 476.441 22.2482   9
   0  14  20 456.832 22.3532   1
   0  14 -21 537.897 22.4240   7
   0 -14  21 549.467 22.0578   8
   0 -14 -21 472.754 22.9109  15
   0 -14  21 543.501 19.3238  15
   0  14 -21 520.700 23.6154  16
   0  14  21 527.779 23.1802   6
   0 -14  21 491.994 22.0111  14
   0 -14  21 533.676 24.0574   9
   0  14  21 561.546 20.6969  11
   0  14  21 543.715 23.9468   1
   0  14 -22-2.14779 7.23915   7
   0 -14  22 24.6115 8.42951   9
   0 -14  22 8.49996 6.53740   8
   0 -14 -22 3.11572 7.35423  15
   0 -14  22 9.68535 3.29519  15
   0  14 -22 8.91973 8.46082  16
   0  14  22 0.49093 7.90218   6
   0 -14  22 15.0233 6.78314  14
   0  14  22 4.32789 5.13667  11
   0  14  22-1.79860 8.19214   1
   0  14  23 41.4858 9.88118   1
   0 -14  23 43.8630 7.36655   8
   0 -14  23 54.2029 10.0544   9
   0 -14  23 38.4258 3.72459  15
   0  14 -23 26.4150 9.26134  16
   0 -14 -23 31.1466 8.11372  15
   0  14  23 39.2284 8.92296   6
   0  14 -23 24.7600 8.39537   7
   0 -14  23 50.7496 7.62638  14
   0  14  23 40.7977 6.29321  11
   0  14  23 35.8395 4.80665   4
   0  14 -24 159.774 11.1763   7
   0 -14  24 138.118 12.2979   9
   0 -14  24 143.956 10.0969   8
   0 -14 -24 140.686 11.3045  15
   0  14 -24 115.767 11.9868  16
   0 -14  24 143.345 6.29070  15
   0  14  24 133.093 11.9760   6
   0 -14  24 114.884 9.84408  14
   0  14  24 142.932 8.80058  11
   0  14  24 112.031 12.2490   1
   0  14 -25 33.9780 9.61396  16
   0 -14  25 42.8576 3.78902  15
   0 -14 -25 45.3336 9.27682  15
   0  14  25 43.7976 10.3662   6
   0  14 -25 66.5288 9.69353   7
   0 -14  25 53.2484 8.13742  14
   0 -14  25 50.1516 10.6290   9
   0 -14  25 47.8480 8.28386   8
   0  14  25 47.7970 10.8085   1
   0 -14  26 358.622 13.5347  15
   0  14 -26 366.707 19.7818  16
   0 -14 -26 379.445 18.9111  15
   0  14  26 391.226 19.5325   6
   0  14 -26 408.626 18.7896   7
   0 -14  26 388.536 17.5515  14
   0 -14  26 380.088 17.4447   8
   0 -14  26 363.175 19.9515   9
   0  14  26 382.839 20.5751   1
   0  14 -27 6.38152 10.0565  16
   0 -14 -27-4.47941 8.79430  15
   0 -14  27-0.59437 2.38851  15
   0  14 -27 14.6318 9.60298   7
   0  14  27 1.76119 10.5932   6
   0 -14 -27-7.46352 6.67409  12
   0 -14  27-0.43869 7.68435  14
   0 -14  27 12.9126 10.5242   9
   0 -14  27 9.05230 7.93488   8
   0  14  27 5.29884 11.7150   1
   0 -14 -28 10.1421 9.08697  15
   0  14 -28 11.7628 10.4371  16
   0  14  28-7.88895 11.1638   6
   0  14 -28 14.1353 10.4020   7
   0 -14  28 9.78487 8.23684  14
   0 -14 -28 10.2364 6.87979  12
   0 -14  28 8.15449 10.6668   9
   0 -14  28 11.9066 8.33594   8
   0  14  28-26.1587 12.9704   1
   0  14 -29 5.35531 11.1067  16
   0 -14 -29 10.2352 10.0242  15
   0  14 -29 13.0006 10.9929   7
   0  14  29-1.88042 11.8253   6
   0 -14 -29 22.8481 7.87824  12
   0 -14  29 16.3900 8.82318  14
   0 -14  29 13.7966 11.9659   9
   0 -14  29 11.2491 8.84280   8
   0  14  29 27.2443 11.4429   9
   0  14  29 1.65251 14.4021   1
   0 -14 -30 260.018 17.0682  15
   0  14 -30 298.593 18.4931  16
   0  14  30 311.841 19.4936   6
   0  14 -30 290.516 18.3489   7
   0 -14  30 305.613 15.7342  14
   0 -14 -30 290.791 14.6554  12
   0  14  30 284.558 18.3808   9
   0 -14  30 255.824 15.5419   8
   0 -14  30 280.233 19.4707   9
   0  14  30 275.951 20.8927   1
   0 -14 -31 10.9686 10.0780  15
   0  14 -31 18.1371 12.1660  16
   0  14  31 22.0042 12.6596   6
   0  14 -31 0.63816 11.3301   7
   0 -14  31 7.46702 8.50499  14
   0 -14 -31 2.73545 7.47765  12
   0  14  31 4.88949 11.8116   9
   0 -14  31-5.72521 12.3044   9
   0 -14  31 1.41052 9.23010   8
   0  14  31 8.04412 13.6736   1
   0 -14 -32 61.5377 11.3820  15
   0  14 -32 80.4943 13.2216  16
   0  14 -32 83.2003 13.3911   7
   0  14  32 74.8242 13.9295   6
   0 -14 -32 75.0352 8.99952  12
   0 -14  32 87.1955 9.93921  14
   0  14  32 90.9987 13.6110   9
   0 -14  32 69.3586 14.0553   9
   0 -14  32 72.4717 10.6631   8
   0  14  32 75.3322 15.8339   1
   0  14 -33 48.6455 13.5726  16
   0 -14 -33 18.1031 10.4345  15
   0 -14 -33 33.4812 8.14806  16
   0  14  33 35.2637 13.8864   6
   0  14 -33 45.2551 13.3314   7
   0 -14 -33 38.6166 8.48477  12
   0 -14  33 30.6436 9.25361  14
   0  14  33 22.4453 13.3622   9
   0 -14  33 38.9201 13.4383   9
   0 -14  33 25.4420 9.94270   8
   0  14  33 30.8230 16.1816   1
   0 -14 -34 377.279 17.1664  16
   0 -14 -34 398.359 20.1040  15
   0  14 -34 306.027 20.9490  16
   0  14  34 388.374 22.8687   6
   0  14 -34 342.008 21.4121   7
   0 -14  34 377.437 18.0485  14
   0 -14 -34 356.819 17.5073  12
   0 -14  34 383.666 19.2060   8
   0 -14  34 372.497 22.6918   9
   0  14  34 360.939 21.9530   9
   0  14  34 308.642 23.9337   1
   0  14 -35 68.5530 14.0762  16
   0 -14 -35 54.5957 8.90728  16
   0 -14 -35 34.2219 11.3774  15
   0  14  35 31.8727 14.9889   6
   0  14 -35 35.1545 13.5726   7
   0 -14 -35 63.0005 9.55659  12
   0 -14  35 48.3112 9.59397  14
   0  14  35 45.3714 14.0263   9
   0 -14  35 79.1007 14.6577   9
   0  14  35 46.2547 17.2644   1
   0 -14 -36 82.9083 12.5589  15
   0 -14 -36 65.0091 9.48753  16
   0  14 -36 53.6338 13.6735  16
   0  14 -36 61.6876 14.9025   7
   0  14  36 85.3902 16.3166   6
   0 -14 -36 72.2745 10.0965  12
   0  14  36 57.2066 15.4765   9
   0 -14  36 66.0010 16.0293   9
   0  14  36 52.7661 18.6263   1
   0 -14 -37 0.79822 8.57793  16
   0  14 -37-11.6895 13.3405  16
   0 -14 -37 12.4765 11.3130  15
   0  14 -37-21.5980 13.9457   7
   0  14  37 12.9000 15.0840   6
   0 -14 -37-2.62563 9.05024  12
   0 -14  37 8.90856 14.2863   9
   0  14  37-5.70407 14.4017   9
   0  14  37-21.3770 18.5367   1
   0 -14 -38 74.3663 12.7930  15
   0  14 -38 60.1035 14.9032  16
   0 -14 -38 55.3631 9.77125  16
   0  14  38 75.8946 16.8207   6
   0  14 -38 58.7305 14.5458   7
   0 -14 -38 71.5796 10.3539  12
   0  14  38 46.8099 15.2704   9
   0 -14  38 71.1047 16.1642   9
   0  14  38 60.7695 18.2797   1
   0 -14 -39 23.2258 11.2989  15
   0 -14 -39 13.7173 9.45568  16
   0  14 -39 10.4260 13.9502  16
   0  14 -39 20.2006 13.5202   7
   0  14  39 12.3725 15.7460   6
   0 -14 -39 37.9227 9.89195  12
   0 -14  39 31.7989 15.2567   9
   0  14  39 14.8703 14.6544   9
   0  14  39-10.9905 18.0114   1
   0  14 -40 48.0382 15.1533  16
   0 -14 -40 38.7119 12.2973  15
   0  14 -40 45.9332 15.1681   7
   0  14  40 54.5517 16.5998   6
   0 -14 -40 38.9312 9.94803  12
   0 -14  40 57.7048 16.1517   9
   0  14  40 16.6034 15.4231   9
   0  14  40 52.2714 19.4292   1
   0  14 -41 56.9019 15.9560  16
   0 -14 -41 51.0675 12.6016  15
   0 -14 -41 72.4408 11.3657  12
   0  14  41 50.7860 16.3892   9
   0 -14  41 38.7888 16.5864   9
   0  14  41 59.5765 17.3374   6
   0  14 -41 45.1312 14.7631   7
   0  14  41 53.9786 18.2653   1
   0 -14 -42 18.7803 10.2480  12
   0  14  42-9.97500 16.8029   9
   0 -14  42 12.9984 16.9556   9
   0  14  42 14.1731 18.1468   6
   0  14 -42 12.4624 14.6526   7
   0  14  43 5.80455 16.5472   9
   0 -14  43 13.0880 17.1165   9
   0  14  43 24.4774 18.1706   6
   0  14 -43 13.0930 16.3479   7
   0  14  44 95.1118 17.6118   9
   0  14  44 84.5652 18.3612   6
   0  14  45-4.11026 15.6707   9
   0  14  45 34.7709 18.0802   6
   0  15   0 0.85470 2.49084  16
   0  15   0-2.24710 5.05323  14
   0 -15   0 2.33176 4.46432   6
   0 -15   0 2.89700 4.01030  11
   0  15   0-0.30352 3.95714   1
   0  15   1 420.700 15.5197  16
   0  15  -1 426.141 15.8253  16
   0 -15  -1 444.587 17.2288   6
   0 -15   1 440.117 17.2466   6
   0  15   1 417.013 17.8038  14
   0  15  -1 436.550 17.8574  14
   0 -15   1 426.279 16.9266  11
   0 -15  -1 425.235 16.7657  11
   0  15   1 422.154 17.3682   1
   0  15  -1 428.089 17.4107   1
   0  15  -2 34.5829 3.59399  16
   0  15   2 35.3940 2.75259  16
   0 -15   2 31.6700 5.37740  14
   0 -15   2 36.6853 5.09451   6
   0 -15  -2 37.8207 5.13622   6
   0  15   2 43.3099 5.93798  14
   0  15  -2 34.1102 5.60004  14
   0 -15  -2 39.8311 4.22720  11
   0 -15   2 40.0592 4.89915  11
   0 -15   2 33.5266 2.11633  10
   0  15   2 31.5437 4.60346   1
   0  15  -2 34.7440 4.64386   1
   0  15  -3 99.2858 5.78951  16
   0  15   3 114.619 4.82294  16
   0 -15   3 112.268 7.73328  14
   0 -15  -3 116.736 7.12874   6
   0 -15   3 112.790 7.47034   6
   0  15  -3 120.686 7.89990  14
   0 -15  -3 120.223 6.39610  11
   0 -15   3 113.440 7.18887  11
   0  15  -3 102.211 7.01732   1
   0  15   3 119.214 7.25050   1
   0  15   4 380.617 13.5736  16
   0  15  -4 396.295 14.8376  16
   0 -15  -4 361.599 16.3571  14
   0 -15   4 390.470 16.4367  14
   0 -15  -4 374.760 15.5224   6
   0 -15   4 380.998 15.8635   6
   0  15  -4 385.696 16.0273  14
   0 -15   4 372.978 15.7693  11
   0 -15  -4 374.089 14.7932  11
   0  15   4 380.942 15.7717   1
   0  15   5 12.3234 4.49733   1
   0  15   5 11.4946 1.76857  16
   0  15  -5 10.5693 3.56315  16
   0 -15  -5 9.14282 4.98358  14
   0 -15   5 8.71929 4.94950  14
   0 -15  -5 13.4054 4.56317   6
   0 -15   5 11.7076 4.91459   6
   0  15  -5 15.6618 5.05473  14
   0 -15   5 20.6396 4.73083  11
   0 -15  -5 11.8854 3.25852  11
   0 -15   5 13.0369 4.47576   5
   0 -15   6 54.7816 5.52859   5
   0 -15   6 59.2869 6.12935  14
   0 -15  -6 59.6696 6.44961  14
   0  15  -6 54.7880 4.84169  16
   0 -15  -6 69.3369 5.62874   6
   0  15  -6 65.0230 6.37842  14
   0 -15   6 64.5948 6.27697  11
   0 -15  -6 61.0354 4.46179  11
   0  15   6 49.9883 5.59667   1
   0 -15   7 64.2132 6.25316   5
   0  15  -7 73.5570 5.61339  16
   0 -15  -7 69.6953 6.68642  14
   0 -15   7 67.8215 6.41156  14
   0 -15  -7 85.8528 6.13147   6
   0  15  -7 64.1816 6.34898  14
   0 -15   7 63.2521 6.57303  11
   0 -15  -7 79.9535 4.78597  11
   0  15   7 68.8458 5.14470  11
   0  15   7 69.4846 6.11297   1
   0 -15   8 132.829 8.00360   5
   0 -15  -8 158.039 9.27162  14
   0 -15   8 163.629 9.00406  14
   0  15  -8 138.430 7.85857  16
   0  15  -8 144.992 8.76976   6
   0 -15  -8 142.006 8.13870   6
   0  15  -8 147.227 8.46871  14
   0 -15   8 148.411 7.77702  12
   0  15   8 131.797 5.43963  10
   0  15   8 159.289 7.22884  11
   0 -15  -8 141.576 6.80527  11
   0  15   8 138.684 8.48149   1
   0 -15   9 36.3622 5.39648   5
   0  15  -9 39.4717 5.13204  16
   0 -15  -9 37.5713 6.07328  15
   0  15  -9 40.2102 6.21488   6
   0 -15   9 35.6724 5.76186  14
   0  15  -9 37.5613 5.59465  14
   0 -15   9 35.5408 5.32629  12
   0 -15  -9 41.7422 3.87160  11
   0  15   9 36.3029 4.29242  11
   0  15   9 54.6525 5.99576   1
   0 -15  10 253.526 12.0159   5
   0 -15 -10 271.438 13.3255  15
   0  15 -10 280.825 12.1813  16
   0  15  10 271.053 12.6349   6
   0  15 -10 241.878 12.8966   6
   0 -15  10 264.701 12.8204  14
   0  15 -10 264.904 12.1661  14
   0 -15 -10 260.700 10.5928  11
   0  15  10 252.751 10.9102  11
   0  15  10 253.437 12.4937   1
   0  15  11 5.56867 5.66113   1
   0 -15 -11 4.53198 1.45651  16
   0  15 -11 1.96507 5.83650  16
   0 -15 -11 11.5580 6.62331  15
   0  15  11 3.52501 6.15465   6
   0  15 -11 8.04321 5.64837  14
   0 -15  11 10.7912 6.28150  14
   0 -15 -11 2.27907 4.13904  13
   0 -15 -11 5.66879 3.74149  11
   0  15  11 4.91287 4.28281  11
   0  15 -11 6.47243 6.48234   6
   0 -15  11 3.20034 5.65356   5
   0  15  12 596.149 23.3712   1
   0 -15 -12 570.921 20.0005  16
   0  15 -12 548.975 22.8923  16
   0 -15 -12 564.916 23.8591  15
   0  15  12 557.582 23.1430   6
   0  15 -12 580.912 22.5311  14
   0 -15 -12 601.608 21.6693  13
   0 -15  12 586.940 23.2636  14
   0  15  12 581.715 21.3476  11
   0 -15  12 582.781 22.7916   5
   0  15 -12 575.725 23.7278   6
   0  15  13 2.41680 5.88021   1
   0  15  13 5.75611 3.76199   2
   0 -15 -13 2.33015 1.88917  16
   0 -15 -13 1.38854 6.39691  15
   0  15 -13 8.91161 5.71464  16
   0  15  13 4.09954 5.48288   6
   0 -15 -13 5.44261 3.96668  13
   0 -15  13 5.67869 5.69593  14
   0  15 -13 3.71623 5.57152  14
   0  15  13 4.25561 3.91837  11
   0  15 -13 6.92949 6.39550   6
   0 -15  13-0.99681 5.24924   5
   0  15  14 45.8722 7.18995   1
   0  15  14 43.1334 4.46965   2
   0 -15 -14 44.3871 2.85899  16
   0 -15 -14 33.9956 7.43083  15
   0  15 -14 45.3225 6.80781  16
   0  15  14 39.1998 6.89260   6
   0  15 -14 41.4216 5.85109  14
   0 -15 -14 41.5961 4.87755  13
   0 -15  14 29.0695 5.87908  14
   0  15  14 34.6088 4.59884  11
   0 -15  14 49.8689 6.45294   5
   0  15 -14 32.3116 7.16190   6
   0  15  15 616.066 22.4774   2
   0 -15  15 604.753 24.2520   5
   0  15  15 576.046 24.9835   1
   0 -15 -15 629.924 21.6943  16
   0 -15 -15 623.754 25.5910  15
   0  15 -15 591.340 24.8949  16
   0  15  15 611.759 24.8324   6
   0  15 -15 624.693 23.7799  14
   0 -15 -15 609.547 23.1634  13
   0 -15  15 608.501 24.5130  14
   0  15  15 610.865 22.7720  11
   0  15 -15 632.916 24.1457   7
   0 -15  16 7.74944 5.63834   5
   0  15  16 13.5737 3.74881   2
   0  15  16 8.26526 7.34585   1
   0 -15 -16 10.3875 2.64913  16
   0 -15 -16 11.7545 7.06125  15
   0  15 -16-2.63726 6.98657  16
   0  15  16 3.28565 5.96270   6
   0 -15  16 9.79855 6.16986  14
   0  15 -16 10.0050 5.61015  14
   0 -15 -16 5.53735 4.55185  13
   0  15  16 7.77836 4.36080  11
   0  15 -16 6.67047 5.81814   7
   0  15  17 5.65719 3.96355   2
   0 -15  17 10.7698 6.88453   5
   0  15  17 10.1142 7.91019   1
   0 -15 -17 8.87413 3.17282  16
   0  15 -17 9.26236 7.79119  16
   0 -15 -17 8.48027 8.21755  15
   0 -15  17 11.0235 3.97734  15
   0  15  17 8.91931 8.23995   6
   0  15 -17 17.5178 6.52413  14
   0 -15  17 11.1069 6.93071  14
   0 -15 -17 9.47098 5.15423  13
   0  15  17 10.5890 5.29406  11
   0  15 -17 5.20545 6.30173   7
   0  15  18 740.621 27.1895   2
   0  15  18 707.247 30.8474   1
   0 -15 -18 761.913 27.0821  16
   0 -15  18 780.071 27.3010  15
   0  15 -18 714.186 30.6896  16
   0 -15 -18 762.467 31.1161  15
   0  15  18 807.249 30.6066   6
   0  15 -18 779.552 28.9608  14
   0 -15 -18 780.123 28.5512  13
   0 -15  18 745.149 29.8361  14
   0  15  18 808.474 28.1625  11
   0 -15  18 737.685 31.0445   9
   0  15 -18 755.497 29.5902   7
   0  15  19 697.518 25.7894   2
   0  15  19 713.691 29.9207   1
   0 -15 -19 726.623 25.9852  16
   0 -15 -19 745.107 29.9594  15
   0 -15  19 754.476 26.0563  15
   0  15 -19 704.711 29.6568  16
   0  15  19 734.052 29.5523   6
   0 -15 -19 741.831 27.4275  13
   0 -15  19 723.144 28.6622  14
   0  15  19 743.645 26.9622  11
   0 -15  19 693.421 29.9350   9
   0  15 -19 764.098 28.7810   7
   0  15  20 6.64316 7.87882   1
   0 -15 -20 4.43393 3.69067  16
   0 -15  20 4.73996 3.39498  15
   0 -15 -20-5.77804 8.09198  15
   0  15 -20-8.51803 7.51466  16
   0  15  20 9.40842 7.56042   6
   0 -15 -20-3.37998 5.50479  13
   0 -15  20-2.07122 6.47741  14
   0  15  20 1.30559 4.91424  11
   0 -15  20 4.03523 8.03481   9
   0 -15  20 6.97825 6.90033   8
   0  15 -20 1.18740 6.80770   7
   0  15  21 58.6856 9.61065   1
   0 -15 -21 55.1459 4.79998  16
   0 -15  21 61.8621 4.44949  15
   0  15 -21 68.2655 9.53582  16
   0 -15 -21 52.3756 9.03509  15
   0  15  21 58.9472 9.33509   6
   0 -15  21 65.6797 8.09769  14
   0  15  21 65.2673 6.20966  11
   0 -15  21 79.6789 8.15934   8
   0 -15  21 61.4975 9.48743   9
   0  15 -21 46.0008 8.17842   7
   0  15  22 19.4421 8.96382   1
   0 -15 -22 10.9660 4.21589  16
   0  15 -22 15.3887 8.56932  16
   0 -15  22 24.8785 3.46397  15
   0 -15 -22 17.3753 8.48785  15
   0  15  22 17.6588 8.63747   6
   0 -15  22 9.82731 6.90245  14
   0  15  22 11.3072 5.52144  11
   0 -15  22 12.4700 7.24781   8
   0 -15  22 12.9716 8.87865   9
   0  15 -22 5.63873 7.67132   7
   0  15 -23 120.764 10.4588   7
   0 -15  23 127.373 11.4930   9
   0 -15  23 109.963 9.45334   8
   0 -15 -23 103.648 10.9684  15
   0  15 -23 100.993 11.1646  16
   0 -15  23 109.126 5.66740  15
   0  15  23 112.818 11.0016   6
   0 -15  23 98.8580 9.43369  14
   0  15  23 130.711 8.01252  11
   0  15  23 96.4039 11.3980   1
   0 -15  24 138.846 10.1970   8
   0 -15 -24 92.9533 10.9121  15
   0  15 -24 116.589 12.2996  16
   0 -15  24 122.593 6.00021  15
   0  15 -24 121.391 11.0049   7
   0  15  24 135.696 12.3057   6
   0 -15  24 146.848 10.4983  14
   0  15  24 130.471 8.52770  11
   0 -15  24 139.066 12.3662   9
   0  15  24 136.941 13.0690   1
   0 -15  25 17.0814 7.86887   8
   0 -15  25 30.1221 10.5785   9
   0 -15 -25 25.6166 9.03438  15
   0  15 -25 22.3242 9.82669  16
   0 -15  25 20.5270 3.52763  15
   0  15  25 6.70868 9.72649   6
   0  15 -25 23.2710 8.98089   7
   0 -15  25 16.0375 7.73953  14
   0  15  25 17.0727 6.37833  11
   0  15  25 11.9258 10.4434   1
   0 -15 -26 128.770 11.8944  15
   0  15 -26 122.719 12.9789  16
   0 -15  26 111.396 5.43685  15
   0  15  26 137.602 12.8250   6
   0  15 -26 121.235 11.3746   7
   0 -15  26 121.871 10.2414  14
   0 -15  26 114.934 13.0406   9
   0 -15  26 117.024 10.3238   8
   0  15  26 116.608 14.0029   1
   0 -15  27 11.0022 2.41611  15
   0  15 -27 13.6849 10.3870  16
   0 -15 -27 7.01149 9.34433  15
   0  15  27-10.1546 11.0440   6
   0  15 -27 1.62174 9.67583   7
   0 -15 -27 5.96105 6.84380  12
   0 -15  27 7.76421 8.04143  14
   0 -15  27 10.6721 8.09680   8
   0 -15  27-7.33586 10.6830   9
   0  15  27 6.88453 12.1382   1
   0  15 -28 611.449 29.2034  16
   0 -15 -28 643.707 28.6440  15
   0  15  28 681.096 29.4615   6
   0  15 -28 685.418 28.7797   7
   0 -15 -28 677.706 26.1400  12
   0 -15  28 649.900 27.4051  14
   0 -15  28 634.297 30.1002   9
   0 -15  28 686.418 27.4180   8
   0  15  28 585.787 30.9922   1
   0 -15 -29 59.7746 11.5787  15
   0  15 -29 65.5460 12.8763  16
   0  15 -29 68.4406 12.3170   7
   0  15  29 40.0625 13.0218   6
   0 -15 -29 61.6508 8.69085  12
   0 -15  29 50.4794 9.74565  14
   0 -15  29 68.0226 10.4475   8
   0 -15  29 53.9027 12.6722   9
   0  15  29 58.3323 15.0416   1
   0  15 -30 1.39518 11.5662  16
   0 -15 -30 7.75316 10.7085  15
   0  15  30 18.3439 12.2270   6
   0  15 -30 3.67814 11.2400   7
   0 -15  30 9.13303 8.71727  14
   0 -15 -30 7.58523 7.32250  12
   0 -15  30 8.86738 12.3906   9
   0  15  30 8.14706 11.4916   9
   0 -15  30-3.31066 9.02827   8
   0  15  30-3.46850 13.9070   1
   0 -15 -31-6.00526 9.97607  15
   0  15 -31 7.11668 11.3641  16
   0 -15 -31 12.1482 6.79326  16
   0  15 -31-7.00823 11.5454   7
   0  15  31 4.04556 12.3918   6
   0 -15  31 12.6838 9.01154  14
   0 -15 -31-3.48347 7.48770  12
   0 -15  31-1.44671 9.14812   8
   0 -15  31-1.66200 12.5612   9
   0  15  31 15.4354 11.7248   9
   0  15  31-5.40930 14.1286   1
   0 -15 -32 164.267 13.9035  15
   0 -15 -32 162.052 10.7456  16
   0  15 -32 177.726 15.2884  16
   0  15  32 172.659 16.4469   6
   0  15 -32 179.137 15.6309   7
   0 -15 -32 166.360 11.5809  12
   0 -15  32 177.141 12.3117  14
   0 -15  32 186.535 13.2890   8
   0 -15  32 167.941 16.7708   9
   0  15  32 156.309 15.7125   9
   0  15  32 129.039 17.1609   1
   0 -15 -33 28.5550 7.88331  16
   0 -15 -33 21.2484 11.3679  15
   0  15 -33 21.4742 12.6231  16
   0  15  33 14.2391 13.8091   6
   0  15 -33 4.76426 13.1834   7
   0 -15  33 15.4942 9.24582  14
   0 -15 -33 21.2922 8.65158  12
   0 -15  33 9.50585 10.0794   8
   0  15  33 35.9849 13.9291   9
   0 -15  33 47.7594 14.5700   9
   0  15  33 1.94099 15.8597   1
   0 -15 -34 106.678 13.0465  15
   0  15 -34 132.654 14.6830  16
   0 -15 -34 127.180 10.0942  16
   0  15  34 125.586 15.9257   6
   0  15 -34 109.083 15.2971   7
   0 -15  34 116.437 11.2148  14
   0 -15 -34 122.759 10.6538  12
   0  15  34 118.589 15.2217   9
   0 -15  34 123.210 12.4540   8
   0 -15  34 117.093 15.6403   9
   0  15  34 82.3434 17.9984   1
   0  15 -35 28.3530 12.8424  16
   0 -15 -35 17.2638 8.40361  16
   0 -15 -35 22.0381 11.1809  15
   0  15 -35 11.8507 13.5253   7
   0  15  35 8.98577 14.7280   6
   0 -15  35 9.41657 9.49663  14
   0 -15 -35 27.4452 8.67267  12
   0 -15  35 11.5738 14.4248   9
   0 -15  35 6.19527 10.9090   8
   0  15  35 32.6896 14.3731   9
   0  15  35-16.5732 17.4203   1
   0 -15 -36 109.252 13.4960  15
   0  15 -36 100.679 15.4591  16
   0 -15 -36 102.780 10.1552  16
   0  15  36 101.338 16.9875   6
   0  15 -36 103.748 15.6795   7
   0 -15 -36 104.030 10.6136  12
   0 -15  36 106.263 16.4411   9
   0  15  36 90.2119 16.2513   9
   0  15  36 97.1473 19.6065   1
   0 -15 -37 50.4305 12.0691  15
   0  15 -37 58.6308 14.6124  16
   0 -15 -37 48.0861 9.05572  16
   0  15  37 58.3631 16.2048   6
   0  15 -37 54.2514 14.5479   7
   0 -15 -37 42.5238 9.92460  12
   0  15  37 68.6366 15.5370   9
   0 -15  37 33.6732 14.9706   9
   0  15  37 53.5521 18.5207   1
   0 -15 -38 82.5465 12.8509  15
   0  15 -38 100.668 15.6628  16
   0  15 -38 96.1138 15.6165   7
   0  15  38 58.2200 16.1985   6
   0 -15 -38 93.4275 10.5135  12
   0 -15  38 50.6392 16.1188   9
   0  15  38 80.2112 16.1487   9
   0  15  38 67.4297 19.0358   1
   0  15 -39 2.45058 14.1579  16
   0 -15 -39 14.7896 12.1601  15
   0  15 -39 12.6701 14.0355   7
   0  15  39 3.91143 16.2654   6
   0 -15 -39 13.7178 9.62990  12
   0 -15  39 33.3805 16.1434   9
   0  15  39 0.83971 15.3348   9
   0  15  39-6.72124 17.3599   1
   0 -15 -40 16.6313 12.3636  15
   0  15 -40 16.5382 14.9408  16
   0  15  40 21.2643 16.7600   6
   0  15 -40 14.0545 14.1988   7
   0 -15 -40 8.51510 9.85896  12
   0  15  40 5.66254 18.5528   1
   0  15  40 14.3225 15.8525   9
   0 -15  40 16.8175 15.9249   9
   0  15  41 26.1303 17.3802   6
   0  15 -41-20.3079 14.5846   7
   0  15  41-35.4611 19.0396   1
   0  15  41-10.9882 16.6131   9
   0 -15  41 1.87959 15.5799   9
   0  15 -41 10.0655 15.6154  16
   0 -15 -41 13.5225 12.9955  15
   0  15 -42 142.849 17.7318   7
   0  15  42 149.392 19.9885   6
   0  15  42 111.174 19.2213   9
   0 -15  42 131.435 19.7700   9
   0 -15 -42 108.145 14.9982  15
   0 -15  43 22.7956 17.8184   9
   0  15  43 13.4318 16.4042   9
   0  15  43 21.4845 16.9686   6
   0  15 -43 14.4736 14.9217   7
   0  15  44 4.17455 16.4576   9
   0  15  44 6.36842 17.0790   6
   0  16   0 1.63195 4.28970   1
   0  16   0-5.43555 4.78842   6
   0  16   0 0.77139 2.72995  16
   0 -16   0 6.67320 4.01311  11
   0 -16   0-3.10946 4.60832   5
   0  16  -1 490.442 19.5746   1
   0  16   1 516.148 19.7059   1
   0  16  -1 478.578 17.9096  16
   0  16   1 480.713 17.6199  16
   0  16   1 483.878 19.7488   6
   0 -16  -1 502.141 19.3884   6
   0  16  -1 479.286 19.9236  14
   0 -16   1 487.848 19.1192  11
   0 -16  -1 502.582 18.9253  11
   0 -16   1 475.619 19.4330   5
   0  16   2 252.208 11.6987   1
   0  16  -2 269.582 11.7625   1
   0  16  -2 256.949 10.1333  16
   0  16   2 268.604 9.47687  16
   0 -16   2 270.740 12.5420  14
   0  16   2 280.487 12.1205   6
   0 -16  -2 284.280 11.6530   6
   0  16  -2 271.006 12.3792  14
   0 -16  -2 260.805 10.9366  11
   0 -16   2 269.985 11.5057  11
   0 -16   2 265.508 11.6860   5
   0  16   3 236.722 11.0233   1
   0  16  -3 225.762 10.8602   1
   0  16  -3 229.587 9.61146  16
   0  16   3 215.831 8.52192  16
   0 -16   3 225.466 11.4892  14
   0 -16  -3 219.457 10.5838   6
   0  16   3 248.795 11.2448   6
   0  16  -3 222.191 11.3852  14
   0 -16   3 229.435 10.9185  11
   0 -16   3 225.236 8.34772  10
   0 -16  -3 208.060 9.90443  11
   0 -16   3 224.380 10.8127   5
   0  16  -4 124.046 8.02742   1
   0  16   4 121.440 7.96444   1
   0  16   4 131.455 5.37579  16
   0  16  -4 137.071 6.85031  16
   0 -16   4 121.687 8.55700  14
   0 -16  -4 121.851 8.63491  14
   0  16   4 122.752 8.08276   6
   0 -16  -4 139.259 7.97691   6
   0  16  -4 141.285 8.50030  14
   0 -16  -4 133.344 6.92012  11
   0 -16   4 138.181 8.16932  11
   0 -16   4 123.978 7.89710   5
   0  16   5 60.2688 6.03858   1
   0  16   5 54.1784 2.88120  16
   0  16  -5 52.5605 4.86249  16
   0 -16   5 31.1951 6.22791  14
   0 -16  -5 59.4596 6.69623  14
   0 -16  -5 57.9122 6.04156   6
   0  16   5 50.5338 6.14270   6
   0  16  -5 59.9231 6.60379  14
   0 -16   5 51.0658 6.20557  11
   0 -16  -5 55.2324 4.60111  11
   0 -16   5 64.3744 5.99602   5
   0 -16   6 38.6972 5.55392   5
   0  16  -6 38.9552 4.88080  16
   0 -16  -6 44.8281 6.23172  14
   0 -16   6 31.2237 5.90045  14
   0  16   6 35.8348 6.03635   6
   0 -16  -6 37.6271 5.73332   6
   0 -16   6 44.7922 4.84524  12
   0  16  -6 47.6105 6.47875  14
   0 -16  -6 39.3328 4.25605  11
   0 -16   6 35.2031 6.04929  11
   0  16   6 37.9554 5.52178   1
   0  16   7 119.539 8.31951   1
   0  16  -7 140.054 7.57301  16
   0 -16   7 123.148 8.69033  14
   0 -16  -7 137.949 9.11526  14
   0  16   7 126.610 8.68365   6
   0 -16   7 128.769 7.54170  12
   0  16  -7 125.871 8.55419  14
   0 -16   7 121.047 8.67775  11
   0 -16  -7 136.730 6.83860  11
   0 -16   7 128.906 8.29617   5
   0 -16   8 134.632 8.74078   5
   0 -16  -8 145.342 9.57354  14
   0  16  -8 134.161 8.01703  16
   0 -16   8 143.544 9.29506  14
   0  16  -8 102.727 9.26124   6
   0  16   8 125.591 8.72309   6
   0 -16   8 147.412 7.98679  12
   0  16  -8 130.985 8.90089  14
   0 -16   8 122.500 9.24338  11
   0 -16  -8 128.058 6.81150  11
   0  16   8 118.940 8.64972   1
   0 -16   9 141.728 9.17287   5
   0  16  -9 138.921 8.62291  16
   0 -16   9 148.141 9.79776  14
   0 -16  -9 147.542 9.65654  14
   0  16  -9 149.645 10.0649   6
   0  16   9 163.621 9.57552   6
   0  16  -9 143.288 9.09982  14
   0 -16  -9 139.878 7.17400  11
   0  16   9 140.082 5.74428  10
   0  16   9 149.724 7.77064  11
   0  16   9 138.207 9.01404   1
   0 -16  10 712.264 27.4560   5
   0 -16 -10 703.636 28.5875  15
   0 -16  10 712.095 28.1280  14
   0  16 -10 708.040 27.2980  16
   0  16  10 768.533 28.0289   6
   0  16 -10 718.956 28.3431   6
   0  16 -10 732.575 27.4786  14
   0 -16 -10 708.488 25.9156  11
   0  16  10 702.553 25.1486  10
   0  16  10 744.493 26.2801  11
   0  16  10 728.770 28.0054   1
   0  16 -11 102.300 8.90926   6
   0 -16  11 105.228 7.37566   5
   0  16 -11 75.2864 7.08777  16
   0 -16 -11 97.7099 8.49950  15
   0  16  11 114.180 8.43466   6
   0  16 -11 86.3814 7.44262  14
   0 -16  11 82.7888 7.91253  14
   0  16  11 88.5184 5.98556  11
   0 -16 -11 93.5339 5.47391  11
   0  16  11 95.1963 7.84020   1
   0  16 -12 481.543 20.5026   6
   0 -16  12 460.083 19.2290   5
   0 -16 -12 470.864 20.4936  15
   0  16 -12 450.396 19.2749  16
   0  16  12 488.116 19.8972   6
   0 -16  12 456.059 19.6828  14
   0  16 -12 464.571 18.9145  14
   0 -16 -12 460.814 18.0609  13
   0  16  12 470.097 17.7980  11
   0  16  12 478.588 19.8524   1
   0  16  13 77.3458 7.91108   1
   0  16  13 91.2731 5.72415   2
   0 -16 -13 76.9493 3.37219  16
   0 -16 -13 115.144 9.38181  15
   0  16 -13 82.5743 7.66794  16
   0  16  13 70.7682 7.82497   6
   0 -16 -13 79.2498 5.99198  13
   0  16 -13 83.3174 7.14523  14
   0 -16  13 100.144 7.97191  14
   0  16  13 83.6641 5.68264  11
   0 -16  13 72.2045 7.34385   5
   0  16 -13 84.6121 8.56641   6
   0  16 -14 519.797 23.0241   6
   0 -16  14 558.465 22.2261   5
   0  16  14 540.487 20.3302   2
   0  16  14 503.752 22.5876   1
   0 -16 -14 537.257 18.9817  16
   0 -16 -14 556.486 23.4209  15
   0  16 -14 524.683 22.3423  16
   0  16  14 543.561 22.6264   6
   0 -16  14 539.154 22.4305  14
   0  16 -14 558.981 21.6503  14
   0 -16 -14 577.141 20.8962  13
   0  16  14 584.005 20.5024  11
   0  16 -14 525.406 21.6334   7
   0  16 -15 60.2100 8.95343   6
   0 -16  15 87.3627 8.30815   5
   0  16  15 83.8358 5.88811   2
   0  16  15 73.5519 8.63848   1
   0 -16 -15 86.2377 4.01847  16
   0  16 -15 72.4613 8.86979  16
   0 -16 -15 80.4351 9.33010  15
   0  16  15 74.9052 8.55503   6
   0 -16  15 79.8471 8.13361  14
   0  16 -15 74.9259 7.35270  14
   0 -16 -15 83.7403 6.41956  13
   0  16  15 85.3239 6.19472  11
   0  16 -15 95.4638 8.02195   7
   0 -16  16 102.405 9.40184   5
   0  16  16 111.503 6.69902   2
   0  16  16 105.588 10.3889   1
   0 -16 -16 110.235 5.11986  16
   0 -16 -16 118.953 10.9630  15
   0  16 -16 95.0292 10.0562  16
   0  16  16 108.115 10.4198   6
   0 -16  16 115.288 9.53654  14
   0 -16 -16 104.034 7.56495  13
   0  16  16 116.836 7.27917  11
   0  16 -16 108.929 8.94000   7
   0 -16  17 727.798 29.1389   5
   0  16  17 747.333 26.9767   2
   0  16  17 705.566 30.1146   1
   0 -16 -17 761.807 26.3027  16
   0 -16  17 764.240 26.9242  15
   0 -16 -17 724.976 30.4001  15
   0  16 -17 697.802 29.8276  16
   0  16  17 718.158 29.8527   6
   0 -16  17 737.825 29.4648  14
   0 -16 -17 761.637 27.8838  13
   0  16  17 761.938 27.4923  11
   0  16 -17 760.004 28.9581   7
   0 -16  18 5.35653 6.96532   5
   0  16  18 5.94184 3.79529   2
   0  16  18-7.28670 8.75137   1
   0 -16 -18 5.95863 3.06939  16
   0  16 -18 1.47928 7.66907  16
   0 -16 -18 6.92595 8.39830  15
   0 -16  18 9.38976 3.92316  15
   0  16  18 9.13772 8.07747   6
   0 -16 -18 3.93448 5.14485  13
   0 -16  18 21.7177 7.23062  14
   0  16  18 3.66316 5.11097  11
   0 -16  18 11.7821 8.12741   9
   0  16 -18 0.74388 6.68045   7
   0  16  19 109.532 5.85030   2
   0  16  19 103.400 10.7085   1
   0 -16 -19 111.152 5.54821  16
   0  16 -19 90.4008 9.92509  16
   0 -16 -19 112.054 10.4828  15
   0 -16  19 102.466 5.92993  15
   0  16  19 123.542 10.5304   6
   0 -16  19 118.538 9.31308  14
   0 -16 -19 122.140 7.71802  13
   0  16  19 109.373 7.12382  11
   0 -16  19 99.4917 10.2402   9
   0  16 -19 118.440 9.33179   7
   0  16  20 128.291 11.4026   1
   0 -16 -20 135.098 6.44066  16
   0  16 -20 102.574 11.2181  16
   0 -16  20 133.746 6.56996  15
   0 -16 -20 131.415 11.1550  15
   0  16  20 168.425 11.5431   6
   0 -16 -20 132.867 8.39583  13
   0 -16  20 143.758 10.1514  14
   0  16  20 134.909 7.89744  11
   0 -16  20 129.084 11.3167   9
   0  16 -20 131.992 9.88029   7
   0  16  21 431.652 21.2040   1
   0 -16 -21 454.747 16.8547  16
   0  16 -21 422.484 21.1895  16
   0 -16 -21 415.975 20.7708  15
   0 -16  21 455.707 16.7489  15
   0  16  21 468.596 21.0573   6
   0 -16  21 444.663 19.8466  14
   0 -16  21 426.394 21.3570   9
   0  16  21 469.896 17.9686  11
   0 -16  21 503.207 20.0718   8
   0  16 -21 424.771 19.8091   7
   0  16  22-3.10123 9.12480   1
   0 -16 -22 0.15212 3.86886  16
   0 -16  22 4.74904 3.60348  15
   0 -16 -22 11.3440 8.63752  15
   0  16 -22 22.8556 9.52027  16
   0  16  22 8.82704 8.34689   6
   0 -16  22 4.04008 7.13158  14
   0 -16  22 12.1212 9.37331   9
   0  16  22 17.6355 5.54387  11
   0 -16  22 6.27897 7.42030   8
   0  16 -22-4.40114 7.87644   7
   0  16  23 26.6592 10.0169   1
   0 -16 -23 20.8629 4.38305  16
   0 -16  23 28.0066 3.74510  15
   0  16 -23 16.2103 10.0068  16
   0 -16 -23 12.6548 8.73238  15
   0  16  23 25.2070 9.61170   6
   0 -16  23 12.7325 7.63759  14
   0 -16  23 21.7346 9.96717   9
   0  16  23 18.0319 5.78453  11
   0 -16  23 16.1965 7.74125   8
   0  16 -23-0.91855 8.57780   7
   0  16  24 202.358 15.8481   1
   0 -16 -24 226.752 9.97794  16
   0  16 -24 221.586 15.0824  16
   0 -16  24 220.016 9.13762  15
   0 -16 -24 222.869 14.7607  15
   0  16  24 258.658 15.2889   6
   0 -16  24 235.544 13.5232  14
   0 -16  24 202.646 15.1412   9
   0  16  24 234.840 11.2646  11
   0 -16  24 228.565 13.2096   8
   0  16 -24 218.031 14.0278   7
   0  16  25 26.3272 11.8381   1
   0 -16 -25 30.8553 5.16182  16
   0 -16 -25 25.4710 9.38787  15
   0 -16  25 28.6776 3.68706  15
   0  16 -25 27.8737 9.92182  16
   0  16  25 30.3017 10.3385   6
   0  16 -25 31.9523 9.17696   7
   0 -16  25 29.3124 8.48295  14
   0  16  25 33.7138 6.74248  11
   0 -16  25 21.0831 10.5666   9
   0 -16  25 31.8490 8.51992   8
   0 -16  26 774.171 29.0865   8
   0  16 -26 665.127 30.7115  16
   0 -16  26 681.285 24.8317  15
   0 -16 -26 712.226 30.1773  15
   0  16 -26 799.128 29.8969   7
   0  16  26 747.770 30.6283   6
   0 -16  26 718.887 28.8918  14
   0 -16  26 703.778 31.4475   9
   0  16  26 742.287 32.1100   1
   0 -16 -27 186.092 14.4354  15
   0  16 -27 193.608 15.2838  16
   0  16 -27 195.592 14.3362   7
   0  16  27 191.164 15.6899   6
   0 -16  27 185.921 13.1101  14
   0 -16  27 208.335 13.0187   8
   0 -16  27 158.809 15.1395   9
   0  16  27 171.896 16.8953   1
   0  16 -28 14.2952 11.7426  16
   0 -16 -28 11.0313 10.7280  15
   0  16 -28 14.1449 11.2335   7
   0  16  28 1.88271 12.4159   6
   0 -16 -28-0.71945 7.53832  12
   0 -16  28 0.47927 9.24615  14
   0 -16  28 14.6858 12.6735   9
   0 -16  28 12.6060 9.12686   8
   0  16  28 3.23685 14.2148   1
   0 -16 -29 69.2804 7.50785  16
   0 -16 -29 76.3434 11.4712  15
   0  16 -29 64.7029 12.5800  16
   0  16  29 99.4803 13.6225   6
   0  16 -29 89.9380 12.6823   7
   0 -16  29 96.3696 10.4911  14
   0 -16 -29 82.5746 8.67195  12
   0 -16  29 67.7854 13.3905   9
   0 -16  29 95.2420 10.5810   8
   0  16  29 57.2696 14.8680   1
   0 -16 -30 152.558 13.7174  15
   0  16 -30 134.556 14.8106  16
   0 -16 -30 167.792 9.65152  16
   0  16 -30 141.498 14.3647   7
   0  16  30 159.560 15.5186   6
   0 -16  30 144.323 11.9809  14
   0 -16 -30 143.758 10.5062  12
   0 -16  30 154.582 15.7147   9
   0 -16  30 135.183 12.2888   8
   0  16  30 110.351 16.1602   1
   0 -16 -31 12.2393 6.77761  16
   0  16 -31-11.6218 12.1140  16
   0 -16 -31-14.3434 11.0801  15
   0  16 -31-4.45736 11.6641   7
   0  16  31 17.7695 13.3173   6
   0 -16 -31-1.52887 7.69283  12
   0 -16  31-1.39752 9.21475  14
   0 -16  31-2.96628 9.44246   8
   0  16  31 10.6280 12.4113   9
   0 -16  31 5.92580 12.7339   9
   0  16  31 9.99212 14.4888   1
   0 -16 -32 55.0799 7.97682  16
   0 -16 -32 57.7202 11.9355  15
   0  16 -32 37.7455 13.3810  16
   0  16  32 37.1909 14.1424   6
   0  16 -32 40.1394 13.5732   7
   0 -16 -32 30.8061 8.55314  12
   0 -16  32 53.4033 9.98459  14
   0  16  32 39.5132 13.4306   9
   0 -16  32 37.2303 11.0156   8
   0 -16  32 24.4175 13.0301   9
   0  16  32 3.77319 15.4625   1
   0 -16 -33 4.40741 11.3175  15
   0 -16 -33 18.8476 7.60023  16
   0  16 -33 21.1445 13.1805  16
   0  16 -33 26.4879 12.8064   7
   0  16  33 18.7188 14.4714   6
   0 -16 -33 18.2088 8.16360  12
   0 -16  33 9.98726 9.12304  14
   0 -16  33 12.5206 13.6919   9
   0 -16  33 18.9686 10.2206   8
   0  16  33 24.1614 13.3445   9
   0  16  33 12.7212 15.8367   1
   0 -16 -34 80.4654 8.94967  16
   0  16 -34 56.8366 14.2834  16
   0 -16 -34 57.5183 12.2862  15
   0  16  34 67.0922 15.3838   6
   0  16 -34 57.2637 14.0621   7
   0 -16  34 60.6743 10.2284  14
   0 -16 -34 65.6567 9.40719  12
   0  16  34 71.6519 15.1013   9
   0 -16  34 58.2705 11.8307   8
   0 -16  34 59.4986 15.1335   9
   0  16  34 53.6243 16.5264   1
   0 -16 -35 72.9457 8.89345  16
   0  16 -35 74.9783 15.0864  16
   0 -16 -35 63.4633 12.9446  15
   0  16  35 43.0020 16.1771   6
   0  16 -35 54.9310 15.6738   7
   0 -16 -35 68.0170 10.0673  12
   0 -16  35 77.1399 12.3311   8
   0  16  35 77.7120 15.3748   9
   0 -16  35 66.6100 16.1985   9
   0  16  35 32.3891 18.4237   1
   0  16 -36 128.004 16.2985  16
   0 -16 -36 137.383 13.9822  15
   0  16 -36 125.481 16.4429   7
   0  16  36 154.917 18.0338   6
   0 -16 -36 135.920 11.3287  12
   0 -16  36 141.009 17.9099   9
   0  16  36 126.707 17.0026   9
   0 -16  36 114.360 13.4146   8
   0  16  36 98.9515 19.4624   1
   0 -16 -37 33.1043 12.0329  15
   0  16 -37 26.6436 14.2626  16
   0  16 -37 39.1539 14.8537   7
   0  16  37 22.5991 15.5183   6
   0 -16 -37 21.4692 9.27373  12
   0  16  37 15.1740 14.7446   9
   0 -16  37 7.44475 14.6014   9
   0  16  37-4.42897 16.8527   1
   0 -16 -38 17.8608 12.2302  15
   0  16 -38-2.45697 14.5136  16
   0  16 -38-4.28270 14.3177   7
   0  16  38 14.9217 16.3573   6
   0 -16 -38 5.13201 9.23667  12
   0  16  38 7.62602 15.0949   9
   0 -16  38-8.44874 15.6723   9
   0  16  38 2.25702 18.1755   1
   0  16 -39 10.8053 14.5516  16
   0 -16 -39 15.2933 12.9177  15
   0  16  39 7.91319 17.0824   6
   0  16 -39 12.7962 15.0352   7
   0 -16 -39 12.5537 9.56903  12
   0  16  39-15.9630 19.2074   1
   0 -16  39 15.1346 15.2875   9
   0  16  39 18.7552 15.4008   9
   0  16  40 93.0927 17.4190   6
   0  16 -40 88.6493 16.1742   7
   0  16  40 46.1308 19.9505   1
   0  16 -40 96.6673 16.2770  16
   0 -16 -40 87.2426 14.1557  15
   0  16  40 58.1019 16.9475   9
   0 -16  40 53.3462 16.9632   9
   0 -16 -41 0.63498 13.2078  15
   0  16  41-0.85441 16.4048   9
   0 -16  41-26.8222 17.7764   9
   0  16 -41 16.9420 15.4767   7
   0  16  41 17.5839 18.6538   6
   0 -16 -42 15.8040 12.9768  15
   0  16  42 0.80127 17.5165   6
   0  16 -42 37.6925 15.9595   7
   0  16  42 2.55575 16.5258   9
   0 -16  42 29.8402 17.4380   9
   0  16  43 30.4637 18.1076   6
   0  16  43 34.8160 17.1383   9
   0  16  44 32.0929 16.9164   9
   0  17   0-2.44934 4.91821   1
   0  17   0-1.88342 3.00648  16
   0  17   0-1.81912 5.43918   6
   0 -17   0 1.08814 4.75230  11
   0 -17   0 7.98368 5.31163   5
   0  17  -1 504.197 19.7934   1
   0  17   1 502.732 19.7490   1
   0 -17   1 448.561 20.0552  14
   0  17   1 475.020 17.3972  16
   0  17  -1 469.334 17.6866  16
   0  17   1 486.128 19.8877   6
   0 -17  -1 481.305 18.8092  11
   0 -17   1 481.959 19.0674  11
   0 -17   1 467.480 19.4328   5
   0  17   2 153.784 9.83474   1
   0  17  -2 173.973 9.71315   1
   0 -17   2 164.552 10.3162  14
   0  17   2 175.655 7.29285  16
   0  17  -2 176.791 8.00746  16
   0  17   2 179.576 10.0842   6
   0 -17   2 184.690 9.66665  11
   0 -17  -2 180.645 8.99830  11
   0 -17   2 188.690 10.1100   5
   0  17  -3 386.232 16.4322   1
   0  17   3 400.229 16.6271   1
   0 -17   3 378.778 17.1567  14
   0  17   3 380.513 13.8425  16
   0  17  -3 358.671 14.7500  16
   0  17   3 400.364 16.8261   6
   0 -17  -3 389.207 15.4449  11
   0 -17   3 388.883 16.2785  11
   0 -17   3 371.795 13.5026  10
   0 -17   3 395.942 16.5622   5
   0  17  -4 3.55542 6.20069   1
   0  17   4 6.08267 5.36992   1
   0 -17   4-6.67296 6.18178  14
   0  17   4 4.03043 2.37481  16
   0  17  -4 3.45699 4.19583  16
   0  17   4-2.90229 5.98482   6
   0 -17   4 5.08289 5.89371  11
   0 -17  -4 5.34498 4.40022  11
   0 -17   4 1.00795 5.40623   5
   0  17   5 15.9164 5.93627   1
   0  17  -5 21.0909 4.68966  16
   0  17   5 21.5507 2.34671  16
   0 -17   5 17.5147 6.85231  14
   0 -17  -5 16.4893 6.34030  14
   0  17   5 22.6451 7.04338   6
   0 -17  -5 23.4352 4.81392  11
   0 -17   5 27.1969 6.18981  11
   0 -17   5 17.5881 5.85503   5
   0  17   6 26.4927 6.00461   1
   0  17  -6 29.5326 5.09928  16
   0 -17   6 16.2714 6.20987  14
   0 -17  -6 20.5777 6.21172  14
   0  17   6 16.2156 6.28213   6
   0 -17   6 26.9597 5.29539  12
   0 -17   6 18.5111 6.40004  11
   0 -17  -6 33.2630 4.77248  11
   0 -17   6 26.5745 5.74450   5
   0 -17   7 24.4045 6.00087   5
   0  17   7 34.2591 6.31022   6
   0 -17  -7 27.3998 5.97331  14
   0  17  -7 31.9599 5.14867  16
   0 -17   7 31.3334 6.69251  14
   0 -17  -7 25.9983 4.32028  11
   0 -17   7 23.1205 6.50067  11
   0  17   7 22.8366 5.47963   1
   0 -17   8 46.5218 6.54404   5
   0  17   8 35.8231 6.35500   6
   0 -17  -8 37.0544 6.64494  14
   0 -17   8 48.9946 6.51228  14
   0  17  -8 51.4505 5.70505  16
   0 -17  -8 43.4787 4.49412  11
   0 -17   8 45.3045 7.12771  11
   0  17   8 44.2874 6.20706   1
   0 -17   9 361.314 15.4364   5
   0  17   9 361.918 15.8476   6
   0  17  -9 326.973 16.0936   6
   0 -17  -9 361.903 16.2341  14
   0  17  -9 332.268 14.7384  16
   0 -17   9 349.813 15.7375  14
   0 -17  -9 336.670 13.5444  11
   0 -17   9 320.960 15.8954  11
   0  17   9 344.110 15.6238   1
   0 -17  10 689.485 26.1510   5
   0 -17 -10 602.700 26.8622  15
   0  17 -10 651.593 25.5550  16
   0 -17  10 668.647 26.4921  14
   0  17  10 672.554 26.4273   6
   0  17 -10 667.321 26.8370   6
   0  17  10 710.922 24.6545  11
   0  17  10 649.278 23.1506  10
   0 -17 -10 675.874 24.2639  11
   0  17  10 678.349 26.3988   1
   0  17 -11 25.1703 7.43688   6
   0 -17  11 14.7160 6.32011   5
   0  17 -11 23.2352 5.70046  16
   0 -17 -11 21.3102 7.22879  15
   0  17  11 23.4248 6.50180   6
   0 -17  11 13.1606 6.62632  14
   0  17  11 15.0960 2.84352  10
   0  17  11 15.9996 4.55405  11
   0 -17 -11 16.6553 3.81605  11
   0  17  11 17.2966 6.06235   1
   0 -17  12 1125.61 39.7882   5
   0  17 -12 1044.30 40.5972   6
   0 -17 -12 1048.68 40.8887  15
   0 -17  12 1050.44 40.1129  14
   0  17 -12 1069.21 39.6259  16
   0  17  12 1047.62 40.0135   6
   0 -17 -12 1086.23 38.4259  13
   0 -17 -12 1049.57 37.8385  11
   0  17  12 1087.51 38.1524  11
   0  17  12 1065.81 40.1053   1
   0  17 -13 383.760 18.1370   6
   0 -17  13 377.155 16.7220   5
   0  17 -13 375.574 16.9774  16
   0 -17 -13 351.695 17.8172  15
   0  17  13 379.448 17.4228   6
   0 -17 -13 372.050 15.2857  13
   0 -17  13 370.068 17.1862  14
   0  17  13 388.027 15.0890  11
   0  17  13 381.139 17.3970   1
   0  17  13 374.009 15.0941   2
   0  17  14 1.58496 5.04735   2
   0  17  14-0.91131 8.26383   1
   0  17 -14-0.68011 6.85817   7
   0 -17 -14 14.1137 8.95678  15
   0  17 -14 5.69881 7.15606  16
   0  17  14 0.85086 8.22937   6
   0 -17  14 13.8590 7.71504  14
   0 -17 -14-3.58918 5.53059  13
   0  17  14 1.56004 5.16273  11
   0  17 -14-5.90381 8.85504   6
   0 -17  14-3.75294 6.84060   5
   0 -17  15 323.938 15.1917   5
   0  17 -15 356.937 17.2016   6
   0  17  15 325.889 13.3521   2
   0  17  15 343.619 16.2562   1
   0 -17 -15 304.374 11.3540  16
   0  17 -15 321.870 16.0441  16
   0 -17 -15 350.576 17.1697  15
   0  17  15 359.227 16.2722   6
   0 -17 -15 346.751 13.8777  13
   0 -17  15 346.375 15.9254  14
   0  17  15 336.462 13.4573  11
   0  17 -15 331.565 15.1026   7
   0  17  16 60.0115 5.58021   2
   0 -17  16 69.9167 7.75104   5
   0  17  16 47.9435 8.76678   1
   0 -17 -16 66.8907 3.36139  16
   0  17 -16 55.3361 8.70398  16
   0 -17 -16 57.2635 9.68737  15
   0  17  16 73.1184 9.38500   6
   0 -17 -16 49.1275 6.12009  13
   0 -17  16 73.6527 8.29852  14
   0  17  16 58.1321 5.90606  11
   0  17 -16 54.9316 7.58936   7
   0  17  17 251.685 10.1083   2
   0 -17  17 215.251 12.3899   5
   0  17  17 209.134 13.5392   1
   0 -17 -17 218.423 8.58296  16
   0  17 -17 235.416 13.4809  16
   0 -17 -17 233.320 13.6346  15
   0  17  17 244.219 13.2827   6
   0 -17 -17 210.294 10.7698  13
   0 -17  17 240.770 13.0216  14
   0  17  17 249.232 10.5414  11
   0  17 -17 204.442 12.1887   7
   0  17  18 80.1795 5.50250   2
   0 -17  18 82.9541 8.60118   5
   0  17  18 63.9272 9.74564   1
   0 -17 -18 70.3535 4.09546  16
   0  17 -18 63.5285 8.97560  16
   0 -17  18 74.8682 5.23795  15
   0 -17 -18 88.6985 9.83747  15
   0  17  18 70.3656 9.02726   6
   0 -17  18 74.2306 8.43584  14
   0 -17 -18 75.4397 6.70342  13
   0  17  18 79.6785 6.35043  11
   0  17 -18 63.2249 7.86480   7
   0  17  19 547.309 20.8387   2
   0  17  19 543.237 24.9972   1
   0 -17 -19 570.359 20.3084  16
   0 -17 -19 564.694 25.0379  15
   0 -17  19 594.512 20.9427  15
   0  17 -19 550.735 24.6147  16
   0  17  19 559.525 24.3840   6
   0 -17 -19 591.221 22.1837  13
   0 -17  19 568.954 23.8258  14
   0 -17  19 573.650 25.3747   9
   0  17  19 583.698 21.6502  11
   0  17 -19 547.087 23.3597   7
   0  17  20 9.76156 3.65092   2
   0  17  20 8.74014 8.78854   1
   0 -17 -20 6.13520 3.15607  16
   0  17 -20 1.09527 8.02662  16
   0 -17 -20 2.29761 8.78900  15
   0 -17  20 1.30819 3.82507  15
   0  17  20 21.1771 9.12383   6
   0 -17 -20 0.56960 5.45999  13
   0 -17  20 5.98041 7.53689  14
   0  17  20 16.8300 5.36611  11
   0 -17  20-3.71879 8.12257   9
   0  17 -20 6.60545 7.11012   7
   0  17  21 16.4424 8.67404   1
   0 -17 -21 23.7815 3.63707  16
   0 -17  21 23.9720 4.02093  15
   0 -17 -21 28.5671 9.41796  15
   0  17 -21 17.1416 8.75054  16
   0  17  21 15.5771 9.11674   6
   0 -17  21 25.5788 7.79082  14
   0 -17 -21 16.2553 5.84689  13
   0  17  21 21.0714 5.54830  11
   0 -17  21 15.9651 9.48086   9
   0 -17  21 25.2716 7.86737   8
   0  17 -21 17.1823 7.83138   7
   0  17  22 90.6990 11.5142   1
   0 -17 -22 85.9892 5.29653  16
   0 -17 -22 88.7230 11.2091  15
   0  17 -22 72.6888 10.6974  16
   0 -17  22 87.0345 5.32242  15
   0  17  22 86.1825 10.8554   6
   0 -17  22 75.8410 9.35989  14
   0 -17  22 95.4720 11.2977   9
   0  17  22 76.6762 7.05774  11
   0  17 -22 68.9095 9.74651   7
   0 -17  22 105.416 9.60950   8
   0  17  23 0.66291 10.2409   1
   0 -17 -23 8.03975 4.04178  16
   0 -17 -23 11.3963 9.42647  15
   0 -17  23 15.0797 3.78934  15
   0  17 -23 21.5430 10.3112  16
   0  17  23-2.75895 9.66254   6
   0 -17  23 5.71461 8.03516  14
   0 -17  23 4.75193 9.67979   9
   0  17  23 8.93934 5.78975  11
   0 -17  23 8.41543 8.35647   8
   0  17 -23 9.31789 8.52644   7
   0  17  24 112.579 13.1031   1
   0 -17 -24 130.912 6.93457  16
   0  17 -24 104.719 12.7201  16
   0 -17  24 129.141 6.33037  15
   0 -17 -24 117.307 12.2538  15
   0  17  24 132.558 12.9913   6
   0 -17  24 138.174 10.8814  14
   0  17  24 139.849 8.69192  11
   0 -17  24 131.804 13.3398   9
   0  17 -24 130.495 11.7517   7
   0 -17  24 132.707 10.8985   8
   0  17 -25 284.442 16.1034   7
   0 -17  25 326.962 15.8021   8
   0  17 -25 245.425 16.7123  16
   0 -17 -25 322.201 17.1987  15
   0 -17  25 264.319 10.9347  15
   0  17  25 290.132 17.3613   6
   0 -17  25 308.768 15.6816  14
   0 -17  25 277.341 17.7842   9
   0  17  25 310.855 18.7740   1
   0 -17  26 104.665 11.3068   8
   0  17 -26 98.1626 13.6223  16
   0 -17 -26 107.120 7.53205  16
[truncated: 14,380,782 more chars]
