# Supplementary material for: Au147(SPh)30(PPh3)12: A Geometrically Closed, but Electronically Open Triple‐Shell Icosahedral Gold Cluster and its Geometrically Open Counterpart
Source: Angew Chem Int Ed Engl. 2025 May 16;64(26):e202500586. doi: 10.1002/anie.202500586 (PMC12184293; doi:10.1002/anie.202500586)
Supplement: Supplementary file 2 — Supporting Information [file ANIE-64-e202500586-s002.zip › 1027g4sman_sq.cif]

data_1027g4sman_sq
_audit_creation_date               2024-05-15
_audit_creation_method
;
Olex2 1.5
(compiled 2024.02.16 svn.r378c4104 for OlexSys, GUI svn.r6928)
;
_shelx_SHELXL_version_number       '2014/7'
_audit_contact_author_address      ?
_audit_contact_author_email        ?
_audit_contact_author_name         ''
_audit_contact_author_phone        ?
_publ_contact_author_id_orcid      ?
_publ_section_references
;
Dolomanov, O.V., Bourhis, L.J., Gildea, R.J, Howard, J.A.K. & Puschmann, H.
 (2009), J. Appl. Cryst. 42, 339-341.

Sheldrick, G.M. (2015). Acta Cryst. A71, 3-8.

Sheldrick, G.M. (2015). Acta Cryst. C71, 3-8.
;
_chemical_name_common              ?
_chemical_name_systematic          ?
_chemical_formula_moiety          
 'C396 H330 Au146.558 P12 S30, 0.333[], 0.667[], 0.333[], 0.333[], 0.333[], 0.667[], 0.333[]'
_chemical_formula_sum              'C396 H330 Au146.56 P12 S30'
_chemical_formula_weight           35288.78
_chemical_melting_point            ?
_chemical_oxdiff_formula           C396H330Au146.5P12S30
loop_
  _atom_type_symbol
  _atom_type_description
  _atom_type_scat_dispersion_real
  _atom_type_scat_dispersion_imag
  _atom_type_scat_source
 'C' 'C' 0.0181 0.0091 'International Tables Vol C Tables 4.2.6.8 and 6.1.1.4'
 'H' 'H' 0.0000 0.0000 'International Tables Vol C Tables 4.2.6.8 and 6.1.1.4'
 'Au' 'Au' -4.4197 7.2980
 'International Tables Vol C Tables 4.2.6.8 and 6.1.1.4'
 'P' 'P' 0.2955 0.4335 'International Tables Vol C Tables 4.2.6.8 and 6.1.1.4'
 'S' 'S' 0.3331 0.5567 'International Tables Vol C Tables 4.2.6.8 and 6.1.1.4'

_shelx_space_group_comment
;
The symmetry employed for this shelxl refinement is uniquely defined
by the following loop, which should always be used as a source of
symmetry information in preference to the above space-group names.
They are only intended as comments.
;
_space_group_crystal_system        'trigonal'
_space_group_IT_number             148
_space_group_name_H-M_alt          'R -3'
_space_group_name_Hall             '-R 3'
loop_
  _space_group_symop_operation_xyz
 'x, y, z'
 '-y, x-y, z'
 '-x+y, -x, z'
 'x+2/3, y+1/3, z+1/3'
 '-y+2/3, x-y+1/3, z+1/3'
 '-x+y+2/3, -x+1/3, z+1/3'
 'x+1/3, y+2/3, z+2/3'
 '-y+1/3, x-y+2/3, z+2/3'
 '-x+y+1/3, -x+2/3, z+2/3'
 '-x, -y, -z'
 'y, -x+y, -z'
 'x-y, x, -z'
 '-x+2/3, -y+1/3, -z+1/3'
 'y+2/3, -x+y+1/3, -z+1/3'
 'x-y+2/3, x+1/3, -z+1/3'
 '-x+1/3, -y+2/3, -z+2/3'
 'y+1/3, -x+y+2/3, -z+2/3'
 'x-y+1/3, x+2/3, -z+2/3'

_cell_length_a                     25.95170(10)
_cell_length_b                     25.95170(10)
_cell_length_c                     65.5569(3)
_cell_angle_alpha                  90
_cell_angle_beta                   90
_cell_angle_gamma                  120
_cell_volume                       38236.7(3)
_cell_formula_units_Z              3
_cell_measurement_reflns_used      75630
_cell_measurement_temperature      119.99(11)
_cell_measurement_theta_max        79.1030
_cell_measurement_theta_min        3.3210
_shelx_estimated_absorpt_T_max     0.133
_shelx_estimated_absorpt_T_min     0.069
_exptl_absorpt_coefficient_mu      78.742
_exptl_absorpt_correction_T_max    0.198
_exptl_absorpt_correction_T_min    0.037
_exptl_absorpt_correction_type     gaussian
_exptl_absorpt_process_details
;
CrysAlisPro 1.171.41.116a (Rigaku Oxford Diffraction, 2021)
Numerical absorption correction based on gaussian integration over
a multifaceted crystal model
Spherical absorption correction
using equivalent radius and absorption coefficient.
Empirical absorption correction using spherical harmonics,
implemented in SCALE3 ABSPACK scaling algorithm.
;
_exptl_absorpt_special_details     ?
_exptl_crystal_colour              black
_exptl_crystal_colour_primary      black
_exptl_crystal_density_diffrn      4.598
_exptl_crystal_density_meas        ?
_exptl_crystal_density_method      ?
_exptl_crystal_description         octahedral
_exptl_crystal_F_000               44832
loop_
  _exptl_crystal_face_index_h
  _exptl_crystal_face_index_k
  _exptl_crystal_face_index_l
  _exptl_crystal_face_perp_dist
 -1 1 1 0.0159
 1 -1 -1 0.0270
 0 1 -1 0.0230
 0 -1 1 0.0350
 0 2 -1 0.0228
 0 -2 1 0.0359
 0 0 1 0.0336
 0 0 -1 0.0139
 -3 1 0 0.0228
 3 -1 0 0.0292
 1 0 1 0.0288
 -1 0 -1 0.0213

_exptl_crystal_size_max            0.073
_exptl_crystal_size_mid            0.06
_exptl_crystal_size_min            0.043
loop_
  _exptl_oxdiff_crystal_face_indexfrac_h
  _exptl_oxdiff_crystal_face_indexfrac_k
  _exptl_oxdiff_crystal_face_indexfrac_l
  _exptl_oxdiff_crystal_face_x
  _exptl_oxdiff_crystal_face_y
  _exptl_oxdiff_crystal_face_z
 -1.0000 1.0001 1.0004 -0.0298 -0.0590 0.0296
 1.0000 -1.0001 -1.0004 0.0298 0.0590 -0.0296
 -0.0001 1.0000 -1.0009 0.0105 0.0002 0.0717
 0.0001 -1.0000 1.0009 -0.0105 -0.0002 -0.0717
 -0.0002 1.9999 -1.0014 0.0312 -0.0186 0.1342
 0.0002 -1.9999 1.0014 -0.0312 0.0186 -0.1342
 0.0000 -0.0000 1.0005 0.0102 -0.0191 -0.0091
 -0.0000 0.0000 -1.0005 -0.0102 0.0191 0.0091
 -3.0001 1.0003 0.0008 -0.1615 -0.0821 -0.0088
 3.0001 -1.0003 -0.0008 0.1615 0.0821 0.0088
 1.0001 -0.0001 1.0001 0.0710 0.0020 0.0146
 -1.0001 0.0001 -1.0001 -0.0710 -0.0020 -0.0146

_exptl_transmission_factor_max     ?
_exptl_transmission_factor_min     ?
_diffrn_reflns_av_R_equivalents    0.0658
_diffrn_reflns_av_unetI/netI       0.0187
_diffrn_reflns_Laue_measured_fraction_full  1.000
_diffrn_reflns_Laue_measured_fraction_max  1.000
_diffrn_reflns_limit_h_max         30
_diffrn_reflns_limit_h_min         -30
_diffrn_reflns_limit_k_max         30
_diffrn_reflns_limit_k_min         -30
_diffrn_reflns_limit_l_max         77
_diffrn_reflns_limit_l_min         -77
_diffrn_reflns_number              227947
_diffrn_reflns_point_group_measured_fraction_full  1.000
_diffrn_reflns_point_group_measured_fraction_max  1.000
_diffrn_reflns_theta_full          65.083
_diffrn_reflns_theta_max           65.083
_diffrn_reflns_theta_min           2.384
_diffrn_ambient_environment        N~2~
_diffrn_ambient_temperature        119.99(11)
_diffrn_detector                   'Hybrid Pixel Array Detector'
_diffrn_detector_area_resol_mean   10.0000
_diffrn_detector_type              HyPix
_diffrn_measured_fraction_theta_full  1.000
_diffrn_measured_fraction_theta_max  1.000
_diffrn_measurement_details
;
List of Runs (angles in degrees, time in seconds):

  # Type    Start    End  Width  t~exp~   \w     \q     \k     \f   Frames
--------------------------------------------------------------------------
  1  \w    -19.00  76.00   0.38    3.00    --   49.67 -92.00-118.00  250
  2  \w    -99.00 -19.20   0.38   15.00    --  -90.00  75.00 108.00  210
  3  \w    -99.00 -19.20   0.38   15.00    --  -90.00  75.00 108.00  210
  4  \w    107.00 177.30   0.38   15.00    --  111.50  32.00-142.00  185
  5  \w   -118.00 -73.92   0.38    3.00    --  -49.67-125.00 150.00  116
  6  \w    -22.00  25.12   0.38    3.00    --   49.67 -19.00-120.00  124
  7  \w    104.00 177.34   0.38   15.00    --  111.50  45.00-120.00  193
  8  \w     41.00  69.88   0.38   15.00    --  111.50 -61.00-120.00   76
  9  \w     63.00 117.34   0.38   15.00    --  111.50   0.00-180.00  143
 10  \w     41.00  69.88   0.38   15.00    --  111.50 -61.00-150.00   76
 11  \w     63.00 117.34   0.38   15.00    --  111.50   0.00 -90.00  143
 12  \w     41.00  69.88   0.38   15.00    --  111.50 -61.00 150.00   76
 13  \w     41.00  69.88   0.38   15.00    --  111.50 -61.00  60.00   76
 14  \w     41.00 105.22   0.38   15.00    --  111.50 -77.00 120.00  169
 15  \w     41.00 105.22   0.38   15.00    --  111.50 -77.00 -90.00  169
 16  \w     42.00 105.08   0.38   15.00    --  111.50-101.00 -16.00  166
 17  \w   -120.00 -30.70   0.38    3.00    --  -49.67 -77.00  60.00  235
 18  \w   -120.00 -30.70   0.38    3.00    --  -49.67 -77.00-150.00  235
 19  \w   -120.00 -39.06   0.38    3.00    --  -49.67 -57.00 -30.00  213
 20  \w   -161.00 -70.94   0.38   15.00    --  -90.00 -77.00-180.00  237
 21  \w   -161.00 -70.94   0.38   15.00    --  -90.00 -77.00 120.00  237
 22  \w   -160.00 -82.86   0.38   15.00    --  -90.00 -45.00 -60.00  203
 23  \w   -160.00 -82.86   0.38   15.00    --  -90.00 -45.00 -90.00  203
 24  \w   -161.00 -77.78   0.38   15.00    --  -90.00 -61.00   0.00  219
 25  \w     41.00  69.88   0.38   15.00    --  111.50 -61.00 -30.00   76
 26  \w    108.00 177.16   0.38   15.00    --  111.50  30.00 150.00  182
 27  \w     41.00  69.88   0.38   15.00    --  111.50 -61.00   0.00   76
 28  \w     63.00 117.34   0.38   15.00    --  111.50   0.00  90.00  143
 29  \w     41.00  69.88   0.38   15.00    --  111.50 -61.00-180.00   76
 30  \w    108.00 177.16   0.38   15.00    --  111.50  30.00  60.00  182
 31  \w     63.00 117.34   0.38   15.00    --  111.50   0.00  30.00  143
 32  \w   -120.00 -30.70   0.38    3.00    --  -49.67 -77.00 -90.00  235
 33  \w   -120.00 -39.06   0.38    3.00    --  -49.67 -57.00 120.00  213
 34  \w     34.00  91.00   0.38    3.00    --   49.67-125.00-180.00  150
 35  \w   -161.00 -70.94   0.38   15.00    --  -90.00 -77.00  60.00  237
 36  \w   -161.00 -70.94   0.38   15.00    --  -90.00 -77.00-150.00  237
 37  \w   -161.00 -70.94   0.38   15.00    --  -90.00 -77.00-120.00  237
 38  \w     41.00 105.22   0.38   15.00    --  111.50 -94.00  90.00  169
 39  \w     41.00 105.22   0.38   15.00    --  111.50 -94.00-120.00  169
;
_diffrn_measurement_device         'four-circle diffractometer'
_diffrn_measurement_device_type    'XtaLAB Synergy, Dualflex, HyPix'
_diffrn_measurement_method         '\w scans'
_diffrn_orient_matrix_type        
 'CrysAlisPro convention (1999,Acta A55,543-557)'
_diffrn_orient_matrix_UB_11        0.0607398000
_diffrn_orient_matrix_UB_12        0.0207436000
_diffrn_orient_matrix_UB_13        0.0102173000
_diffrn_orient_matrix_UB_21        0.0210657000
_diffrn_orient_matrix_UB_22        -0.0188789000
_diffrn_orient_matrix_UB_23        -0.0190901000
_diffrn_orient_matrix_UB_31        0.0237692000
_diffrn_orient_matrix_UB_32        0.0625377000
_diffrn_orient_matrix_UB_33        -0.0091402000
_diffrn_radiation_monochromator    mirror
_diffrn_radiation_probe            x-ray
_diffrn_radiation_type             'Cu K\a'
_diffrn_radiation_wavelength       1.54184
_diffrn_source                     'micro-focus sealed X-ray tube'
_diffrn_source_type                'PhotonJet (Cu) X-ray Source'
_reflns_Friedel_coverage           0.000
_reflns_Friedel_fraction_full      .
_reflns_Friedel_fraction_max       .
_reflns_number_gt                  12047
_reflns_number_total               14513
_reflns_special_details
;
 Reflections were merged by SHELXL according to the crystal
 class for the calculation of statistics and refinement.
 
 Structure factors included contributions from the .fab file.
 
 _reflns_Friedel_fraction is defined as the number of unique
 Friedel pairs measured divided by the number that would be
 possible theoretically, ignoring centric projections and
 systematic absences.
;
_reflns_threshold_expression       'I > 2\s(I)'
_computing_cell_refinement         'CrysAlisPro 1.171.41.116a (Rigaku OD, 2021)'
_computing_data_collection         'CrysAlisPro 1.171.41.116a (Rigaku OD, 2021)'
_computing_data_reduction          'CrysAlisPro 1.171.41.116a (Rigaku OD, 2021)'
_computing_molecular_graphics      'Olex2 1.5 (Dolomanov et al., 2009)'
_computing_publication_material    'Olex2 1.5 (Dolomanov et al., 2009)'
_computing_structure_refinement    'SHELXL 2014/7 (Sheldrick, 2015)'
_computing_structure_solution      'SHELXT  (Sheldrick, 2015)'
_refine_diff_density_max           3.726
_refine_diff_density_min           -2.954
_refine_diff_density_rms           0.336
_refine_ls_extinction_coef         .
_refine_ls_extinction_method       none
_refine_ls_goodness_of_fit_ref     1.062
_refine_ls_hydrogen_treatment      constr
_refine_ls_matrix_type             full
_refine_ls_number_parameters       944
_refine_ls_number_reflns           14513
_refine_ls_number_restraints       450
_refine_ls_R_factor_all            0.0681
_refine_ls_R_factor_gt             0.0590
_refine_ls_restrained_S_all        1.046
_refine_ls_shift/su_max            0.003
_refine_ls_shift/su_mean           0.000
_refine_ls_structure_factor_coef   Fsqd
_refine_ls_weighting_details      
 'w=1/[\s^2^(Fo^2^)+(0.0991P)^2^+2607.9360P] where P=(Fo^2^+2Fc^2^)/3'
_refine_ls_weighting_scheme        calc
_refine_ls_wR_factor_gt            0.1743
_refine_ls_wR_factor_ref           0.1872
_refine_special_details            ?
_olex2_refinement_description
;
1. Fixed Uiso
 At 1.2 times of:
  All C(H) groups
2. Uiso/Uaniso restraints and constraints
C501 \\sim C502 \\sim C503 \\sim C504 \\sim C505 \\sim C506 \\sim C601 \\sim
C602 \\sim C603 \\sim C604 \\sim C605 \\sim C606: within 2A with sigma of 0.02
and sigma for terminal atoms of 0.04 within 2A
Au14 \\sim Au27: within 2A with sigma of 0.01 and sigma for terminal atoms of
0.02 within 2A
C101 \\sim C102 \\sim C103 \\sim C104 \\sim C105 \\sim C106 \\sim C107 \\sim
C108 \\sim C109 \\sim C110 \\sim C111 \\sim C112: within 2A with sigma of 0.01
and sigma for terminal atoms of 0.02 within 2A
C221 \\sim C222 \\sim C223 \\sim C224 \\sim C225 \\sim C226: within 2A with
sigma of 0.01 and sigma for terminal atoms of 0.02 within 2A
Au15 \\sim Au28: within 2A with sigma of 0.01 and sigma for terminal atoms of
0.02 within 2A
C201 \\sim C202 \\sim C203 \\sim C204 \\sim C205 \\sim C206: within 2A with
sigma of 0.01 and sigma for terminal atoms of 0.02 within 2A
3. Others
 Sof(Au27)=Sof(Au28)=Sof(S6)=Sof(C603)=Sof(H603)=Sof(C601)=Sof(C602)=Sof(H602)=
 Sof(C604)=Sof(H604)=Sof(C605)=Sof(H605)=Sof(C606)=Sof(H606)=1-FVAR(1)
 Sof(Au13)=0.33333*FVAR(2)
 Sof(Au14)=Sof(Au15)=Sof(S5)=Sof(C501)=Sof(C502)=Sof(H502)=Sof(C503)=Sof(H503)=
 Sof(C504)=Sof(H504)=Sof(C505)=Sof(H505)=Sof(C506)=Sof(H506)=FVAR(1)
 Sof(C110)=Sof(H110)=Sof(C107)=Sof(C108)=Sof(H108)=Sof(C109)=Sof(H109)=
 Sof(C111)=Sof(H111)=Sof(C112)=Sof(H112)=1-FVAR(2)
 Sof(C104)=Sof(H104)=Sof(C101)=Sof(C102)=Sof(H102)=Sof(C103)=Sof(H103)=
 Sof(C105)=Sof(H105)=Sof(C106)=Sof(H106)=FVAR(2)
4.a Free rotating group:
 C104(C101,C102,C103,C105,C106), C110(C107,C108,C109,C111,C112), C131(C127,
 C128,C129,C130,C132), C203(C201,C202,C204,C205,C206), C501(C502,C503,C504,C505,
 C506), C603(C601,C602,C604,C605,C606)
4.b Aromatic/amide H refined with riding coordinates:
 C104(H104), C102(H102), C103(H103), C105(H105), C106(H106), C110(H110),
 C108(H108), C109(H109), C111(H111), C112(H112), C122(H122), C123(H123),
 C124(H124), C125(H125), C126(H126), C131(H131), C128(H128), C129(H129),
 C130(H130), C132(H132), C134(H134), C135(H135), C136(H136), C137(H137),
 C138(H138), C203(H203), C201(H201), C202(H202), C204(H204), C205(H205),
 C222(H222), C223(H223), C224(H224), C225(H225), C226(H226), C228(H228),
 C229(H229), C230(H230), C231(H231), C232(H232), C234(H234), C235(H235),
 C236(H236), C237(H237), C238(H238), C302(H302), C303(H303), C304(H304),
 C305(H305), C306(H306), C402(H402), C403(H403), C404(H404), C405(H405),
 C406(H406), C502(H502), C503(H503), C504(H504), C505(H505), C506(H506),
 C603(H603), C602(H602), C604(H604), C605(H605), C606(H606)
;
_atom_sites_solution_hydrogens     geom
_atom_sites_solution_primary       dual
_atom_sites_solution_secondary     ?
loop_
  _atom_site_label
  _atom_site_type_symbol
  _atom_site_fract_x
  _atom_site_fract_y
  _atom_site_fract_z
  _atom_site_U_iso_or_equiv
  _atom_site_adp_type
  _atom_site_occupancy
  _atom_site_site_symmetry_order
  _atom_site_calc_flag
  _atom_site_refinement_flags_posn
  _atom_site_refinement_flags_adp
  _atom_site_refinement_flags_occupancy
  _atom_site_disorder_assembly
  _atom_site_disorder_group
 Au1 Au 0.3333 0.6667 0.6667 0.0582(4) Uani 1 6 d S T P . .
 Au2 Au 0.19369(4) 0.50873(4) 0.62512(2) 0.0660(2) Uani 1 1 d . . . . .
 Au3 Au 0.31279(3) 0.59430(3) 0.63323(2) 0.0616(2) Uani 1 1 d . . . . .
 Au4 Au 0.15878(4) 0.39036(4) 0.63341(2) 0.0699(2) Uani 1 1 d . . . . .
 Au5 Au 0.27787(4) 0.47520(4) 0.64090(2) 0.0642(2) Uani 1 1 d . . . . .
 Au6 Au 0.41655(3) 0.63305(4) 0.65870(2) 0.0604(2) Uani 1 1 d . . . . .
 Au7 Au 0.38286(4) 0.51419(4) 0.66617(2) 0.0635(2) Uani 1 1 d . . . . .
 Au8 Au 0.50232(4) 0.59868(4) 0.65061(2) 0.0644(2) Uani 1 1 d . . . . .
 Au9 Au 0.39701(4) 0.56028(4) 0.62445(2) 0.0656(2) Uani 1 1 d . . . . .
 Au10 Au 0.29046(4) 0.51884(4) 0.59925(2) 0.0671(2) Uani 1 1 d . . . . .
 Au11 Au 0.26083(4) 0.61389(4) 0.59915(2) 0.0703(2) Uani 1 1 d . . . . .
 Au12 Au 0.14299(5) 0.52807(5) 0.59129(2) 0.0901(3) Uani 1 1 d . . . . .
 Au13 Au 0.3333 0.6667 0.56521(3) 0.0874(9) Uani 0.779(7) 3 d S T P A 1
 Au14 Au 0.4614(2) 0.6977(2) 0.56471(9) 0.0901(11) Uani 0.779(7) 1 d . U P A
 1
 Au15 Au 0.36546(15) 0.56917(18) 0.56622(6) 0.0858(8) Uani 0.779(7) 1 d . U P A
 1
 Au16 Au 0.26967(5) 0.44787(4) 0.56554(2) 0.0785(3) Uani 1 1 d . . . . .
 Au17 Au 0.37318(4) 0.48232(5) 0.59044(2) 0.0868(3) Uani 1 1 d . . . . .
 Au18 Au 0.48340(4) 0.52691(4) 0.61653(2) 0.0739(2) Uani 1 1 d . . . . .
 Au19 Au 0.58478(4) 0.56504(4) 0.64305(2) 0.0745(2) Uani 1 1 d . . . . .
 Au20 Au 0.46801(4) 0.48005(4) 0.65732(2) 0.0715(2) Uani 1 1 d . . . . .
 Au21 Au 0.34724(4) 0.39338(4) 0.67475(2) 0.0709(2) Uani 1 1 d . . . . .
 Au22 Au 0.24138(4) 0.35469(4) 0.64931(2) 0.0712(2) Uani 1 1 d . . . . .
 Au23 Au 0.25911(4) 0.40091(4) 0.60636(2) 0.0720(2) Uani 1 1 d . . . . .
 Au24 Au 0.36248(4) 0.44073(4) 0.63222(2) 0.0715(2) Uani 1 1 d . . . . .
 Au25 Au 0.31646(4) 0.40583(4) 0.71647(2) 0.0725(2) Uani 1 1 d . . . . .
 Au26 Au 0.40747(4) 0.50762(4) 0.74233(2) 0.0751(2) Uani 1 1 d . . . . .
 Au27 Au 0.4608(9) 0.7072(7) 0.5644(3) 0.067(2) Uani 0.221(7) 1 d . U P A 2
 Au28 Au 0.3477(6) 0.5745(5) 0.5641(2) 0.079(2) Uani 0.221(7) 1 d . U P A 2
 S1 S 0.4672(3) 0.4912(4) 0.58185(11) 0.1001(19) Uani 1 1 d . . . . .
 S2 S 0.2134(3) 0.2985(3) 0.61773(10) 0.0892(16) Uani 1 1 d . . . . .
 S3 S 0.4262(3) 0.3750(3) 0.66473(9) 0.0793(14) Uani 1 1 d . . . . .
 S4 S 0.3775(3) 0.4041(3) 0.74416(9) 0.0806(14) Uani 1 1 d . . . . .
 S5 S 0.4539(4) 0.6148(5) 0.54517(15) 0.102(3) Uani 0.779(7) 1 d . . P A 1
 S6 S 0.3961(10) 0.6419(9) 0.5360(4) 0.071(6) Uani 0.221(7) 1 d . . P A 2
 P1 P 0.2536(3) 0.3876(3) 0.53826(10) 0.0902(17) Uani 1 1 d . . . . .
 P2 P 0.6487(3) 0.5311(3) 0.63631(12) 0.0901(17) Uani 1 1 d . . . . .
 C104 C 0.494(3) 0.335(2) 0.5710(10) 0.140(9) Uani 0.49(4) 1 d G U P B 1
 H104 H 0.5001 0.3028 0.5682 0.168 Uiso 0.49(4) 1 calc R U P B 1
 C101 C 0.474(3) 0.428(2) 0.5791(11) 0.141(9) Uani 0.49(4) 1 d G U P B 1
 C102 C 0.428(2) 0.370(3) 0.5800(10) 0.141(9) Uani 0.49(4) 1 d G U P B 1
 H102 H 0.3894 0.3627 0.5835 0.169 Uiso 0.49(4) 1 calc R U P B 1
 C103 C 0.438(2) 0.324(2) 0.5759(10) 0.142(9) Uani 0.49(4) 1 d G U P B 1
 H103 H 0.4054 0.2847 0.5764 0.170 Uiso 0.49(4) 1 calc R U P B 1
 C105 C 0.540(2) 0.393(2) 0.5702(9) 0.140(9) Uani 0.49(4) 1 d G U P B 1
 H105 H 0.5790 0.4005 0.5669 0.169 Uiso 0.49(4) 1 calc R U P B 1
 C106 C 0.530(3) 0.4389(19) 0.5743(10) 0.140(9) Uani 0.49(4) 1 d G U P B 1
 H106 H 0.5624 0.4788 0.5737 0.168 Uiso 0.49(4) 1 calc R U P B 1
 C110 C 0.429(3) 0.3008(18) 0.5704(9) 0.141(9) Uani 0.51(4) 1 d G U P B 2
 H110 H 0.4207 0.2613 0.5678 0.169 Uiso 0.51(4) 1 calc R U P B 2
 C107 C 0.453(3) 0.4144(19) 0.5779(11) 0.140(9) Uani 0.51(4) 1 d G U P B 2
 C108 C 0.397(3) 0.368(3) 0.5800(10) 0.141(9) Uani 0.51(4) 1 d G U P B 2
 H108 H 0.3656 0.3751 0.5840 0.169 Uiso 0.51(4) 1 calc R U P B 2
 C109 C 0.385(2) 0.312(2) 0.5762(9) 0.141(9) Uani 0.51(4) 1 d G U P B 2
 H109 H 0.3451 0.2793 0.5775 0.169 Uiso 0.51(4) 1 calc R U P B 2
 C111 C 0.487(2) 0.348(2) 0.5685(9) 0.141(9) Uani 0.51(4) 1 d G U P B 2
 H111 H 0.5178 0.3408 0.5647 0.169 Uiso 0.51(4) 1 calc R U P B 2
 C112 C 0.498(2) 0.405(2) 0.5722(10) 0.141(8) Uani 0.51(4) 1 d G U P B 2
 H112 H 0.5377 0.4371 0.5707 0.169 Uiso 0.51(4) 1 calc R U P B 2
 C121 C 0.2431(11) 0.4151(12) 0.5143(4) 0.091(7) Uani 1 1 d . . . . .
 C122 C 0.2145(13) 0.4505(16) 0.5128(5) 0.109(10) Uani 1 1 d . . . . .
 H122 H 0.2024 0.4614 0.5250 0.131 Uiso 1 1 calc R U . . .
 C123 C 0.2050(16) 0.4672(17) 0.4959(5) 0.125(12) Uani 1 1 d . . . . .
 H123 H 0.1850 0.4895 0.4958 0.150 Uiso 1 1 calc R U . . .
 C124 C 0.222(2) 0.455(2) 0.4778(6) 0.146(15) Uani 1 1 d . . . . .
 H124 H 0.2131 0.4666 0.4653 0.176 Uiso 1 1 calc R U . . .
 C125 C 0.252(2) 0.426(2) 0.4781(4) 0.137(13) Uani 1 1 d . . . . .
 H125 H 0.2662 0.4205 0.4655 0.165 Uiso 1 1 calc R U . . .
 C126 C 0.2630(16) 0.4038(18) 0.4958(4) 0.122(11) Uani 1 1 d . . . . .
 H126 H 0.2834 0.3819 0.4954 0.146 Uiso 1 1 calc R U . . .
 C131 C 0.1274(11) 0.2319(10) 0.5632(3) 0.142(15) Uani 1 1 d G . . . .
 H131 H 0.1185 0.2146 0.5765 0.171 Uiso 1 1 calc R U . . .
 C127 C 0.1887(9) 0.3122(7) 0.5412(3) 0.107(9) Uani 1 1 d G . . . .
 C128 C 0.1530(13) 0.2815(11) 0.5251(3) 0.20(3) Uani 1 1 d G . . . .
 H128 H 0.1619 0.2986 0.5118 0.242 Uiso 1 1 calc R U . . .
 C129 C 0.1048(13) 0.2263(11) 0.5280(4) 0.21(3) Uani 1 1 d G . . . .
 H129 H 0.0800 0.2050 0.5168 0.249 Uiso 1 1 calc R U . . .
 C130 C 0.0922(10) 0.2016(9) 0.5470(5) 0.155(17) Uani 1 1 d G . . . .
 H130 H 0.0586 0.1631 0.5489 0.186 Uiso 1 1 calc R U . . .
 C132 C 0.1761(10) 0.2878(9) 0.5603(3) 0.113(10) Uani 1 1 d G . . . .
 H132 H 0.2008 0.3092 0.5715 0.136 Uiso 1 1 calc R U . . .
 C133 C 0.3197(17) 0.3746(16) 0.5343(4) 0.106(9) Uani 1 1 d . . . . .
 C134 C 0.3122(19) 0.3222(18) 0.5304(5) 0.126(12) Uani 1 1 d . . . . .
 H134 H 0.2726 0.2895 0.5300 0.151 Uiso 1 1 calc R U . . .
 C135 C 0.357(3) 0.311(2) 0.5268(6) 0.16(2) Uani 1 1 d . . . . .
 H135 H 0.3506 0.2724 0.5247 0.194 Uiso 1 1 calc R U . . .
 C136 C 0.413(3) 0.363(2) 0.5266(6) 0.161(18) Uani 1 1 d . . . . .
 H136 H 0.4464 0.3583 0.5243 0.194 Uiso 1 1 calc R U . . .
 C137 C 0.4234(15) 0.4210(16) 0.5294(4) 0.107(8) Uani 1 1 d . . . . .
 H137 H 0.4616 0.4556 0.5285 0.128 Uiso 1 1 calc R U . . .
 C138 C 0.3698(16) 0.4218(17) 0.5340(4) 0.103(9) Uani 1 1 d . . . . .
 H138 H 0.3719 0.4587 0.5368 0.124 Uiso 1 1 calc R U . . .
 C203 C 0.3281(12) 0.2131(12) 0.6095(4) 0.149(7) Uani 1 1 d G U . . .
 H203 H 0.3505 0.1935 0.6078 0.178 Uiso 1 1 calc R U . . .
 C201 C 0.2489(11) 0.2281(12) 0.5990(4) 0.148(7) Uani 1 1 d G U . . .
 H201 H 0.2165 0.2189 0.5902 0.177 Uiso 1 1 calc R U . . .
 C202 C 0.2813(13) 0.2003(11) 0.5967(4) 0.150(7) Uani 1 1 d G U . . .
 H202 H 0.2714 0.1718 0.5861 0.180 Uiso 1 1 calc R U . . .
 C204 C 0.3424(11) 0.2545(12) 0.6247(4) 0.144(7) Uani 1 1 d G U . . .
 H204 H 0.3747 0.2636 0.6336 0.173 Uiso 1 1 calc R U . . .
 C205 C 0.3100(12) 0.2826(11) 0.6269(3) 0.139(7) Uani 1 1 d G U . . .
 H205 H 0.3198 0.3114 0.6374 0.166 Uiso 1 1 calc R U . . .
 C206 C 0.2633(12) 0.2692(12) 0.6141(4) 0.140(7) Uani 1 1 d G U . . .
 C221 C 0.6064(16) 0.4493(15) 0.6321(7) 0.136(7) Uani 1 1 d . U . . .
 C222 C 0.5516(16) 0.4233(15) 0.6237(7) 0.139(7) Uani 1 1 d . U . . .
 H222 H 0.5378 0.4497 0.6201 0.167 Uiso 1 1 calc R U . . .
 C223 C 0.5109(17) 0.3615(15) 0.6195(7) 0.144(7) Uani 1 1 d . U . . .
 H223 H 0.4726 0.3450 0.6135 0.172 Uiso 1 1 calc R U . . .
 C224 C 0.5409(17) 0.3291(17) 0.6265(8) 0.151(8) Uani 1 1 d . U . . .
 H224 H 0.5217 0.2873 0.6245 0.181 Uiso 1 1 calc R U . . .
 C225 C 0.5965(18) 0.3583(17) 0.6358(8) 0.152(8) Uani 1 1 d . U . . .
 H225 H 0.6122 0.3351 0.6412 0.183 Uiso 1 1 calc R U . . .
 C226 C 0.6276(17) 0.4153(15) 0.6374(7) 0.142(7) Uani 1 1 d . U . . .
 H226 H 0.6669 0.4330 0.6426 0.171 Uiso 1 1 calc R U . . .
 C227 C 0.6987(16) 0.5410(18) 0.6551(6) 0.127(12) Uani 1 1 d . . . . .
 C228 C 0.675(2) 0.514(2) 0.6737(6) 0.160(18) Uani 1 1 d . . . . .
 H228 H 0.6326 0.4915 0.6752 0.192 Uiso 1 1 calc R U . . .
 C229 C 0.712(2) 0.520(3) 0.6908(8) 0.17(2) Uani 1 1 d . . . . .
 H229 H 0.6947 0.5024 0.7036 0.209 Uiso 1 1 calc R U . . .
 C230 C 0.773(3) 0.551(3) 0.6883(8) 0.20(2) Uani 1 1 d . . . . .
 H230 H 0.7987 0.5534 0.6991 0.239 Uiso 1 1 calc R U . . .
 C231 C 0.798(2) 0.579(2) 0.6693(7) 0.152(15) Uani 1 1 d . . . . .
 H231 H 0.8397 0.6025 0.6679 0.183 Uiso 1 1 calc R U . . .
 C232 C 0.7628(14) 0.5738(16) 0.6534(5) 0.111(9) Uani 1 1 d . . . . .
 H232 H 0.7806 0.5919 0.6408 0.133 Uiso 1 1 calc R U . . .
 C233 C 0.6867(16) 0.5616(16) 0.6125(5) 0.113(10) Uani 1 1 d . . . . .
 C234 C 0.7158(16) 0.624(2) 0.6106(6) 0.149(16) Uani 1 1 d . . . . .
 H234 H 0.7126 0.6463 0.6216 0.178 Uiso 1 1 calc R U . . .
 C235 C 0.7487(17) 0.655(2) 0.5938(7) 0.151(17) Uani 1 1 d . . . . .
 H235 H 0.7678 0.6972 0.5929 0.182 Uiso 1 1 calc R U . . .
 C236 C 0.7524(16) 0.618(2) 0.5772(5) 0.128(12) Uani 1 1 d . . . . .
 H236 H 0.7747 0.6372 0.5653 0.154 Uiso 1 1 calc R U . . .
 C237 C 0.7231(14) 0.556(2) 0.5790(4) 0.120(12) Uani 1 1 d . . . . .
 H237 H 0.7220 0.5322 0.5679 0.144 Uiso 1 1 calc R U . . .
 C238 C 0.6947(18) 0.529(2) 0.5984(6) 0.139(14) Uani 1 1 d . . . . .
 H238 H 0.6818 0.4886 0.6009 0.166 Uiso 1 1 calc R U . . .
 C301 C 0.4690(12) 0.3732(11) 0.6866(5) 0.092(7) Uani 1 1 d . . . . .
 C302 C 0.4491(16) 0.3684(17) 0.7061(5) 0.120(11) Uani 1 1 d . . . . .
 H302 H 0.4113 0.3643 0.7090 0.144 Uiso 1 1 calc R U . . .
 C303 C 0.4857(15) 0.3696(16) 0.7216(5) 0.113(10) Uani 1 1 d . . . . .
 H303 H 0.4734 0.3685 0.7353 0.135 Uiso 1 1 calc R U . . .
 C304 C 0.536(2) 0.3723(18) 0.7182(6) 0.134(13) Uani 1 1 d . . . . .
 H304 H 0.5583 0.3692 0.7292 0.160 Uiso 1 1 calc R U . . .
 C305 C 0.557(2) 0.380(2) 0.6987(9) 0.164(18) Uani 1 1 d . . . . .
 H305 H 0.5955 0.3855 0.6964 0.197 Uiso 1 1 calc R U . . .
 C306 C 0.5246(14) 0.3787(17) 0.6826(6) 0.121(10) Uani 1 1 d . . . . .
 H306 H 0.5388 0.3817 0.6690 0.145 Uiso 1 1 calc R U . . .
 C401 C 0.3397(13) 0.3785(11) 0.7677(4) 0.087(7) Uani 1 1 d . . . . .
 C402 C 0.2757(17) 0.3331(17) 0.7680(4) 0.118(10) Uani 1 1 d . . . . .
 H402 H 0.2531 0.3188 0.7558 0.142 Uiso 1 1 calc R U . . .
 C403 C 0.2511(17) 0.3130(17) 0.7869(6) 0.126(11) Uani 1 1 d . . . . .
 H403 H 0.2097 0.2852 0.7877 0.152 Uiso 1 1 calc R U . . .
 C404 C 0.283(2) 0.331(2) 0.8047(5) 0.148(16) Uani 1 1 d . . . . .
 H404 H 0.2660 0.3123 0.8172 0.178 Uiso 1 1 calc R U . . .
 C405 C 0.338(3) 0.374(2) 0.8041(6) 0.19(2) Uani 1 1 d . . . . .
 H405 H 0.3581 0.3918 0.8165 0.223 Uiso 1 1 calc R U . . .
 C406 C 0.3682(18) 0.3965(16) 0.7850(5) 0.136(13) Uani 1 1 d . . . . .
 H406 H 0.4096 0.4246 0.7850 0.163 Uiso 1 1 calc R U . . .
 C501 C 0.4253(15) 0.6040(18) 0.5202(4) 0.127(9) Uani 0.779(7) 1 d G U P A 1
 C502 C 0.4480(14) 0.5788(17) 0.5071(5) 0.141(9) Uani 0.779(7) 1 d G U P A 1
 H502 H 0.4801 0.5734 0.5112 0.170 Uiso 0.779(7) 1 calc R U P A 1
 C503 C 0.4240(15) 0.5615(16) 0.4880(4) 0.145(10) Uani 0.779(7) 1 d G U P A 1
 H503 H 0.4394 0.5440 0.4789 0.174 Uiso 0.779(7) 1 calc R U P A 1
 C504 C 0.3780(15) 0.5694(17) 0.4820(4) 0.146(10) Uani 0.779(7) 1 d G U P A 1
 H504 H 0.3615 0.5574 0.4687 0.176 Uiso 0.779(7) 1 calc R U P A 1
 C505 C 0.3557(14) 0.5946(17) 0.4949(5) 0.153(11) Uani 0.779(7) 1 d G U P A 1
 H505 H 0.3239 0.6003 0.4907 0.183 Uiso 0.779(7) 1 calc R U P A 1
 C506 C 0.3791(15) 0.6116(17) 0.5140(4) 0.141(10) Uani 0.779(7) 1 d G U P A 1
 H506 H 0.3633 0.6288 0.5230 0.169 Uiso 0.779(7) 1 calc R U P A 1
 C603 C 0.491(4) 0.568(6) 0.5154(16) 0.135(13) Uani 0.221(7) 1 d G U P A 2
 H603 H 0.5275 0.5685 0.5186 0.162 Uiso 0.221(7) 1 calc R U P A 2
 C601 C 0.424(6) 0.603(6) 0.5215(17) 0.134(10) Uani 0.221(7) 1 d G U P A 2
 C602 C 0.476(5) 0.604(5) 0.5261(15) 0.134(11) Uani 0.221(7) 1 d G U P A 2
 H602 H 0.5008 0.6292 0.5366 0.160 Uiso 0.221(7) 1 calc R U P A 2
 C604 C 0.455(5) 0.532(5) 0.5003(16) 0.141(12) Uani 0.221(7) 1 d G U P A 2
 H604 H 0.4658 0.5069 0.4929 0.169 Uiso 0.221(7) 1 calc R U P A 2
 C605 C 0.403(5) 0.530(5) 0.4958(15) 0.144(11) Uani 0.221(7) 1 d G U P A 2
 H605 H 0.3778 0.5048 0.4854 0.173 Uiso 0.221(7) 1 calc R U P A 2
 C606 C 0.388(5) 0.566(6) 0.5064(17) 0.141(9) Uani 0.221(7) 1 d G U P A 2
 H606 H 0.3516 0.5653 0.5032 0.170 Uiso 0.221(7) 1 calc R U P A 2

loop_
  _atom_site_aniso_label
  _atom_site_aniso_U_11
  _atom_site_aniso_U_22
  _atom_site_aniso_U_33
  _atom_site_aniso_U_23
  _atom_site_aniso_U_13
  _atom_site_aniso_U_12
 Au1 0.0582(6) 0.0582(6) 0.0581(10) 0.000 0.000 0.0291(3)
 Au2 0.0652(5) 0.0636(5) 0.0669(5) -0.0034(3) -0.0021(4) 0.0307(4)
 Au3 0.0620(4) 0.0614(4) 0.0608(4) -0.0021(3) -0.0004(3) 0.0304(4)
 Au4 0.0683(5) 0.0638(5) 0.0748(5) -0.0033(4) -0.0043(4) 0.0310(4)
 Au5 0.0644(5) 0.0621(4) 0.0662(5) -0.0017(3) 0.0003(3) 0.0316(4)
 Au6 0.0589(4) 0.0609(4) 0.0623(4) -0.0011(3) -0.0003(3) 0.0304(3)
 Au7 0.0632(4) 0.0616(4) 0.0675(5) 0.0008(3) 0.0015(3) 0.0326(4)
 Au8 0.0604(4) 0.0654(5) 0.0692(5) -0.0028(4) 0.0004(3) 0.0327(4)
 Au9 0.0636(5) 0.0667(5) 0.0663(5) -0.0046(4) -0.0007(4) 0.0323(4)
 Au10 0.0682(5) 0.0673(5) 0.0628(5) -0.0052(3) -0.0004(4) 0.0317(4)
 Au11 0.0774(5) 0.0720(5) 0.0642(5) -0.0044(4) -0.0052(4) 0.0393(4)
 Au12 0.0987(7) 0.0894(7) 0.0838(6) -0.0126(5) -0.0189(5) 0.0482(6)
 Au13 0.1018(12) 0.1018(12) 0.0585(12) 0.000 0.000 0.0509(6)
 Au14 0.0836(14) 0.096(2) 0.0657(13) -0.0036(16) 0.0097(10) 0.0265(15)
 Au15 0.0889(16) 0.0907(13) 0.0676(11) -0.0045(9) 0.0099(10) 0.0373(10)
 Au16 0.0828(6) 0.0810(6) 0.0686(5) -0.0110(4) -0.0014(4) 0.0385(5)
 Au17 0.0696(5) 0.1034(7) 0.0800(6) -0.0251(5) -0.0007(4) 0.0376(5)
 Au18 0.0707(5) 0.0758(5) 0.0768(5) -0.0106(4) 0.0006(4) 0.0379(4)
 Au19 0.0681(5) 0.0773(5) 0.0834(6) -0.0041(4) 0.0020(4) 0.0403(4)
 Au20 0.0687(5) 0.0675(5) 0.0814(5) -0.0041(4) 0.0013(4) 0.0362(4)
 Au21 0.0725(5) 0.0661(5) 0.0793(5) 0.0040(4) 0.0044(4) 0.0386(4)
 Au22 0.0727(5) 0.0646(5) 0.0763(5) -0.0017(4) 0.0005(4) 0.0344(4)
 Au23 0.0718(5) 0.0692(5) 0.0736(5) -0.0081(4) -0.0028(4) 0.0344(4)
 Au24 0.0703(5) 0.0701(5) 0.0760(5) -0.0069(4) -0.0001(4) 0.0366(4)
 Au25 0.0761(5) 0.0695(5) 0.0735(5) 0.0085(4) 0.0032(4) 0.0376(4)
 Au26 0.0776(5) 0.0709(5) 0.0740(5) 0.0093(4) -0.0042(4) 0.0350(4)
 Au27 0.102(5) 0.056(3) 0.061(4) 0.004(2) 0.004(3) 0.053(3)
 Au28 0.096(6) 0.059(3) 0.067(3) -0.005(2) 0.009(4) 0.027(4)
 S1 0.083(4) 0.129(6) 0.094(4) -0.024(4) -0.004(3) 0.057(4)
 S2 0.102(4) 0.076(3) 0.088(4) -0.011(3) -0.003(3) 0.043(3)
 S3 0.080(3) 0.074(3) 0.093(4) -0.005(3) 0.003(3) 0.045(3)
 S4 0.090(4) 0.080(3) 0.077(3) 0.002(3) -0.001(3) 0.046(3)
 S5 0.099(6) 0.123(7) 0.095(6) 0.005(5) 0.008(4) 0.064(5)
 S6 0.063(12) 0.049(11) 0.094(16) 0.004(10) -0.012(11) 0.022(9)
 P1 0.100(4) 0.088(4) 0.075(4) -0.015(3) 0.000(3) 0.041(4)
 P2 0.083(4) 0.085(4) 0.110(5) 0.006(3) 0.017(3) 0.048(3)
 C104 0.18(2) 0.136(17) 0.135(14) -0.022(15) -0.006(19) 0.101(17)
 C101 0.18(2) 0.135(17) 0.133(14) -0.023(15) -0.006(19) 0.100(17)
 C102 0.18(2) 0.136(17) 0.134(14) -0.022(15) -0.006(19) 0.100(17)
 C103 0.18(2) 0.137(17) 0.134(14) -0.022(15) -0.007(19) 0.099(17)
 C105 0.18(2) 0.136(17) 0.135(15) -0.023(15) -0.006(19) 0.102(17)
 C106 0.18(2) 0.135(17) 0.134(15) -0.023(15) -0.005(19) 0.102(18)
 C110 0.18(2) 0.136(17) 0.135(14) -0.022(15) -0.006(19) 0.101(17)
 C107 0.18(2) 0.136(17) 0.133(14) -0.022(15) -0.006(19) 0.101(17)
 C108 0.18(2) 0.136(17) 0.133(14) -0.022(15) -0.007(19) 0.100(18)
 C109 0.18(2) 0.136(17) 0.134(15) -0.022(15) -0.007(19) 0.100(18)
 C111 0.18(2) 0.136(17) 0.135(14) -0.022(15) -0.007(19) 0.101(17)
 C112 0.18(2) 0.136(17) 0.134(14) -0.023(15) -0.006(19) 0.101(17)
 C121 0.072(14) 0.088(16) 0.087(16) -0.013(12) 0.004(12) 0.021(12)
 C122 0.101(19) 0.16(3) 0.10(2) -0.043(19) -0.017(15) 0.09(2)
 C123 0.14(3) 0.16(3) 0.12(2) -0.06(2) -0.05(2) 0.11(3)
 C124 0.18(4) 0.21(4) 0.11(2) -0.03(3) -0.03(2) 0.14(4)
 C125 0.18(4) 0.20(4) 0.059(15) 0.012(18) 0.006(18) 0.11(3)
 C126 0.14(3) 0.17(3) 0.072(16) 0.020(18) 0.012(16) 0.08(2)
 C131 0.12(3) 0.11(3) 0.21(4) 0.03(3) 0.05(3) 0.07(2)
 C127 0.12(2) 0.082(16) 0.10(2) -0.031(15) -0.020(16) 0.035(16)
 C128 0.25(6) 0.11(3) 0.09(2) -0.01(2) -0.04(3) -0.02(3)
 C129 0.23(5) 0.17(4) 0.10(3) -0.03(3) -0.04(3) 0.00(4)
 C130 0.11(3) 0.09(2) 0.17(4) -0.02(2) 0.01(2) -0.019(19)
 C132 0.13(2) 0.077(17) 0.11(2) -0.007(15) -0.023(18) 0.034(17)
 C133 0.13(2) 0.12(2) 0.078(16) -0.017(15) -0.001(16) 0.06(2)
 C134 0.17(3) 0.13(3) 0.13(3) 0.02(2) 0.04(2) 0.11(3)
 C135 0.29(7) 0.16(4) 0.10(2) 0.00(3) 0.00(3) 0.16(5)
 C136 0.26(6) 0.17(4) 0.09(2) -0.02(3) -0.03(3) 0.13(4)
 C137 0.11(2) 0.12(2) 0.099(19) 0.008(16) 0.017(16) 0.062(19)
 C138 0.14(3) 0.14(3) 0.075(15) -0.019(16) -0.005(16) 0.09(2)
 C203 0.202(18) 0.169(15) 0.141(14) -0.047(12) -0.033(12) 0.143(15)
 C201 0.203(18) 0.166(15) 0.137(14) -0.046(12) -0.036(13) 0.140(15)
 C202 0.204(18) 0.170(15) 0.141(14) -0.046(12) -0.035(12) 0.142(15)
 C204 0.199(18) 0.166(15) 0.137(14) -0.049(12) -0.034(12) 0.143(15)
 C205 0.196(18) 0.161(15) 0.131(14) -0.049(12) -0.034(12) 0.144(15)
 C206 0.199(18) 0.161(15) 0.132(14) -0.045(12) -0.034(12) 0.143(15)
 C221 0.105(11) 0.094(11) 0.225(19) 0.002(12) 0.020(13) 0.062(9)
 C222 0.110(11) 0.093(10) 0.223(19) -0.003(12) 0.024(13) 0.057(10)
 C223 0.116(12) 0.094(11) 0.226(19) -0.006(12) 0.025(13) 0.056(10)
 C224 0.117(12) 0.100(11) 0.232(19) -0.002(13) 0.021(13) 0.051(10)
 C225 0.115(12) 0.102(11) 0.235(19) 0.001(13) 0.014(13) 0.051(10)
 C226 0.109(12) 0.096(11) 0.230(19) 0.002(13) 0.016(13) 0.057(10)
 C227 0.11(2) 0.17(3) 0.14(3) 0.06(2) 0.03(2) 0.09(2)
 C228 0.18(4) 0.27(6) 0.11(2) 0.04(3) 0.01(3) 0.17(4)
 C229 0.15(4) 0.25(5) 0.20(5) 0.07(4) 0.03(3) 0.15(4)
 C230 0.24(7) 0.28(7) 0.14(4) 0.02(4) -0.03(4) 0.18(6)
 C231 0.14(3) 0.22(5) 0.13(3) 0.03(3) 0.01(3) 0.11(3)
 C232 0.095(19) 0.15(3) 0.098(19) 0.025(18) 0.007(15) 0.07(2)
 C233 0.13(2) 0.12(2) 0.13(2) 0.01(2) 0.02(2) 0.09(2)
 C234 0.10(2) 0.24(5) 0.13(3) 0.05(3) 0.04(2) 0.10(3)
 C235 0.11(2) 0.22(5) 0.15(3) 0.07(3) 0.03(2) 0.10(3)
 C236 0.11(2) 0.16(3) 0.10(2) 0.05(2) 0.019(18) 0.06(2)
 C237 0.10(2) 0.19(4) 0.069(16) 0.000(19) 0.000(14) 0.07(2)
 C238 0.14(3) 0.16(3) 0.15(3) -0.05(3) -0.01(2) 0.11(3)
 C301 0.095(17) 0.071(14) 0.12(2) 0.007(13) 0.007(15) 0.051(13)
 C302 0.13(3) 0.17(3) 0.11(2) 0.02(2) 0.021(19) 0.12(3)
 C303 0.11(2) 0.16(3) 0.10(2) -0.007(19) -0.016(17) 0.09(2)
 C304 0.15(3) 0.14(3) 0.11(3) 0.02(2) -0.02(2) 0.08(3)
 C305 0.12(3) 0.17(4) 0.21(5) -0.01(4) -0.06(3) 0.09(3)
 C306 0.10(2) 0.15(3) 0.13(3) 0.01(2) -0.011(18) 0.08(2)
 C401 0.108(19) 0.069(13) 0.082(15) 0.011(11) 0.009(13) 0.043(13)
 C402 0.15(3) 0.15(3) 0.077(17) 0.021(17) 0.029(17) 0.09(3)
 C403 0.12(2) 0.14(3) 0.12(3) 0.00(2) 0.03(2) 0.06(2)
 C404 0.21(5) 0.13(3) 0.08(2) 0.03(2) 0.04(3) 0.07(3)
 C405 0.26(6) 0.16(4) 0.08(2) 0.04(2) 0.03(3) 0.06(4)
 C406 0.15(3) 0.13(3) 0.077(18) -0.002(17) -0.023(18) 0.03(2)
 C501 0.128(17) 0.165(19) 0.092(14) -0.024(13) 0.012(12) 0.076(15)
 C502 0.140(17) 0.170(19) 0.101(14) -0.028(13) 0.009(12) 0.067(16)
 C503 0.143(18) 0.172(19) 0.102(15) -0.033(14) 0.014(13) 0.065(16)
 C504 0.143(18) 0.17(2) 0.105(15) -0.027(14) 0.004(14) 0.065(17)
 C505 0.144(19) 0.18(2) 0.109(16) -0.021(15) 0.001(15) 0.064(17)
 C506 0.135(18) 0.177(19) 0.098(14) -0.025(14) 0.010(13) 0.068(16)
 C603 0.13(2) 0.17(2) 0.100(18) -0.034(17) 0.014(17) 0.073(19)
 C601 0.133(18) 0.169(19) 0.095(15) -0.026(14) 0.011(14) 0.072(17)
 C602 0.133(19) 0.17(2) 0.097(16) -0.028(16) 0.010(15) 0.073(18)
 C604 0.138(19) 0.17(2) 0.101(17) -0.032(16) 0.012(16) 0.068(18)
 C605 0.141(19) 0.17(2) 0.102(15) -0.029(15) 0.009(14) 0.066(17)
 C606 0.139(17) 0.172(19) 0.100(14) -0.026(13) 0.008(13) 0.068(16)

_geom_special_details
;
 All esds (except the esd in the dihedral angle between two l.s. planes)
 are estimated using the full covariance matrix.  The cell esds are taken
 into account individually in the estimation of esds in distances, angles
 and torsion angles; correlations between esds in cell parameters are only
 used when they are defined by crystal symmetry.  An approximate (isotropic)
 treatment of cell esds is used for estimating esds involving l.s. planes.
;
loop_
  _geom_bond_atom_site_label_1
  _geom_bond_atom_site_label_2
  _geom_bond_distance
  _geom_bond_site_symmetry_2
  _geom_bond_publ_flag
 Au1 Au3 2.7597(8) 13_566 ?
 Au1 Au3 2.7596(8) 15_556 ?
 Au1 Au3 2.7597(8) 14_456 ?
 Au1 Au3 2.7595(8) 2_665 ?
 Au1 Au3 2.7595(8) 3_565 ?
 Au1 Au3 2.7596(8) . ?
 Au1 Au6 2.7534(8) 2_665 ?
 Au1 Au6 2.7534(8) 14_456 ?
 Au1 Au6 2.7536(8) 13_566 ?
 Au1 Au6 2.7534(8) . ?
 Au1 Au6 2.7534(8) 3_565 ?
 Au1 Au6 2.7534(8) 15_556 ?
 Au2 Au3 2.8112(11) . ?
 Au2 Au4 2.7876(12) . ?
 Au2 Au5 2.9158(12) . ?
 Au2 Au6 2.7945(11) 3_565 ?
 Au2 Au7 2.9385(12) 14_456 ?
 Au2 Au8 2.9210(12) 3_565 ?
 Au2 Au9 2.9224(12) 3_565 ?
 Au2 Au10 2.9315(12) . ?
 Au2 Au11 2.9373(12) . ?
 Au2 Au12 2.7501(13) . ?
 Au2 Au25 2.8543(12) 14_456 ?
 Au2 Au26 2.8434(12) 14_456 ?
 Au3 Au3 2.9035(14) 3_565 ?
 Au3 Au3 2.9035(14) 2_665 ?
 Au3 Au5 2.7977(11) . ?
 Au3 Au6 2.8884(11) . ?
 Au3 Au6 2.8998(11) 3_565 ?
 Au3 Au6 2.9022(11) 14_456 ?
 Au3 Au9 2.7959(11) . ?
 Au3 Au10 2.8282(11) . ?
 Au3 Au11 2.8069(11) 2_665 ?
 Au3 Au11 2.7846(11) . ?
 Au4 Au5 2.7993(12) . ?
 Au4 Au7 2.8000(12) 14_456 ?
 Au4 Au20 2.9827(13) 14_456 ?
 Au4 Au21 2.9403(13) 14_456 ?
 Au4 Au22 2.9193(13) . ?
 Au4 Au23 3.0472(13) . ?
 Au4 Au25 2.9623(13) 14_456 ?
 Au4 Au26 2.9481(13) 14_456 ?
 Au5 Au6 2.8045(11) 14_456 ?
 Au5 Au7 2.9477(11) 14_456 ?
 Au5 Au7 2.9043(11) . ?
 Au5 Au8 2.9380(12) 14_456 ?
 Au5 Au9 2.9616(12) . ?
 Au5 Au10 2.9115(12) . ?
 Au5 Au22 2.8319(12) . ?
 Au5 Au23 2.8537(12) . ?
 Au5 Au24 2.8123(12) . ?
 Au6 Au2 2.7945(11) 2_665 ?
 Au6 Au3 2.9021(11) 15_556 ?
 Au6 Au3 2.8998(11) 2_665 ?
 Au6 Au5 2.8044(11) 15_556 ?
 Au6 Au6 2.8982(9) 14_456 ?
 Au6 Au6 2.8983(9) 15_556 ?
 Au6 Au7 2.7967(11) . ?
 Au6 Au7 2.7955(11) 15_556 ?
 Au6 Au8 2.8316(11) . ?
 Au6 Au9 2.8121(11) . ?
 Au7 Au2 2.9383(12) 15_556 ?
 Au7 Au4 2.7998(12) 15_556 ?
 Au7 Au5 2.9476(12) 15_556 ?
 Au7 Au6 2.7957(11) 14_456 ?
 Au7 Au8 2.9325(11) 14_456 ?
 Au7 Au8 2.9430(11) . ?
 Au7 Au9 2.9338(12) . ?
 Au7 Au20 2.8219(12) . ?
 Au7 Au21 2.8465(12) . ?
 Au7 Au24 2.8038(12) . ?
 Au8 Au2 2.9209(12) 2_665 ?
 Au8 Au5 2.9381(12) 15_556 ?
 Au8 Au7 2.9326(11) 15_556 ?
 Au8 Au9 2.9464(12) . ?
 Au8 Au18 2.7906(12) . ?
 Au8 Au19 2.7305(12) . ?
 Au8 Au20 2.7790(12) . ?
 Au8 Au21 2.7714(12) 15_556 ?
 Au8 Au22 2.7859(12) 15_556 ?
 Au8 Au25 2.8031(12) 15_556 ?
 Au9 Au2 2.9224(12) 2_665 ?
 Au9 Au10 2.9254(12) . ?
 Au9 Au11 2.9200(12) 2_665 ?
 Au9 Au12 2.7858(13) 2_665 ?
 Au9 Au17 2.8629(12) . ?
 Au9 Au18 2.8263(12) . ?
 Au9 Au24 2.8119(12) . ?
 Au10 Au11 2.9280(12) . ?
 Au10 Au14 2.844(6) 3_565 ?
 Au10 Au15 2.764(4) . ?
 Au10 Au16 2.7519(12) . ?
 Au10 Au17 2.8061(13) . ?
 Au10 Au23 2.7849(12) . ?
 Au10 Au26 2.7587(12) 14_456 ?
 Au10 Au27 2.724(19) 3_565 ?
 Au10 Au28 2.733(13) . ?
 Au11 Au3 2.8071(11) 3_565 ?
 Au11 Au9 2.9201(12) 3_565 ?
 Au11 Au11 2.9182(16) 3_565 ?
 Au11 Au11 2.9183(16) 2_665 ?
 Au11 Au12 2.7870(14) . ?
 Au11 Au13 2.7911(19) . ?
 Au11 Au14 2.841(5) 3_565 ?
 Au11 Au15 2.817(4) 3_565 ?
 Au11 Au27 2.893(19) 3_565 ?
 Au11 Au28 2.818(12) 3_565 ?
 Au12 Au9 2.7860(13) 3_565 ?
 Au12 Au14 2.883(5) 3_565 ?
 Au12 Au15 2.909(4) 3_565 ?
 Au12 Au17 3.0976(16) 3_565 ?
 Au12 Au18 2.9539(16) 3_565 ?
 Au12 Au25 2.9383(15) 14_456 ?
 Au12 Au26 2.9458(15) 14_456 ?
 Au12 Au27 3.102(13) 3_565 ?
 Au12 Au28 3.360(13) 3_565 ?
 Au13 Au11 2.7911(18) 3_565 ?
 Au13 Au11 2.7911(18) 2_665 ?
 Au13 Au14 3.002(5) . ?
 Au13 Au14 3.002(5) 2_665 ?
 Au13 Au14 3.003(5) 3_565 ?
 Au13 Au15 3.035(4) 2_665 ?
 Au13 Au15 3.035(4) . ?
 Au13 Au15 3.035(4) 3_565 ?
 Au14 Au10 2.844(6) 2_665 ?
 Au14 Au11 2.841(5) 2_665 ?
 Au14 Au12 2.883(5) 2_665 ?
 Au14 Au15 3.004(6) . ?
 Au14 Au15 3.036(6) 2_665 ?
 Au14 Au16 2.888(5) 2_665 ?
 Au14 Au26 2.935(6) 15_556 ?
 Au14 S5 2.425(11) . ?
 Au15 Au11 2.818(4) 2_665 ?
 Au15 Au12 2.909(4) 2_665 ?
 Au15 Au14 3.036(6) 3_565 ?
 Au15 Au16 2.875(4) . ?
 Au15 Au17 2.845(4) . ?
 Au15 S5 2.420(10) . ?
 Au16 Au14 2.888(5) 3_565 ?
 Au16 Au17 2.8770(14) . ?
 Au16 Au23 2.8960(13) . ?
 Au16 Au26 2.8514(13) 14_456 ?
 Au16 Au27 2.724(18) 3_565 ?
 Au16 Au28 2.873(12) . ?
 Au16 P1 2.274(6) . ?
 Au17 Au12 3.0975(16) 2_665 ?
 Au17 Au18 3.0230(14) . ?
 Au17 Au23 2.8393(14) . ?
 Au17 Au24 2.9059(15) . ?
 Au17 Au28 3.275(12) . ?
 Au17 S1 2.400(7) . ?
 Au18 Au12 2.9537(16) 2_665 ?
 Au18 Au19 2.8844(13) . ?
 Au18 Au20 2.8816(13) . ?
 Au18 Au24 2.9815(13) . ?
 Au18 Au25 2.8874(13) 15_556 ?
 Au18 S1 2.412(7) . ?
 Au19 Au20 2.8706(13) . ?
 Au19 Au21 2.8473(13) 15_556 ?
 Au19 Au22 2.8547(13) 15_556 ?
 Au19 Au25 2.8721(13) 15_556 ?
 Au19 P2 2.276(6) . ?
 Au20 Au4 2.9828(13) 15_556 ?
 Au20 Au21 3.0228(13) . ?
 Au20 Au22 2.9265(13) 15_556 ?
 Au20 Au24 2.9080(13) . ?
 Au20 S3 2.425(6) . ?
 Au21 Au4 2.9404(13) 15_556 ?
 Au21 Au8 2.7715(12) 14_456 ?
 Au21 Au19 2.8472(13) 14_456 ?
 Au21 Au22 2.9289(13) . ?
 Au21 Au24 2.9926(13) . ?
 Au21 Au25 2.9119(13) . ?
 Au21 S3 2.415(6) . ?
 Au22 Au8 2.7859(12) 14_456 ?
 Au22 Au19 2.8544(13) 14_456 ?
 Au22 Au20 2.9265(13) 14_456 ?
 Au22 Au23 3.0046(13) . ?
 Au22 Au24 3.0168(13) . ?
 Au22 S2 2.426(6) . ?
 Au23 Au24 2.8923(13) . ?
 Au23 Au26 2.9043(13) 14_456 ?
 Au23 S2 2.425(7) . ?
 Au25 Au2 2.8544(12) 15_556 ?
 Au25 Au4 2.9621(13) 15_556 ?
 Au25 Au8 2.8033(12) 14_456 ?
 Au25 Au12 2.9383(15) 15_556 ?
 Au25 Au18 2.8875(13) 14_456 ?
 Au25 Au19 2.8720(13) 14_456 ?
 Au25 Au26 3.0317(13) . ?
 Au25 S4 2.424(6) . ?
 Au26 Au2 2.8435(12) 15_556 ?
 Au26 Au4 2.9477(13) 15_556 ?
 Au26 Au10 2.7587(12) 15_556 ?
 Au26 Au12 2.9460(15) 15_556 ?
 Au26 Au14 2.936(6) 14_456 ?
 Au26 Au16 2.8516(14) 15_556 ?
 Au26 Au23 2.9042(13) 15_556 ?
 Au26 Au27 2.991(19) 14_456 ?
 Au26 S4 2.397(6) . ?
 Au27 Au10 2.723(19) 2_665 ?
 Au27 Au11 2.893(19) 2_665 ?
 Au27 Au12 3.102(13) 2_665 ?
 Au27 Au16 2.724(18) 2_665 ?
 Au27 Au26 2.990(19) 15_556 ?
 Au27 Au28 3.22(2) . ?
 Au27 Au28 2.312(18) 2_665 ?
 Au27 S6 2.51(3) . ?
 Au28 Au11 2.818(12) 2_665 ?
 Au28 Au12 3.361(13) 2_665 ?
 Au28 Au27 2.312(18) 3_565 ?
 Au28 S6 2.41(3) . ?
 S1 C101 1.76(4) . ?
 S1 C107 1.86(4) . ?
 S2 C206 1.816(16) . ?
 S3 C301 1.83(3) . ?
 S4 C401 1.77(3) . ?
 S5 C501 1.76(3) . ?
 S6 C601 1.78(8) . ?
 P1 C121 1.80(3) . ?
 P1 C127 1.844(17) . ?
 P1 C133 1.92(4) . ?
 P2 C221 1.86(4) . ?
 P2 C227 1.71(4) . ?
 P2 C233 1.80(4) . ?
 C104 H104 0.9500 . ?
 C104 C103 1.3710 . ?
 C104 C105 1.3786(12) . ?
 C101 C102 1.3649 . ?
 C101 C106 1.3673 . ?
 C102 H102 0.9500 . ?
 C102 C103 1.3621 . ?
 C103 H103 0.9500 . ?
 C105 H105 0.9500 . ?
 C105 C106 1.3680 . ?
 C106 H106 0.9500 . ?
 C110 H110 0.9500 . ?
 C110 C109 1.3715 . ?
 C110 C111 1.3796(13) . ?
 C107 C108 1.3645 . ?
 C107 C112 1.3676 . ?
 C108 H108 0.9500 . ?
 C108 C109 1.3610 . ?
 C109 H109 0.9500 . ?
 C111 H111 0.9500 . ?
 C111 C112 1.3681 . ?
 C112 H112 0.9500 . ?
 C121 C122 1.44(4) . ?
 C121 C126 1.40(4) . ?
 C122 H122 0.9500 . ?
 C122 C123 1.26(4) . ?
 C123 H123 0.9500 . ?
 C123 C124 1.37(5) . ?
 C124 H124 0.9500 . ?
 C124 C125 1.30(5) . ?
 C125 H125 0.9500 . ?
 C125 C126 1.40(4) . ?
 C126 H126 0.9500 . ?
 C131 H131 0.9500 . ?
 C131 C130 1.3702 . ?
 C131 C132 1.3796 . ?
 C127 C128 1.3677 . ?
 C127 C132 1.3695 . ?
 C128 H128 0.9500 . ?
 C128 C129 1.3650 . ?
 C129 H129 0.9500 . ?
 C129 C130 1.3621 . ?
 C130 H130 0.9500 . ?
 C132 H132 0.9500 . ?
 C133 C134 1.30(4) . ?
 C133 C138 1.26(4) . ?
 C134 H134 0.9500 . ?
 C134 C135 1.34(6) . ?
 C135 H135 0.9500 . ?
 C135 C136 1.41(7) . ?
 C136 H136 0.9500 . ?
 C136 C137 1.40(5) . ?
 C137 H137 0.9500 . ?
 C137 C138 1.43(4) . ?
 C138 H138 0.9500 . ?
 C203 H203 0.9500 . ?
 C203 C202 1.3736 . ?
 C203 C204 1.3763 . ?
 C201 H201 0.9500 . ?
 C201 C202 1.3617 . ?
 C201 C206 1.3632 . ?
 C202 H202 0.9500 . ?
 C204 H204 0.9500 . ?
 C204 C205 1.3690 . ?
 C205 H205 0.9500 . ?
 C205 C206 1.3670 . ?
 C221 C222 1.35(5) . ?
 C221 C226 1.30(5) . ?
 C222 H222 0.9500 . ?
 C222 C223 1.44(5) . ?
 C223 H223 0.9500 . ?
 C223 C224 1.47(5) . ?
 C224 H224 0.9500 . ?
 C224 C225 1.39(6) . ?
 C225 H225 0.9500 . ?
 C225 C226 1.29(5) . ?
 C226 H226 0.9500 . ?
 C227 C228 1.39(5) . ?
 C227 C232 1.45(5) . ?
 C228 H228 0.9500 . ?
 C228 C229 1.44(6) . ?
 C229 H229 0.9500 . ?
 C229 C230 1.39(7) . ?
 C230 H230 0.9500 . ?
 C230 C231 1.42(6) . ?
 C231 H231 0.9500 . ?
 C231 C232 1.34(5) . ?
 C232 H232 0.9500 . ?
 C233 C234 1.41(6) . ?
 C233 C238 1.33(4) . ?
 C234 H234 0.9500 . ?
 C234 C235 1.38(5) . ?
 C235 H235 0.9500 . ?
 C235 C236 1.48(6) . ?
 C236 H236 0.9500 . ?
 C236 C237 1.41(5) . ?
 C237 H237 0.9500 . ?
 C237 C238 1.46(5) . ?
 C238 H238 0.9500 . ?
 C301 C302 1.37(4) . ?
 C301 C306 1.40(4) . ?
 C302 H302 0.9500 . ?
 C302 C303 1.38(4) . ?
 C303 H303 0.9500 . ?
 C303 C304 1.29(5) . ?
 C304 H304 0.9500 . ?
 C304 C305 1.36(6) . ?
 C305 H305 0.9500 . ?
 C305 C306 1.34(5) . ?
 C306 H306 0.9500 . ?
 C401 C402 1.48(5) . ?
 C401 C406 1.31(4) . ?
 C402 H402 0.9500 . ?
 C402 C403 1.37(4) . ?
 C403 H403 0.9500 . ?
 C403 C404 1.38(5) . ?
 C404 H404 0.9500 . ?
 C404 C405 1.29(7) . ?
 C405 H405 0.9500 . ?
 C405 C406 1.44(5) . ?
 C406 H406 0.9500 . ?
 C501 C502 1.3810 . ?
 C501 C506 1.3703 . ?
 C502 H502 0.9500 . ?
 C502 C503 1.3689 . ?
 C503 H503 0.9500 . ?
 C503 C504 1.3660 . ?
 C504 H504 0.9500 . ?
 C504 C505 1.3643 . ?
 C505 H505 0.9500 . ?
 C505 C506 1.3619 . ?
 C506 H506 0.9500 . ?
 C603 H603 0.9500 . ?
 C603 C602 1.3783 . ?
 C603 C604 1.3710 . ?
 C601 C602 1.3699(12) . ?
 C601 C606 1.3688(10) . ?
 C602 H602 0.9500 . ?
 C604 H604 0.9500 . ?
 C604 C605 1.3622 . ?
 C605 H605 0.9500 . ?
 C605 C606 1.3673 . ?
 C606 H606 0.9500 . ?

loop_
  _geom_angle_atom_site_label_1
  _geom_angle_atom_site_label_2
  _geom_angle_atom_site_label_3
  _geom_angle
  _geom_angle_site_symmetry_1
  _geom_angle_site_symmetry_3
  _geom_angle_publ_flag
 Au3 Au1 Au3 63.48(3) 13_566 14_456 ?
 Au3 Au1 Au3 116.52(3) 15_556 2_665 ?
 Au3 Au1 Au3 116.52(3) 15_556 . ?
 Au3 Au1 Au3 180.0 14_456 2_665 ?
 Au3 Au1 Au3 180.00(4) 13_566 . ?
 Au3 Au1 Au3 116.52(3) 14_456 . ?
 Au3 Au1 Au3 63.48(3) 3_565 . ?
 Au3 Au1 Au3 63.48(3) 13_566 15_556 ?
 Au3 Au1 Au3 116.52(3) 13_566 3_565 ?
 Au3 Au1 Au3 63.48(3) 3_565 2_665 ?
 Au3 Au1 Au3 116.52(3) 14_456 3_565 ?
 Au3 Au1 Au3 63.48(3) 14_456 15_556 ?
 Au3 Au1 Au3 180.0 15_556 3_565 ?
 Au3 Au1 Au3 116.52(3) 13_566 2_665 ?
 Au3 Au1 Au3 63.48(3) 2_665 . ?
 Au6 Au1 Au3 63.53(2) 13_566 3_565 ?
 Au6 Au1 Au3 63.19(2) 2_665 2_665 ?
 Au6 Au1 Au3 116.81(2) 13_566 . ?
 Au6 Au1 Au3 116.81(2) 15_556 3_565 ?
 Au6 Au1 Au3 116.47(2) 15_556 14_456 ?
 Au6 Au1 Au3 116.53(2) 3_565 13_566 ?
 Au6 Au1 Au3 116.53(2) . 14_456 ?
 Au6 Au1 Au3 116.53(2) 14_456 3_565 ?
 Au6 Au1 Au3 63.19(2) 3_565 3_565 ?
 Au6 Au1 Au3 116.48(2) . 3_565 ?
 Au6 Au1 Au3 63.47(2) 15_556 13_566 ?
 Au6 Au1 Au3 116.47(2) 14_456 13_566 ?
 Au6 Au1 Au3 63.47(2) 2_665 3_565 ?
 Au6 Au1 Au3 116.81(2) . 13_566 ?
 Au6 Au1 Au3 116.81(2) 2_665 14_456 ?
 Au6 Au1 Au3 63.53(2) 15_556 2_665 ?
 Au6 Au1 Au3 63.19(2) 15_556 15_556 ?
 Au6 Au1 Au3 116.82(2) 14_456 2_665 ?
 Au6 Au1 Au3 116.53(2) 2_665 15_556 ?
 Au6 Au1 Au3 63.47(2) 13_566 14_456 ?
 Au6 Au1 Au3 63.19(2) 14_456 14_456 ?
 Au6 Au1 Au3 63.53(2) 3_565 14_456 ?
 Au6 Au1 Au3 116.81(2) 3_565 15_556 ?
 Au6 Au1 Au3 116.47(2) 2_665 . ?
 Au6 Au1 Au3 63.47(2) . 2_665 ?
 Au6 Au1 Au3 116.53(2) 15_556 . ?
 Au6 Au1 Au3 63.47(2) 14_456 15_556 ?
 Au6 Au1 Au3 63.53(2) 14_456 . ?
 Au6 Au1 Au3 63.47(2) 3_565 . ?
 Au6 Au1 Au3 63.52(2) 2_665 13_566 ?
 Au6 Au1 Au3 63.53(2) . 15_556 ?
 Au6 Au1 Au3 116.53(2) 13_566 2_665 ?
 Au6 Au1 Au3 116.48(2) 3_565 2_665 ?
 Au6 Au1 Au3 63.19(2) . . ?
 Au6 Au1 Au3 63.18(2) 13_566 13_566 ?
 Au6 Au1 Au3 116.47(2) 13_566 15_556 ?
 Au6 Au1 Au6 180.00(4) 2_665 14_456 ?
 Au6 Au1 Au6 63.509(10) 2_665 13_566 ?
 Au6 Au1 Au6 63.511(10) 15_556 . ?
 Au6 Au1 Au6 63.512(10) 14_456 . ?
 Au6 Au1 Au6 180.0 13_566 . ?
 Au6 Au1 Au6 116.491(10) 2_665 3_565 ?
 Au6 Au1 Au6 63.508(10) 3_565 14_456 ?
 Au6 Au1 Au6 116.488(10) 13_566 14_456 ?
 Au6 Au1 Au6 116.491(10) 2_665 . ?
 Au6 Au1 Au6 63.508(10) 2_665 15_556 ?
 Au6 Au1 Au6 63.510(10) 13_566 3_565 ?
 Au6 Au1 Au6 116.493(10) 15_556 14_456 ?
 Au6 Au1 Au6 116.492(10) 3_565 . ?
 Au6 Au1 Au6 180.0 15_556 3_565 ?
 Au6 Au1 Au6 116.486(10) 13_566 15_556 ?
 Au3 Au2 Au5 58.45(3) . . ?
 Au3 Au2 Au7 89.77(3) . 14_456 ?
 Au3 Au2 Au8 121.65(4) . 3_565 ?
 Au3 Au2 Au9 89.55(3) . 3_565 ?
 Au3 Au2 Au10 58.96(3) . . ?
 Au3 Au2 Au11 57.90(3) . . ?
 Au3 Au2 Au25 179.47(4) . 14_456 ?
 Au3 Au2 Au26 116.01(4) . 14_456 ?
 Au4 Au2 Au3 117.18(4) . . ?
 Au4 Au2 Au5 58.74(3) . . ?
 Au4 Au2 Au6 116.78(4) . 3_565 ?
 Au4 Au2 Au7 58.48(3) . 14_456 ?
 Au4 Au2 Au8 89.52(3) . 3_565 ?
 Au4 Au2 Au9 148.26(4) . 3_565 ?
 Au4 Au2 Au10 90.18(3) . . ?
 Au4 Au2 Au11 148.41(4) . . ?
 Au4 Au2 Au25 63.33(3) . 14_456 ?
 Au4 Au2 Au26 63.13(3) . 14_456 ?
 Au5 Au2 Au7 60.46(3) . 14_456 ?
 Au5 Au2 Au8 120.52(4) . 3_565 ?
 Au5 Au2 Au9 144.24(4) . 3_565 ?
 Au5 Au2 Au10 59.72(3) . . ?
 Au5 Au2 Au11 107.34(4) . . ?
 Au6 Au2 Au3 62.30(3) 3_565 . ?
 Au6 Au2 Au5 89.84(3) 3_565 . ?
 Au6 Au2 Au7 58.30(3) 3_565 14_456 ?
 Au6 Au2 Au8 59.35(3) 3_565 3_565 ?
 Au6 Au2 Au9 58.88(3) 3_565 3_565 ?
 Au6 Au2 Au10 121.26(4) 3_565 . ?
 Au6 Au2 Au11 89.46(3) 3_565 . ?
 Au6 Au2 Au25 117.40(4) 3_565 14_456 ?
 Au6 Au2 Au26 178.18(4) 3_565 14_456 ?
 Au8 Au2 Au7 60.06(3) 3_565 14_456 ?
 Au8 Au2 Au9 60.56(3) 3_565 3_565 ?
 Au8 Au2 Au10 179.39(4) 3_565 . ?
 Au8 Au2 Au11 120.34(4) 3_565 . ?
 Au9 Au2 Au7 108.32(3) 3_565 14_456 ?
 Au9 Au2 Au10 119.63(4) 3_565 . ?
 Au9 Au2 Au11 59.78(3) 3_565 . ?
 Au10 Au2 Au7 120.19(4) . 14_456 ?
 Au10 Au2 Au11 59.85(3) . . ?
 Au11 Au2 Au7 143.56(4) . 14_456 ?
 Au12 Au2 Au3 116.47(4) . . ?
 Au12 Au2 Au4 115.90(4) . . ?
 Au12 Au2 Au5 147.02(4) . . ?
 Au12 Au2 Au6 117.61(4) . 3_565 ?
 Au12 Au2 Au7 148.88(4) . 14_456 ?
 Au12 Au2 Au8 90.59(4) . 3_565 ?
 Au12 Au2 Au9 58.74(3) . 3_565 ?
 Au12 Au2 Au10 89.06(4) . . ?
 Au12 Au2 Au11 58.57(3) . . ?
 Au12 Au2 Au25 63.21(4) . 14_456 ?
 Au12 Au2 Au26 63.53(3) . 14_456 ?
 Au25 Au2 Au5 122.06(4) 14_456 . ?
 Au25 Au2 Au7 90.41(3) 14_456 14_456 ?
 Au25 Au2 Au8 58.06(3) 14_456 3_565 ?
 Au25 Au2 Au9 89.92(3) 14_456 3_565 ?
 Au25 Au2 Au10 121.33(4) 14_456 . ?
 Au25 Au2 Au11 121.78(4) 14_456 . ?
 Au26 Au2 Au5 88.62(3) 14_456 . ?
 Au26 Au2 Au7 121.59(4) 14_456 14_456 ?
 Au26 Au2 Au8 122.35(4) 14_456 3_565 ?
 Au26 Au2 Au9 122.26(4) 14_456 3_565 ?
 Au26 Au2 Au10 57.05(3) 14_456 . ?
 Au26 Au2 Au11 90.07(3) 14_456 . ?
 Au26 Au2 Au25 64.30(3) 14_456 14_456 ?
 Au1 Au3 Au2 116.73(3) . . ?
 Au1 Au3 Au3 58.257(13) . 3_565 ?
 Au1 Au3 Au3 58.257(13) . 2_665 ?
 Au1 Au3 Au5 117.04(3) . . ?
 Au1 Au3 Au6 58.16(2) . 3_565 ?
 Au1 Au3 Au6 58.13(2) . 14_456 ?
 Au1 Au3 Au6 58.30(2) . . ?
 Au1 Au3 Au9 117.57(3) . . ?
 Au1 Au3 Au10 179.22(4) . . ?
 Au1 Au3 Au11 117.36(3) . . ?
 Au1 Au3 Au11 116.60(3) . 2_665 ?
 Au2 Au3 Au3 148.39(4) . 2_665 ?
 Au2 Au3 Au3 90.14(4) . 3_565 ?
 Au2 Au3 Au6 148.18(4) . . ?
 Au2 Au3 Au6 89.94(3) . 14_456 ?
 Au2 Au3 Au6 58.57(3) . 3_565 ?
 Au2 Au3 Au10 62.64(3) . . ?
 Au3 Au3 Au3 60.0 3_565 2_665 ?
 Au5 Au3 Au2 62.64(3) . . ?
 Au5 Au3 Au3 147.87(4) . 3_565 ?
 Au5 Au3 Au3 148.96(4) . 2_665 ?
 Au5 Au3 Au6 58.91(3) . 14_456 ?
 Au5 Au3 Au6 90.10(3) . 3_565 ?
 Au5 Au3 Au6 90.65(3) . . ?
 Au5 Au3 Au10 62.33(3) . . ?
 Au5 Au3 Au11 116.56(4) . 2_665 ?
 Au6 Au3 Au3 107.74(3) 3_565 2_665 ?
 Au6 Au3 Au3 107.72(2) 14_456 3_565 ?
 Au6 Au3 Au3 108.05(3) . 3_565 ?
 Au6 Au3 Au3 59.69(3) 3_565 3_565 ?
 Au6 Au3 Au3 107.96(2) 14_456 2_665 ?
 Au6 Au3 Au3 60.09(3) . 2_665 ?
 Au6 Au3 Au6 60.07(2) . 14_456 ?
 Au6 Au3 Au6 107.99(4) . 3_565 ?
 Au6 Au3 Au6 59.93(2) 3_565 14_456 ?
 Au9 Au3 Au2 115.84(4) . . ?
 Au9 Au3 Au3 90.24(4) . 2_665 ?
 Au9 Au3 Au3 148.16(4) . 3_565 ?
 Au9 Au3 Au5 63.94(3) . . ?
 Au9 Au3 Au6 59.28(3) . . ?
 Au9 Au3 Au6 149.27(4) . 3_565 ?
 Au9 Au3 Au6 91.23(3) . 14_456 ?
 Au9 Au3 Au10 62.68(3) . . ?
 Au9 Au3 Au11 62.82(3) . 2_665 ?
 Au10 Au3 Au3 122.52(3) . 2_665 ?
 Au10 Au3 Au3 121.97(3) . 3_565 ?
 Au10 Au3 Au6 121.94(4) . . ?
 Au10 Au3 Au6 121.24(4) . 14_456 ?
 Au10 Au3 Au6 121.21(4) . 3_565 ?
 Au11 Au3 Au2 63.32(3) . . ?
 Au11 Au3 Au2 116.36(4) 2_665 . ?
 Au11 Au3 Au3 90.37(2) . 2_665 ?
 Au11 Au3 Au3 59.10(3) . 3_565 ?
 Au11 Au3 Au3 58.34(3) 2_665 2_665 ?
 Au11 Au3 Au3 89.93(2) 2_665 3_565 ?
 Au11 Au3 Au5 115.28(4) . . ?
 Au11 Au3 Au6 148.65(4) 2_665 14_456 ?
 Au11 Au3 Au6 148.43(4) . 14_456 ?
 Au11 Au3 Au6 147.90(4) 2_665 3_565 ?
 Au11 Au3 Au6 90.21(3) 2_665 . ?
 Au11 Au3 Au6 148.49(4) . . ?
 Au11 Au3 Au6 90.42(3) . 3_565 ?
 Au11 Au3 Au9 114.76(4) . . ?
 Au11 Au3 Au10 64.18(3) 2_665 . ?
 Au11 Au3 Au10 62.88(3) . . ?
 Au11 Au3 Au11 62.92(4) . 2_665 ?
 Au2 Au4 Au5 62.92(3) . . ?
 Au2 Au4 Au7 63.46(3) . 14_456 ?
 Au2 Au4 Au20 121.77(4) . 14_456 ?
 Au2 Au4 Au21 90.15(3) . 14_456 ?
 Au2 Au4 Au22 122.24(4) . . ?
 Au2 Au4 Au23 89.73(3) . . ?
 Au2 Au4 Au25 59.43(3) . 14_456 ?
 Au2 Au4 Au26 59.36(3) . 14_456 ?
 Au5 Au4 Au7 63.53(3) . 14_456 ?
 Au5 Au4 Au20 90.12(3) . 14_456 ?
 Au5 Au4 Au21 122.92(4) . 14_456 ?
 Au5 Au4 Au22 59.32(3) . . ?
 Au5 Au4 Au23 58.25(3) . . ?
 Au5 Au4 Au25 122.35(4) . 14_456 ?
 Au5 Au4 Au26 88.82(3) . 14_456 ?
 Au7 Au4 Au20 58.32(3) 14_456 14_456 ?
 Au7 Au4 Au21 59.40(3) 14_456 14_456 ?
 Au7 Au4 Au22 90.36(3) 14_456 . ?
 Au7 Au4 Au23 121.78(4) 14_456 . ?
 Au7 Au4 Au25 90.99(3) 14_456 14_456 ?
 Au7 Au4 Au26 122.79(4) 14_456 14_456 ?
 Au20 Au4 Au23 119.86(4) 14_456 . ?
 Au21 Au4 Au20 61.37(3) 14_456 14_456 ?
 Au21 Au4 Au23 178.54(4) 14_456 . ?
 Au21 Au4 Au25 59.11(3) 14_456 14_456 ?
 Au21 Au4 Au26 120.84(4) 14_456 14_456 ?
 Au22 Au4 Au20 59.44(3) . 14_456 ?
 Au22 Au4 Au21 120.79(4) . 14_456 ?
 Au22 Au4 Au23 60.43(3) . . ?
 Au22 Au4 Au25 178.24(4) . 14_456 ?
 Au22 Au4 Au26 118.34(4) . 14_456 ?
 Au25 Au4 Au20 120.48(4) 14_456 14_456 ?
 Au25 Au4 Au23 119.64(4) 14_456 . ?
 Au26 Au4 Au20 177.76(4) 14_456 14_456 ?
 Au26 Au4 Au23 57.92(3) 14_456 . ?
 Au26 Au4 Au25 61.72(3) 14_456 14_456 ?
 Au2 Au5 Au7 60.15(3) . 14_456 ?
 Au2 Au5 Au8 120.15(4) . 14_456 ?
 Au2 Au5 Au9 107.87(3) . . ?
 Au3 Au5 Au2 58.91(3) . . ?
 Au3 Au5 Au4 117.24(4) . . ?
 Au3 Au5 Au6 62.40(3) . 14_456 ?
 Au3 Au5 Au7 89.34(3) . . ?
 Au3 Au5 Au7 89.84(3) . 14_456 ?
 Au3 Au5 Au8 121.44(4) . 14_456 ?
 Au3 Au5 Au9 58.00(3) . . ?
 Au3 Au5 Au10 59.35(3) . . ?
 Au3 Au5 Au22 178.95(4) . . ?
 Au3 Au5 Au23 117.08(4) . . ?
 Au3 Au5 Au24 116.22(4) . . ?
 Au4 Au5 Au2 58.34(3) . . ?
 Au4 Au5 Au6 116.36(4) . 14_456 ?
 Au4 Au5 Au7 58.25(3) . 14_456 ?
 Au4 Au5 Au7 148.07(4) . . ?
 Au4 Au5 Au8 89.47(3) . 14_456 ?
 Au4 Au5 Au9 148.53(4) . . ?
 Au4 Au5 Au10 90.36(3) . . ?
 Au4 Au5 Au22 62.45(3) . . ?
 Au4 Au5 Au23 65.23(3) . . ?
 Au4 Au5 Au24 116.41(4) . . ?
 Au6 Au5 Au2 89.80(3) 14_456 . ?
 Au6 Au5 Au7 58.61(3) 14_456 . ?
 Au6 Au5 Au7 58.12(3) 14_456 14_456 ?
 Au6 Au5 Au8 59.03(3) 14_456 14_456 ?
 Au6 Au5 Au9 89.83(3) 14_456 . ?
 Au6 Au5 Au10 121.75(4) 14_456 . ?
 Au6 Au5 Au22 116.73(4) 14_456 . ?
 Au6 Au5 Au23 178.41(4) 14_456 . ?
 Au6 Au5 Au24 117.32(4) 14_456 . ?
 Au7 Au5 Au2 144.17(4) . . ?
 Au7 Au5 Au7 107.95(3) . 14_456 ?
 Au7 Au5 Au8 60.25(3) . 14_456 ?
 Au7 Au5 Au9 60.01(3) . . ?
 Au7 Au5 Au9 143.77(4) 14_456 . ?
 Au7 Au5 Au10 119.75(4) . . ?
 Au8 Au5 Au7 60.00(3) 14_456 14_456 ?
 Au8 Au5 Au9 120.26(4) 14_456 . ?
 Au10 Au5 Au2 60.41(3) . . ?
 Au10 Au5 Au7 120.56(4) . 14_456 ?
 Au10 Au5 Au8 179.16(4) . 14_456 ?
 Au10 Au5 Au9 59.74(3) . . ?
 Au22 Au5 Au2 120.80(4) . . ?
 Au22 Au5 Au7 90.64(3) . . ?
 Au22 Au5 Au7 89.17(3) . 14_456 ?
 Au22 Au5 Au8 57.71(3) . 14_456 ?
 Au22 Au5 Au9 122.83(4) . . ?
 Au22 Au5 Au10 121.51(4) . . ?
 Au22 Au5 Au23 63.80(3) . . ?
 Au23 Au5 Au2 91.14(3) . . ?
 Au23 Au5 Au7 123.47(4) . 14_456 ?
 Au23 Au5 Au7 120.10(4) . . ?
 Au23 Au5 Au8 121.45(4) . 14_456 ?
 Au23 Au5 Au9 88.65(3) . . ?
 Au23 Au5 Au10 57.76(3) . . ?
 Au24 Au5 Au2 147.53(4) . . ?
 Au24 Au5 Au7 148.79(4) . 14_456 ?
 Au24 Au5 Au7 58.72(3) . . ?
 Au24 Au5 Au8 90.47(3) . 14_456 ?
 Au24 Au5 Au9 58.22(3) . . ?
 Au24 Au5 Au10 88.86(3) . . ?
 Au24 Au5 Au22 64.62(3) . . ?
 Au24 Au5 Au23 61.38(3) . . ?
 Au1 Au6 Au2 117.50(3) . 2_665 ?
 Au1 Au6 Au3 58.51(2) . . ?
 Au1 Au6 Au3 58.34(2) . 15_556 ?
 Au1 Au6 Au3 58.37(2) . 2_665 ?
 Au1 Au6 Au5 117.03(3) . 15_556 ?
 Au1 Au6 Au6 58.245(5) . 15_556 ?
 Au1 Au6 Au6 58.244(5) . 14_456 ?
 Au1 Au6 Au7 117.01(3) . . ?
 Au1 Au6 Au7 117.04(3) . 15_556 ?
 Au1 Au6 Au8 179.83(4) . . ?
 Au1 Au6 Au9 117.23(3) . . ?
 Au2 Au6 Au3 59.13(3) 2_665 2_665 ?
 Au2 Au6 Au3 148.00(4) 2_665 15_556 ?
 Au2 Au6 Au3 90.79(3) 2_665 . ?
 Au2 Au6 Au5 115.29(4) 2_665 15_556 ?
 Au2 Au6 Au6 90.35(4) 2_665 15_556 ?
 Au2 Au6 Au6 149.13(4) 2_665 14_456 ?
 Au2 Au6 Au7 115.37(4) 2_665 . ?
 Au2 Au6 Au7 63.42(3) 2_665 15_556 ?
 Au2 Au6 Au8 62.55(3) 2_665 . ?
 Au2 Au6 Au9 62.83(3) 2_665 . ?
 Au3 Au6 Au3 108.31(4) . 15_556 ?
 Au3 Au6 Au3 107.99(4) 2_665 15_556 ?
 Au3 Au6 Au3 60.22(3) . 2_665 ?
 Au3 Au6 Au6 60.20(2) . 14_456 ?
 Au3 Au6 Au6 108.25(2) . 15_556 ?
 Au5 Au6 Au3 148.23(4) 15_556 . ?
 Au5 Au6 Au3 148.50(4) 15_556 2_665 ?
 Au5 Au6 Au3 58.69(3) 15_556 15_556 ?
 Au5 Au6 Au6 90.31(4) 15_556 15_556 ?
 Au5 Au6 Au6 90.01(4) 15_556 14_456 ?
 Au5 Au6 Au8 62.84(3) 15_556 . ?
 Au5 Au6 Au9 115.86(4) 15_556 . ?
 Au6 Au6 Au3 59.99(3) 14_456 15_556 ?
 Au6 Au6 Au3 108.17(2) 14_456 2_665 ?
 Au6 Au6 Au3 59.73(3) 15_556 15_556 ?
 Au6 Au6 Au3 60.07(2) 15_556 2_665 ?
 Au6 Au6 Au6 107.77(3) 14_456 15_556 ?
 Au7 Au6 Au3 147.98(4) . 2_665 ?
 Au7 Au6 Au3 149.28(4) 15_556 . ?
 Au7 Au6 Au3 90.80(3) . 15_556 ?
 Au7 Au6 Au3 89.68(3) . . ?
 Au7 Au6 Au3 89.42(3) 15_556 15_556 ?
 Au7 Au6 Au3 90.87(3) 15_556 2_665 ?
 Au7 Au6 Au5 62.48(3) 15_556 15_556 ?
 Au7 Au6 Au5 63.51(3) . 15_556 ?
 Au7 Au6 Au6 148.79(5) . 15_556 ?
 Au7 Au6 Au6 147.42(5) 15_556 14_456 ?
 Au7 Au6 Au6 58.80(3) 15_556 15_556 ?
 Au7 Au6 Au6 58.77(3) . 14_456 ?
 Au7 Au6 Au7 115.63(3) 15_556 . ?
 Au7 Au6 Au8 62.82(3) 15_556 . ?
 Au7 Au6 Au8 63.05(3) . . ?
 Au7 Au6 Au9 63.08(3) . . ?
 Au7 Au6 Au9 115.84(3) 15_556 . ?
 Au8 Au6 Au3 121.68(3) . 2_665 ?
 Au8 Au6 Au3 121.66(3) . . ?
 Au8 Au6 Au3 121.52(3) . 15_556 ?
 Au8 Au6 Au6 121.61(3) . 15_556 ?
 Au8 Au6 Au6 121.81(3) . 14_456 ?
 Au9 Au6 Au3 58.72(3) . . ?
 Au9 Au6 Au3 89.99(3) . 2_665 ?
 Au9 Au6 Au3 149.14(4) . 15_556 ?
 Au9 Au6 Au6 148.12(4) . 15_556 ?
 Au9 Au6 Au6 90.98(3) . 14_456 ?
 Au9 Au6 Au8 62.94(3) . . ?
 Au2 Au7 Au5 59.39(3) 15_556 15_556 ?
 Au2 Au7 Au8 119.22(4) 15_556 . ?
 Au4 Au7 Au2 58.07(3) 15_556 15_556 ?
 Au4 Au7 Au5 58.22(3) 15_556 15_556 ?
 Au4 Au7 Au5 147.71(4) 15_556 . ?
 Au4 Au7 Au8 89.37(3) 15_556 . ?
 Au4 Au7 Au8 89.05(3) 15_556 14_456 ?
 Au4 Au7 Au9 147.74(4) 15_556 . ?
 Au4 Au7 Au20 64.09(3) 15_556 . ?
 Au4 Au7 Au21 62.76(3) 15_556 . ?
 Au4 Au7 Au24 115.75(4) 15_556 . ?
 Au5 Au7 Au2 108.09(3) . 15_556 ?
 Au5 Au7 Au5 144.27(4) . 15_556 ?
 Au5 Au7 Au8 60.44(3) . 14_456 ?
 Au5 Au7 Au8 121.14(4) . . ?
 Au5 Au7 Au9 60.96(3) . . ?
 Au6 Au7 Au2 58.27(3) 14_456 15_556 ?
 Au6 Au7 Au2 89.49(3) . 15_556 ?
 Au6 Au7 Au4 116.60(4) . 15_556 ?
 Au6 Au7 Au4 116.33(4) 14_456 15_556 ?
 Au6 Au7 Au5 89.17(3) 14_456 15_556 ?
 Au6 Au7 Au5 58.91(3) 14_456 . ?
 Au6 Au7 Au5 90.34(3) . . ?
 Au6 Au7 Au5 58.37(3) . 15_556 ?
 Au6 Au7 Au6 62.43(3) 14_456 . ?
 Au6 Au7 Au8 59.05(3) . . ?
 Au6 Au7 Au8 121.48(3) 14_456 . ?
 Au6 Au7 Au8 59.19(3) 14_456 14_456 ?
 Au6 Au7 Au8 121.62(3) . 14_456 ?
 Au6 Au7 Au9 58.72(3) . . ?
 Au6 Au7 Au9 90.58(3) 14_456 . ?
 Au6 Au7 Au20 116.64(4) . . ?
 Au6 Au7 Au20 179.06(4) 14_456 . ?
 Au6 Au7 Au21 116.48(4) 14_456 . ?
 Au6 Au7 Au21 178.51(4) . . ?
 Au6 Au7 Au24 117.91(4) 14_456 . ?
 Au6 Au7 Au24 117.36(4) . . ?
 Au8 Au7 Au2 59.67(3) 14_456 15_556 ?
 Au8 Au7 Au5 119.06(4) 14_456 15_556 ?
 Au8 Au7 Au5 59.84(3) . 15_556 ?
 Au8 Au7 Au8 178.41(4) 14_456 . ?
 Au8 Au7 Au9 121.41(4) 14_456 . ?
 Au9 Au7 Au2 144.45(4) . 15_556 ?
 Au9 Au7 Au5 108.04(3) . 15_556 ?
 Au9 Au7 Au8 60.18(3) . . ?
 Au20 Au7 Au2 122.15(4) . 15_556 ?
 Au20 Au7 Au5 90.40(3) . 15_556 ?
 Au20 Au7 Au5 121.25(4) . . ?
 Au20 Au7 Au8 121.74(4) . 14_456 ?
 Au20 Au7 Au8 57.59(3) . . ?
 Au20 Au7 Au9 88.76(3) . . ?
 Au20 Au7 Au21 64.45(3) . . ?
 Au21 Au7 Au2 89.05(3) . 15_556 ?
 Au21 Au7 Au5 89.86(3) . . ?
 Au21 Au7 Au5 120.97(4) . 15_556 ?
 Au21 Au7 Au8 122.00(4) . . ?
 Au21 Au7 Au8 57.29(3) . 14_456 ?
 Au21 Au7 Au9 122.60(4) . . ?
 Au24 Au7 Au2 148.52(4) . 15_556 ?
 Au24 Au7 Au5 148.07(4) . 15_556 ?
 Au24 Au7 Au5 59.00(3) . . ?
 Au24 Au7 Au8 90.75(3) . 14_456 ?
 Au24 Au7 Au8 90.10(3) . . ?
 Au24 Au7 Au9 58.64(3) . . ?
 Au24 Au7 Au20 62.25(3) . . ?
 Au24 Au7 Au21 63.96(3) . . ?
 Au2 Au8 Au5 107.66(3) 2_665 15_556 ?
 Au2 Au8 Au7 60.26(3) 2_665 15_556 ?
 Au2 Au8 Au7 107.38(3) 2_665 . ?
 Au2 Au8 Au9 59.75(3) 2_665 . ?
 Au5 Au8 Au7 60.16(3) 15_556 . ?
 Au5 Au8 Au9 107.96(3) 15_556 . ?
 Au6 Au8 Au2 58.10(3) . 2_665 ?
 Au6 Au8 Au5 58.13(3) . 15_556 ?
 Au6 Au8 Au7 57.99(3) . 15_556 ?
 Au6 Au8 Au7 57.90(3) . . ?
 Au6 Au8 Au9 58.21(3) . . ?
 Au7 Au8 Au5 59.30(3) 15_556 15_556 ?
 Au7 Au8 Au7 107.32(4) 15_556 . ?
 Au7 Au8 Au9 107.84(3) 15_556 . ?
 Au7 Au8 Au9 59.75(3) . . ?
 Au18 Au8 Au2 90.09(3) . 2_665 ?
 Au18 Au8 Au5 149.00(4) . 15_556 ?
 Au18 Au8 Au6 117.16(4) . . ?
 Au18 Au8 Au7 148.51(4) . 15_556 ?
 Au18 Au8 Au7 90.69(3) . . ?
 Au18 Au8 Au9 58.95(3) . . ?
 Au18 Au8 Au25 62.15(3) . 15_556 ?
 Au19 Au8 Au2 122.29(4) . 2_665 ?
 Au19 Au8 Au5 121.54(4) . 15_556 ?
 Au19 Au8 Au6 179.60(5) . . ?
 Au19 Au8 Au7 121.79(4) . . ?
 Au19 Au8 Au7 122.11(4) . 15_556 ?
 Au19 Au8 Au9 121.93(4) . . ?
 Au19 Au8 Au18 62.98(3) . . ?
 Au19 Au8 Au20 62.79(3) . . ?
 Au19 Au8 Au21 62.33(3) . 15_556 ?
 Au19 Au8 Au22 62.32(3) . 15_556 ?
 Au19 Au8 Au25 62.52(3) . 15_556 ?
 Au20 Au8 Au2 147.13(4) . 2_665 ?
 Au20 Au8 Au5 91.45(3) . 15_556 ?
 Au20 Au8 Au6 116.90(4) . . ?
 Au20 Au8 Au7 149.18(4) . 15_556 ?
 Au20 Au8 Au7 59.01(3) . . ?
 Au20 Au8 Au9 89.32(3) . . ?
 Au20 Au8 Au18 62.31(3) . . ?
 Au20 Au8 Au22 63.45(3) . 15_556 ?
 Au20 Au8 Au25 114.29(4) . 15_556 ?
 Au21 Au8 Au2 90.87(3) 15_556 2_665 ?
 Au21 Au8 Au5 90.65(3) 15_556 15_556 ?
 Au21 Au8 Au6 117.78(4) 15_556 . ?
 Au21 Au8 Au7 59.80(3) 15_556 15_556 ?
 Au21 Au8 Au7 148.85(4) 15_556 . ?
 Au21 Au8 Au9 148.54(4) 15_556 . ?
 Au21 Au8 Au18 114.88(4) 15_556 . ?
 Au21 Au8 Au20 116.01(4) 15_556 . ?
 Au21 Au8 Au22 63.62(3) 15_556 15_556 ?
 Au21 Au8 Au25 62.97(3) 15_556 15_556 ?
 Au22 Au8 Au2 149.41(4) 15_556 2_665 ?
 Au22 Au8 Au5 59.23(3) 15_556 15_556 ?
 Au22 Au8 Au6 117.35(4) 15_556 . ?
 Au22 Au8 Au7 90.97(3) 15_556 15_556 ?
 Au22 Au8 Au7 90.14(3) 15_556 . ?
 Au22 Au8 Au9 147.81(4) 15_556 . ?
 Au22 Au8 Au18 115.16(4) 15_556 . ?
 Au22 Au8 Au25 115.54(4) 15_556 15_556 ?
 Au25 Au8 Au2 59.78(3) 15_556 2_665 ?
 Au25 Au8 Au5 148.83(4) 15_556 15_556 ?
 Au25 Au8 Au6 117.88(4) 15_556 . ?
 Au25 Au8 Au7 148.15(4) 15_556 . ?
 Au25 Au8 Au7 91.55(3) 15_556 15_556 ?
 Au25 Au8 Au9 90.44(3) 15_556 . ?
 Au2 Au9 Au5 143.50(4) 2_665 . ?
 Au2 Au9 Au7 107.59(3) 2_665 . ?
 Au2 Au9 Au8 59.69(3) 2_665 . ?
 Au2 Au9 Au10 121.98(4) 2_665 . ?
 Au3 Au9 Au2 90.06(3) . 2_665 ?
 Au3 Au9 Au5 58.06(3) . . ?
 Au3 Au9 Au6 62.00(3) . . ?
 Au3 Au9 Au7 88.77(3) . . ?
 Au3 Au9 Au8 120.85(4) . . ?
 Au3 Au9 Au10 59.20(3) . . ?
 Au3 Au9 Au11 58.77(3) . 2_665 ?
 Au3 Au9 Au17 117.17(4) . . ?
 Au3 Au9 Au18 178.59(4) . . ?
 Au3 Au9 Au24 116.29(4) . . ?
 Au6 Au9 Au2 58.29(3) . 2_665 ?
 Au6 Au9 Au5 88.87(3) . . ?
 Au6 Au9 Au7 58.21(3) . . ?
 Au6 Au9 Au8 58.85(3) . . ?
 Au6 Au9 Au10 121.18(4) . . ?
 Au6 Au9 Au11 89.47(3) . 2_665 ?
 Au6 Au9 Au17 177.68(4) . . ?
 Au6 Au9 Au18 116.62(4) . . ?
 Au6 Au9 Au24 116.57(4) . . ?
 Au7 Au9 Au5 59.03(3) . . ?
 Au7 Au9 Au8 60.07(3) . . ?
 Au8 Au9 Au5 119.09(4) . . ?
 Au10 Au9 Au5 59.28(3) . . ?
 Au10 Au9 Au7 118.30(4) . . ?
 Au10 Au9 Au8 178.23(4) . . ?
 Au11 Au9 Au2 60.37(3) 2_665 2_665 ?
 Au11 Au9 Au5 108.30(3) 2_665 . ?
 Au11 Au9 Au7 143.42(4) 2_665 . ?
 Au11 Au9 Au8 120.06(4) 2_665 . ?
 Au11 Au9 Au10 61.61(3) 2_665 . ?
 Au12 Au9 Au2 57.54(3) 2_665 2_665 ?
 Au12 Au9 Au3 117.17(4) 2_665 . ?
 Au12 Au9 Au5 150.06(4) 2_665 . ?
 Au12 Au9 Au6 115.83(4) 2_665 . ?
 Au12 Au9 Au7 148.02(4) 2_665 . ?
 Au12 Au9 Au8 89.36(4) 2_665 . ?
 Au12 Au9 Au10 92.13(4) 2_665 . ?
 Au12 Au9 Au11 58.42(3) 2_665 2_665 ?
 Au12 Au9 Au17 66.49(4) 2_665 . ?
 Au12 Au9 Au18 63.51(4) 2_665 . ?
 Au12 Au9 Au24 117.34(4) 2_665 . ?
 Au17 Au9 Au2 124.03(4) . 2_665 ?
 Au17 Au9 Au5 88.89(3) . . ?
 Au17 Au9 Au7 119.95(4) . . ?
 Au17 Au9 Au8 121.90(4) . . ?
 Au17 Au9 Au10 57.98(3) . . ?
 Au17 Au9 Au11 91.83(4) . 2_665 ?
 Au18 Au9 Au2 89.36(3) . 2_665 ?
 Au18 Au9 Au5 122.06(4) . . ?
 Au18 Au9 Au7 90.18(3) . . ?
 Au18 Au9 Au8 57.77(3) . . ?
 Au18 Au9 Au10 122.17(4) . . ?
 Au18 Au9 Au11 121.93(4) . 2_665 ?
 Au18 Au9 Au17 64.19(3) . . ?
 Au24 Au9 Au2 147.93(4) . 2_665 ?
 Au24 Au9 Au5 58.23(3) . . ?
 Au24 Au9 Au7 58.37(3) . . ?
 Au24 Au9 Au8 89.87(3) . . ?
 Au24 Au9 Au10 88.59(3) . . ?
 Au24 Au9 Au11 148.49(4) . 2_665 ?
 Au24 Au9 Au17 61.60(4) . . ?
 Au24 Au9 Au18 63.85(3) . . ?
 Au3 Au10 Au5 58.32(3) . . ?
 Au3 Au10 Au9 58.12(3) . . ?
 Au3 Au10 Au11 57.83(3) . . ?
 Au3 Au10 Au14 116.79(11) . 3_565 ?
 Au5 Au10 Au9 60.98(3) . . ?
 Au5 Au10 Au11 107.71(3) . . ?
 Au9 Au10 Au11 106.84(4) . . ?
 Au14 Au10 Au5 147.95(10) 3_565 . ?
 Au14 Au10 Au9 147.66(11) 3_565 . ?
 Au14 Au10 Au11 58.96(10) 3_565 . ?
 Au15 Au10 Au3 115.96(9) . . ?
 Au15 Au10 Au5 146.52(8) . . ?
 Au15 Au10 Au9 87.47(8) . . ?
 Au15 Au10 Au11 91.12(8) . . ?
 Au15 Au10 Au14 65.53(13) . 3_565 ?
 Au15 Au10 Au17 61.41(8) . . ?
 Au15 Au10 Au23 113.59(9) . . ?
 Au16 Au10 Au3 178.55(4) . . ?
 Au16 Au10 Au5 123.13(4) . . ?
 Au16 Au10 Au9 122.18(4) . . ?
 Au16 Au10 Au11 121.06(4) . . ?
 Au16 Au10 Au14 62.12(10) . 3_565 ?
 Au16 Au10 Au15 62.83(9) . . ?
 Au16 Au10 Au17 62.34(3) . . ?
 Au16 Au10 Au23 63.07(3) . . ?
 Au16 Au10 Au26 62.32(3) . 14_456 ?
 Au17 Au10 Au3 118.00(4) . . ?
 Au17 Au10 Au5 91.01(4) . . ?
 Au17 Au10 Au9 59.89(3) . . ?
 Au17 Au10 Au11 148.38(4) . . ?
 Au17 Au10 Au14 115.32(10) . 3_565 ?
 Au23 Au10 Au3 118.37(4) . . ?
 Au23 Au10 Au5 60.08(3) . . ?
 Au23 Au10 Au9 90.72(4) . . ?
 Au23 Au10 Au11 150.55(4) . . ?
 Au23 Au10 Au14 115.63(11) . 3_565 ?
 Au23 Au10 Au17 61.04(3) . . ?
 Au26 Au10 Au3 118.26(4) 14_456 . ?
 Au26 Au10 Au5 90.36(4) 14_456 . ?
 Au26 Au10 Au9 149.14(4) 14_456 . ?
 Au26 Au10 Au11 91.95(4) 14_456 . ?
 Au26 Au10 Au14 63.17(11) 14_456 3_565 ?
 Au26 Au10 Au15 117.04(9) 14_456 . ?
 Au26 Au10 Au17 113.70(4) 14_456 . ?
 Au26 Au10 Au23 63.19(3) 14_456 . ?
 Au27 Au10 Au3 119.2(4) 3_565 . ?
 Au27 Au10 Au5 152.4(3) 3_565 . ?
 Au27 Au10 Au9 144.5(4) 3_565 . ?
 Au27 Au10 Au11 61.4(4) 3_565 . ?
 Au27 Au10 Au16 59.7(4) 3_565 . ?
 Au27 Au10 Au17 111.0(3) 3_565 . ?
 Au27 Au10 Au23 115.7(4) 3_565 . ?
 Au27 Au10 Au26 66.1(4) 3_565 14_456 ?
 Au27 Au10 Au28 50.1(4) 3_565 . ?
 Au28 Au10 Au3 115.4(2) . . ?
 Au28 Au10 Au5 157.3(3) . . ?
 Au28 Au10 Au9 96.8(3) . . ?
 Au28 Au10 Au11 81.7(2) . . ?
 Au28 Au10 Au16 63.2(2) . . ?
 Au28 Au10 Au17 72.5(3) . . ?
 Au28 Au10 Au23 120.3(2) . . ?
 Au28 Au10 Au26 110.3(3) . 14_456 ?
 Au3 Au11 Au3 62.56(4) . 3_565 ?
 Au3 Au11 Au9 90.12(3) . 3_565 ?
 Au3 Au11 Au9 58.40(3) 3_565 3_565 ?
 Au3 Au11 Au10 121.84(4) 3_565 . ?
 Au3 Au11 Au10 59.29(3) . . ?
 Au3 Au11 Au11 89.63(2) 3_565 2_665 ?
 Au3 Au11 Au11 58.17(3) 3_565 3_565 ?
 Au3 Au11 Au11 58.91(3) . 2_665 ?
 Au3 Au11 Au11 90.06(2) . 3_565 ?
 Au3 Au11 Au12 116.13(4) . . ?
 Au3 Au11 Au13 117.40(4) . . ?
 Au3 Au11 Au14 118.32(11) . 3_565 ?
 Au3 Au11 Au14 178.32(10) 3_565 3_565 ?
 Au3 Au11 Au15 176.63(9) . 3_565 ?
 Au3 Au11 Au15 114.92(9) 3_565 3_565 ?
 Au3 Au11 Au27 115.0(3) . 3_565 ?
 Au3 Au11 Au27 176.6(2) 3_565 3_565 ?
 Au3 Au11 Au28 113.4(3) 3_565 3_565 ?
 Au3 Au11 Au28 170.2(3) . 3_565 ?
 Au9 Au11 Au10 119.83(4) 3_565 . ?
 Au11 Au11 Au9 144.39(2) 2_665 3_565 ?
 Au11 Au11 Au9 107.24(4) 3_565 3_565 ?
 Au11 Au11 Au10 121.60(4) 3_565 . ?
 Au11 Au11 Au10 61.60(4) 2_665 . ?
 Au11 Au11 Au11 60.0 3_565 2_665 ?
 Au12 Au11 Au3 116.76(4) . 3_565 ?
 Au12 Au11 Au9 58.38(3) . 3_565 ?
 Au12 Au11 Au10 88.43(4) . . ?
 Au12 Au11 Au11 148.31(5) . 2_665 ?
 Au12 Au11 Au11 148.35(5) . 3_565 ?
 Au12 Au11 Au13 116.48(5) . . ?
 Au12 Au11 Au14 61.62(10) . 3_565 ?
 Au12 Au11 Au15 62.54(8) . 3_565 ?
 Au12 Au11 Au27 66.2(3) . 3_565 ?
 Au12 Au11 Au28 73.7(3) . 3_565 ?
 Au13 Au11 Au3 116.65(4) . 3_565 ?
 Au13 Au11 Au9 147.09(4) . 3_565 ?
 Au13 Au11 Au10 91.07(3) . . ?
 Au13 Au11 Au11 58.48(3) . 3_565 ?
 Au13 Au11 Au11 58.48(2) . 2_665 ?
 Au13 Au11 Au14 64.42(11) . 3_565 ?
 Au13 Au11 Au15 65.52(8) . 3_565 ?
 Au14 Au11 Au9 119.96(10) 3_565 3_565 ?
 Au14 Au11 Au10 59.04(11) 3_565 . ?
 Au14 Au11 Au11 92.05(10) 3_565 2_665 ?
 Au14 Au11 Au11 122.88(11) 3_565 3_565 ?
 Au15 Au11 Au9 86.58(8) 3_565 3_565 ?
 Au15 Au11 Au10 123.15(9) 3_565 . ?
 Au15 Au11 Au11 123.98(8) 3_565 2_665 ?
 Au15 Au11 Au11 90.26(8) 3_565 3_565 ?
 Au15 Au11 Au14 64.14(13) 3_565 3_565 ?
 Au27 Au11 Au9 124.6(3) 3_565 3_565 ?
 Au27 Au11 Au10 55.8(4) 3_565 . ?
 Au27 Au11 Au11 120.4(4) 3_565 3_565 ?
 Au27 Au11 Au11 87.1(2) 3_565 2_665 ?
 Au28 Au11 Au9 95.0(2) 3_565 3_565 ?
 Au28 Au11 Au10 124.1(3) 3_565 . ?
 Au28 Au11 Au11 113.3(2) 3_565 2_665 ?
 Au28 Au11 Au11 80.4(3) 3_565 3_565 ?
 Au28 Au11 Au27 68.6(4) 3_565 3_565 ?
 Au2 Au12 Au9 63.72(3) . 3_565 ?
 Au2 Au12 Au11 64.07(3) . . ?
 Au2 Au12 Au14 92.81(12) . 3_565 ?
 Au2 Au12 Au15 123.19(9) . 3_565 ?
 Au2 Au12 Au17 121.66(4) . 3_565 ?
 Au2 Au12 Au18 90.20(4) . 3_565 ?
 Au2 Au12 Au25 60.13(3) . 14_456 ?
 Au2 Au12 Au26 59.78(3) . 14_456 ?
 Au2 Au12 Au27 90.3(3) . 3_565 ?
 Au2 Au12 Au28 117.7(2) . 3_565 ?
 Au9 Au12 Au11 63.20(3) 3_565 . ?
 Au9 Au12 Au14 123.28(11) 3_565 3_565 ?
 Au9 Au12 Au15 87.38(8) 3_565 3_565 ?
 Au9 Au12 Au17 57.95(3) 3_565 3_565 ?
 Au9 Au12 Au18 58.91(3) 3_565 3_565 ?
 Au9 Au12 Au25 90.94(4) 3_565 14_456 ?
 Au9 Au12 Au26 123.49(4) 3_565 14_456 ?
 Au9 Au12 Au27 121.7(4) 3_565 3_565 ?
 Au9 Au12 Au28 86.5(2) 3_565 3_565 ?
 Au11 Au12 Au14 60.12(11) . 3_565 ?
 Au11 Au12 Au15 59.24(8) . 3_565 ?
 Au11 Au12 Au17 89.65(4) . 3_565 ?
 Au11 Au12 Au18 122.10(4) . 3_565 ?
 Au11 Au12 Au25 124.19(4) . 14_456 ?
 Au11 Au12 Au26 91.01(4) . 14_456 ?
 Au11 Au12 Au27 58.6(3) . 3_565 ?
 Au11 Au12 Au28 53.6(2) . 3_565 ?
 Au14 Au12 Au15 62.49(13) 3_565 3_565 ?
 Au14 Au12 Au17 118.86(12) 3_565 3_565 ?
 Au14 Au12 Au18 176.90(12) 3_565 3_565 ?
 Au14 Au12 Au25 122.41(11) 3_565 14_456 ?
 Au14 Au12 Au26 60.46(11) 3_565 14_456 ?
 Au15 Au12 Au17 56.43(8) 3_565 3_565 ?
 Au15 Au12 Au18 116.31(9) 3_565 3_565 ?
 Au15 Au12 Au25 174.71(9) 3_565 14_456 ?
 Au15 Au12 Au26 122.94(9) 3_565 14_456 ?
 Au17 Au12 Au27 120.2(4) 3_565 3_565 ?
 Au17 Au12 Au28 60.8(2) 3_565 3_565 ?
 Au18 Au12 Au17 59.89(4) 3_565 3_565 ?
 Au18 Au12 Au27 179.3(4) 3_565 3_565 ?
 Au18 Au12 Au28 120.5(2) 3_565 3_565 ?
 Au25 Au12 Au17 118.55(5) 14_456 3_565 ?
 Au25 Au12 Au18 58.68(3) 14_456 3_565 ?
 Au25 Au12 Au26 62.03(3) 14_456 14_456 ?
 Au25 Au12 Au27 121.2(4) 14_456 3_565 ?
 Au25 Au12 Au28 177.2(2) 14_456 3_565 ?
 Au26 Au12 Au17 178.55(5) 14_456 3_565 ?
 Au26 Au12 Au18 120.71(5) 14_456 3_565 ?
 Au26 Au12 Au27 59.2(4) 14_456 3_565 ?
 Au26 Au12 Au28 118.7(2) 14_456 3_565 ?
 Au27 Au12 Au28 59.6(4) 3_565 3_565 ?
 Au11 Au13 Au11 63.04(5) 3_565 2_665 ?
 Au11 Au13 Au11 63.04(5) 3_565 . ?
 Au11 Au13 Au11 63.04(5) . 2_665 ?
 Au11 Au13 Au14 58.61(11) 2_665 . ?
 Au11 Au13 Au14 121.62(12) 2_665 2_665 ?
 Au11 Au13 Au14 58.60(11) 3_565 2_665 ?
 Au11 Au13 Au14 58.60(11) . 3_565 ?
 Au11 Au13 Au14 121.62(12) 3_565 3_565 ?
 Au11 Au13 Au14 121.62(12) . . ?
 Au11 Au13 Au14 91.30(11) 3_565 . ?
 Au11 Au13 Au14 91.29(11) 2_665 3_565 ?
 Au11 Au13 Au14 91.29(11) . 2_665 ?
 Au11 Au13 Au15 88.40(8) 3_565 3_565 ?
 Au11 Au13 Au15 88.40(8) 2_665 2_665 ?
 Au11 Au13 Au15 57.66(8) 3_565 2_665 ?
 Au11 Au13 Au15 120.68(9) . 2_665 ?
 Au11 Au13 Au15 57.66(8) 2_665 . ?
 Au11 Au13 Au15 88.41(8) . . ?
 Au11 Au13 Au15 120.68(9) 3_565 . ?
 Au11 Au13 Au15 57.66(8) . 3_565 ?
 Au11 Au13 Au15 120.67(9) 2_665 3_565 ?
 Au14 Au13 Au14 119.988(6) 2_665 . ?
 Au14 Au13 Au14 119.991(5) 2_665 3_565 ?
 Au14 Au13 Au14 119.986(5) 3_565 . ?
 Au14 Au13 Au15 179.27(15) 2_665 . ?
 Au14 Au13 Au15 60.37(12) 3_565 . ?
 Au14 Au13 Au15 59.68(12) . . ?
 Au14 Au13 Au15 179.27(15) 3_565 2_665 ?
 Au14 Au13 Au15 179.27(15) . 3_565 ?
 Au14 Au13 Au15 60.37(12) . 2_665 ?
 Au14 Au13 Au15 60.37(12) 2_665 3_565 ?
 Au14 Au13 Au15 59.68(12) 2_665 2_665 ?
 Au14 Au13 Au15 59.68(12) 3_565 3_565 ?
 Au15 Au13 Au15 119.950(7) 3_565 . ?
 Au15 Au13 Au15 119.950(8) 2_665 . ?
 Au15 Au13 Au15 119.956(7) 3_565 2_665 ?
 Au10 Au14 Au12 88.22(16) 2_665 2_665 ?
 Au10 Au14 Au13 88.54(14) 2_665 . ?
 Au10 Au14 Au15 119.51(19) 2_665 . ?
 Au10 Au14 Au15 55.96(12) 2_665 2_665 ?
 Au10 Au14 Au16 57.38(10) 2_665 2_665 ?
 Au10 Au14 Au26 56.99(11) 2_665 15_556 ?
 Au11 Au14 Au10 61.99(12) 2_665 2_665 ?
 Au11 Au14 Au12 58.26(10) 2_665 2_665 ?
 Au11 Au14 Au13 56.98(10) 2_665 . ?
 Au11 Au14 Au15 57.55(12) 2_665 . ?
 Au11 Au14 Au15 87.47(16) 2_665 2_665 ?
 Au11 Au14 Au16 119.35(19) 2_665 2_665 ?
 Au11 Au14 Au26 90.15(16) 2_665 15_556 ?
 Au12 Au14 Au13 107.37(16) 2_665 . ?
 Au12 Au14 Au15 140.4(2) 2_665 2_665 ?
 Au12 Au14 Au15 59.19(10) 2_665 . ?
 Au12 Au14 Au16 119.42(19) 2_665 2_665 ?
 Au12 Au14 Au26 60.83(11) 2_665 15_556 ?
 Au13 Au14 Au15 60.70(12) . . ?
 Au13 Au14 Au15 60.35(11) . 2_665 ?
 Au15 Au14 Au15 120.9(2) . 2_665 ?
 Au16 Au14 Au13 118.35(15) 2_665 . ?
 Au16 Au14 Au15 58.01(12) 2_665 2_665 ?
 Au16 Au14 Au15 176.9(2) 2_665 . ?
 Au16 Au14 Au26 58.63(11) 2_665 15_556 ?
 Au26 Au14 Au13 142.1(2) 15_556 . ?
 Au26 Au14 Au15 104.12(18) 15_556 2_665 ?
 Au26 Au14 Au15 120.01(16) 15_556 . ?
 S5 Au14 Au10 157.8(3) . 2_665 ?
 S5 Au14 Au11 106.1(3) . 2_665 ?
 S5 Au14 Au12 69.8(3) . 2_665 ?
 S5 Au14 Au13 100.4(3) . . ?
 S5 Au14 Au15 145.6(3) . 2_665 ?
 S5 Au14 Au15 51.6(3) . . ?
 S5 Au14 Au16 131.1(3) . 2_665 ?
 S5 Au14 Au26 107.2(3) . 15_556 ?
 Au10 Au15 Au11 64.86(9) . 2_665 ?
 Au10 Au15 Au12 92.93(12) . 2_665 ?
 Au10 Au15 Au13 89.38(11) . . ?
 Au10 Au15 Au14 123.18(17) . . ?
 Au10 Au15 Au14 58.50(13) . 3_565 ?
 Au10 Au15 Au16 58.38(8) . . ?
 Au10 Au15 Au17 60.02(9) . . ?
 Au11 Au15 Au12 58.21(8) 2_665 2_665 ?
 Au11 Au15 Au13 56.82(8) 2_665 . ?
 Au11 Au15 Au14 58.32(13) 2_665 . ?
 Au11 Au15 Au14 90.10(14) 2_665 3_565 ?
 Au11 Au15 Au16 123.15(14) 2_665 . ?
 Au11 Au15 Au17 94.39(12) 2_665 . ?
 Au12 Au15 Au13 105.83(13) 2_665 . ?
 Au12 Au15 Au14 145.52(18) 2_665 3_565 ?
 Au12 Au15 Au14 58.33(12) 2_665 . ?
 Au13 Au15 Au14 59.29(12) . 3_565 ?
 Au14 Au15 Au13 59.62(11) . . ?
 Au14 Au15 Au14 118.8(2) . 3_565 ?
 Au16 Au15 Au12 125.48(14) . 2_665 ?
 Au16 Au15 Au13 117.71(11) . . ?
 Au16 Au15 Au14 58.42(12) . 3_565 ?
 Au16 Au15 Au14 176.18(17) . . ?
 Au17 Au15 Au12 65.13(8) . 2_665 ?
 Au17 Au15 Au13 146.13(15) . . ?
 Au17 Au15 Au14 123.40(15) . . ?
 Au17 Au15 Au14 108.50(16) . 3_565 ?
 Au17 Au15 Au16 60.40(9) . . ?
 S5 Au15 Au10 161.7(3) . . ?
 S5 Au15 Au11 107.0(3) . 2_665 ?
 S5 Au15 Au12 69.4(3) . 2_665 ?
 S5 Au15 Au13 99.7(3) . . ?
 S5 Au15 Au14 51.8(3) . . ?
 S5 Au15 Au14 139.6(3) . 3_565 ?
 S5 Au15 Au16 128.1(3) . . ?
 S5 Au15 Au17 106.3(3) . . ?
 Au10 Au16 Au14 60.50(11) . 3_565 ?
 Au10 Au16 Au15 58.79(8) . . ?
 Au10 Au16 Au17 59.75(3) . . ?
 Au10 Au16 Au23 59.02(3) . . ?
 Au10 Au16 Au26 58.96(3) . 14_456 ?
 Au10 Au16 Au28 58.1(3) . . ?
 Au14 Au16 Au23 110.90(12) 3_565 . ?
 Au15 Au16 Au14 63.57(13) . 3_565 ?
 Au15 Au16 Au17 59.28(8) . . ?
 Au15 Au16 Au23 107.13(8) . . ?
 Au17 Au16 Au14 111.79(11) . 3_565 ?
 Au17 Au16 Au23 58.92(3) . . ?
 Au26 Au16 Au14 61.52(11) 14_456 3_565 ?
 Au26 Au16 Au15 110.67(8) 14_456 . ?
 Au26 Au16 Au17 108.85(4) 14_456 . ?
 Au26 Au16 Au23 60.70(3) 14_456 . ?
 Au26 Au16 Au28 103.8(3) 14_456 . ?
 Au27 Au16 Au10 59.7(4) 3_565 . ?
 Au27 Au16 Au17 108.9(4) 3_565 . ?
 Au27 Au16 Au23 112.1(4) 3_565 . ?
 Au27 Au16 Au26 64.8(3) 3_565 14_456 ?
 Au27 Au16 Au28 48.7(4) 3_565 . ?
 Au28 Au16 Au17 69.4(3) . . ?
 Au28 Au16 Au23 112.1(3) . . ?
 P1 Au16 Au10 178.2(2) . . ?
 P1 Au16 Au14 121.3(2) . 3_565 ?
 P1 Au16 Au15 121.8(2) . . ?
 P1 Au16 Au17 118.8(2) . . ?
 P1 Au16 Au23 119.42(19) . . ?
 P1 Au16 Au26 121.47(19) . 14_456 ?
 P1 Au16 Au27 122.2(4) . 3_565 ?
 P1 Au16 Au28 122.9(3) . . ?
 Au9 Au17 Au12 55.56(3) . 2_665 ?
 Au9 Au17 Au16 119.98(4) . . ?
 Au9 Au17 Au18 57.32(3) . . ?
 Au9 Au17 Au24 58.34(3) . . ?
 Au9 Au17 Au28 86.9(2) . . ?
 Au10 Au17 Au9 62.12(3) . . ?
 Au10 Au17 Au12 88.21(4) . 2_665 ?
 Au10 Au17 Au15 58.57(8) . . ?
 Au10 Au17 Au16 57.91(3) . . ?
 Au10 Au17 Au18 119.44(4) . . ?
 Au10 Au17 Au23 59.11(3) . . ?
 Au10 Au17 Au24 89.10(4) . . ?
 Au10 Au17 Au28 52.7(2) . . ?
 Au12 Au17 Au28 63.6(2) 2_665 . ?
 Au15 Au17 Au9 87.17(9) . . ?
 Au15 Au17 Au12 58.45(8) . 2_665 ?
 Au15 Au17 Au16 60.33(8) . . ?
 Au15 Au17 Au18 116.14(9) . . ?
 Au15 Au17 Au24 142.07(9) . . ?
 Au16 Au17 Au12 118.74(5) . 2_665 ?
 Au16 Au17 Au18 176.18(5) . . ?
 Au16 Au17 Au24 121.22(4) . . ?
 Au16 Au17 Au28 55.2(2) . . ?
 Au18 Au17 Au12 57.70(3) . 2_665 ?
 Au18 Au17 Au28 121.1(2) . . ?
 Au23 Au17 Au9 90.91(4) . . ?
 Au23 Au17 Au12 142.72(4) . 2_665 ?
 Au23 Au17 Au15 109.54(8) . . ?
 Au23 Au17 Au16 60.87(3) . . ?
 Au23 Au17 Au18 120.78(5) . . ?
 Au23 Au17 Au24 60.44(3) . . ?
 Au23 Au17 Au28 102.8(2) . . ?
 Au24 Au17 Au12 105.54(4) . 2_665 ?
 Au24 Au17 Au18 60.34(3) . . ?
 Au24 Au17 Au28 138.8(2) . . ?
 S1 Au17 Au9 105.36(17) . . ?
 S1 Au17 Au10 158.2(2) . . ?
 S1 Au17 Au12 70.2(2) . 2_665 ?
 S1 Au17 Au15 105.3(2) . . ?
 S1 Au17 Au16 130.02(17) . . ?
 S1 Au17 Au18 51.25(17) . . ?
 S1 Au17 Au23 142.1(2) . . ?
 S1 Au17 Au24 99.25(19) . . ?
 S1 Au17 Au28 111.9(3) . . ?
 Au8 Au18 Au9 63.27(3) . . ?
 Au8 Au18 Au12 89.12(4) . 2_665 ?
 Au8 Au18 Au17 121.71(4) . . ?
 Au8 Au18 Au19 57.49(3) . . ?
 Au8 Au18 Au20 58.65(3) . . ?
 Au8 Au18 Au24 89.57(3) . . ?
 Au8 Au18 Au25 59.14(3) . 15_556 ?
 Au9 Au18 Au12 57.58(3) . 2_665 ?
 Au9 Au18 Au17 58.49(3) . . ?
 Au9 Au18 Au19 120.76(4) . . ?
 Au9 Au18 Au20 89.72(3) . . ?
 Au9 Au18 Au24 57.84(3) . . ?
 Au9 Au18 Au25 91.19(4) . 15_556 ?
 Au12 Au18 Au17 62.42(4) 2_665 . ?
 Au12 Au18 Au24 107.34(4) 2_665 . ?
 Au19 Au18 Au12 119.98(4) . 2_665 ?
 Au19 Au18 Au17 177.00(5) . . ?
 Au19 Au18 Au24 119.14(4) . . ?
 Au19 Au18 Au25 59.68(3) . 15_556 ?
 Au20 Au18 Au12 143.13(4) . 2_665 ?
 Au20 Au18 Au17 117.30(4) . . ?
 Au20 Au18 Au19 59.72(3) . . ?
 Au20 Au18 Au24 59.44(3) . . ?
 Au20 Au18 Au25 108.75(4) . 15_556 ?
 Au24 Au18 Au17 57.88(3) . . ?
 Au25 Au18 Au12 60.39(3) 15_556 2_665 ?
 Au25 Au18 Au17 122.79(4) 15_556 . ?
 Au25 Au18 Au24 144.72(4) 15_556 . ?
 S1 Au18 Au8 161.8(2) . . ?
 S1 Au18 Au9 106.14(17) . . ?
 S1 Au18 Au12 72.7(2) . 2_665 ?
 S1 Au18 Au17 50.90(16) . . ?
 S1 Au18 Au19 130.86(16) . . ?
 S1 Au18 Au20 138.8(2) . . ?
 S1 Au18 Au24 96.94(18) . . ?
 S1 Au18 Au25 108.7(2) . 15_556 ?
 Au8 Au19 Au18 59.53(3) . . ?
 Au8 Au19 Au20 59.43(3) . . ?
 Au8 Au19 Au21 59.54(3) . 15_556 ?
 Au8 Au19 Au22 59.79(3) . 15_556 ?
 Au8 Au19 Au25 59.98(3) . 15_556 ?
 Au20 Au19 Au18 60.09(3) . . ?
 Au20 Au19 Au25 109.48(4) . 15_556 ?
 Au21 Au19 Au18 109.74(4) 15_556 . ?
 Au21 Au19 Au20 110.82(4) 15_556 . ?
 Au21 Au19 Au22 61.82(3) 15_556 15_556 ?
 Au21 Au19 Au25 61.21(3) 15_556 15_556 ?
 Au22 Au19 Au18 110.22(4) 15_556 . ?
 Au22 Au19 Au20 61.48(3) 15_556 . ?
 Au22 Au19 Au25 111.30(4) 15_556 15_556 ?
 Au25 Au19 Au18 60.21(3) 15_556 . ?
 P2 Au19 Au8 176.38(19) . . ?
 P2 Au19 Au18 117.8(2) . . ?
 P2 Au19 Au20 117.36(18) . . ?
 P2 Au19 Au21 124.06(19) . 15_556 ?
 P2 Au19 Au22 120.8(2) . 15_556 ?
 P2 Au19 Au25 121.44(19) . 15_556 ?
 Au4 Au20 Au21 58.62(3) 15_556 . ?
 Au7 Au20 Au4 57.59(3) . 15_556 ?
 Au7 Au20 Au18 91.34(4) . . ?
 Au7 Au20 Au19 121.15(4) . . ?
 Au7 Au20 Au21 58.17(3) . . ?
 Au7 Au20 Au22 89.78(3) . 15_556 ?
 Au7 Au20 Au24 58.57(3) . . ?
 Au8 Au20 Au4 88.96(3) . 15_556 ?
 Au8 Au20 Au7 63.39(3) . . ?
 Au8 Au20 Au18 59.04(3) . . ?
 Au8 Au20 Au19 57.78(3) . . ?
 Au8 Au20 Au21 121.52(4) . . ?
 Au8 Au20 Au22 58.39(3) . 15_556 ?
 Au8 Au20 Au24 91.32(4) . . ?
 Au18 Au20 Au4 144.21(4) . 15_556 ?
 Au18 Au20 Au21 122.56(4) . . ?
 Au18 Au20 Au22 108.29(4) . 15_556 ?
 Au18 Au20 Au24 61.99(3) . . ?
 Au19 Au20 Au4 118.18(4) . 15_556 ?
 Au19 Au20 Au18 60.19(3) . . ?
 Au19 Au20 Au21 176.76(4) . . ?
 Au19 Au20 Au22 58.99(3) . 15_556 ?
 Au19 Au20 Au24 122.16(4) . . ?
 Au22 Au20 Au4 59.20(3) 15_556 15_556 ?
 Au22 Au20 Au21 117.80(4) 15_556 . ?
 Au24 Au20 Au4 107.33(4) . 15_556 ?
 Au24 Au20 Au21 60.57(3) . . ?
 Au24 Au20 Au22 144.86(4) . 15_556 ?
 S3 Au20 Au4 86.55(14) . 15_556 ?
 S3 Au20 Au7 109.34(14) . . ?
 S3 Au20 Au8 172.73(14) . . ?
 S3 Au20 Au18 123.35(15) . . ?
 S3 Au20 Au19 129.49(14) . . ?
 S3 Au20 Au21 51.21(13) . . ?
 S3 Au20 Au22 123.31(15) . 15_556 ?
 S3 Au20 Au24 84.57(15) . . ?
 Au4 Au21 Au20 60.01(3) 15_556 . ?
 Au4 Au21 Au24 106.23(4) 15_556 . ?
 Au7 Au21 Au4 57.84(3) . 15_556 ?
 Au7 Au21 Au19 121.04(4) . 14_456 ?
 Au7 Au21 Au20 57.38(3) . . ?
 Au7 Au21 Au22 89.85(3) . . ?
 Au7 Au21 Au24 57.33(3) . . ?
 Au7 Au21 Au25 91.11(3) . . ?
 Au8 Au21 Au4 89.44(3) 14_456 15_556 ?
 Au8 Au21 Au7 62.91(3) 14_456 . ?
 Au8 Au21 Au19 58.13(3) 14_456 14_456 ?
 Au8 Au21 Au20 120.29(4) 14_456 . ?
 Au8 Au21 Au22 58.43(3) 14_456 . ?
 Au8 Au21 Au24 90.14(3) 14_456 . ?
 Au8 Au21 Au25 59.05(3) 14_456 . ?
 Au19 Au21 Au4 120.58(4) 14_456 15_556 ?
 Au19 Au21 Au20 177.99(4) 14_456 . ?
 Au19 Au21 Au22 59.21(3) 14_456 . ?
 Au19 Au21 Au24 120.45(4) 14_456 . ?
 Au19 Au21 Au25 59.81(3) 14_456 . ?
 Au22 Au21 Au4 143.51(4) . 15_556 ?
 Au22 Au21 Au20 119.06(4) . . ?
 Au22 Au21 Au24 61.24(3) . . ?
 Au24 Au21 Au20 57.82(3) . . ?
 Au25 Au21 Au4 60.81(3) . 15_556 ?
 Au25 Au21 Au20 120.82(4) . . ?
 Au25 Au21 Au22 108.08(4) . . ?
 Au25 Au21 Au24 144.76(4) . . ?
 S3 Au21 Au4 87.70(15) . 15_556 ?
 S3 Au21 Au7 108.85(15) . . ?
 S3 Au21 Au8 171.42(15) . 14_456 ?
 S3 Au21 Au19 130.00(15) . 14_456 ?
 S3 Au21 Au20 51.50(14) . . ?
 S3 Au21 Au22 121.36(15) . . ?
 S3 Au21 Au24 82.91(15) . . ?
 S3 Au21 Au25 125.75(15) . . ?
 Au4 Au22 Au20 61.36(3) . 14_456 ?
 Au4 Au22 Au21 143.73(4) . . ?
 Au4 Au22 Au23 61.89(3) . . ?
 Au4 Au22 Au24 106.91(4) . . ?
 Au5 Au22 Au4 58.23(3) . . ?
 Au5 Au22 Au19 120.94(4) . 14_456 ?
 Au5 Au22 Au20 90.63(3) . 14_456 ?
 Au5 Au22 Au21 89.65(3) . . ?
 Au5 Au22 Au23 58.45(3) . . ?
 Au5 Au22 Au24 57.38(3) . . ?
 Au8 Au22 Au4 90.12(3) 14_456 . ?
 Au8 Au22 Au5 63.06(3) 14_456 . ?
 Au8 Au22 Au19 57.89(3) 14_456 14_456 ?
 Au8 Au22 Au20 58.16(3) 14_456 14_456 ?
 Au8 Au22 Au21 57.96(3) 14_456 . ?
 Au8 Au22 Au23 121.45(4) 14_456 . ?
 Au8 Au22 Au24 89.37(3) 14_456 . ?
 Au19 Au22 Au4 120.88(4) 14_456 . ?
 Au19 Au22 Au20 59.53(3) 14_456 14_456 ?
 Au19 Au22 Au21 58.97(3) 14_456 . ?
 Au19 Au22 Au23 176.73(4) 14_456 . ?
 Au19 Au22 Au24 119.38(4) 14_456 . ?
 Au20 Au22 Au21 107.01(4) 14_456 . ?
 Au20 Au22 Au23 123.24(4) 14_456 . ?
 Au20 Au22 Au24 143.53(4) 14_456 . ?
 Au21 Au22 Au23 117.81(4) . . ?
 Au21 Au22 Au24 60.42(3) . . ?
 Au23 Au22 Au24 57.41(3) . . ?
 S2 Au22 Au4 80.76(17) . . ?
 S2 Au22 Au5 109.42(16) . . ?
 S2 Au22 Au8 170.55(17) . 14_456 ?
 S2 Au22 Au19 129.38(16) . 14_456 ?
 S2 Au22 Au20 118.32(17) . 14_456 ?
 S2 Au22 Au21 129.76(17) . . ?
 S2 Au22 Au23 51.70(16) . . ?
 S2 Au22 Au24 90.91(17) . . ?
 Au5 Au23 Au4 56.52(3) . . ?
 Au5 Au23 Au16 120.05(4) . . ?
 Au5 Au23 Au22 57.75(3) . . ?
 Au5 Au23 Au24 58.60(3) . . ?
 Au5 Au23 Au26 88.65(3) . 14_456 ?
 Au10 Au23 Au4 87.89(3) . . ?
 Au10 Au23 Au5 62.16(3) . . ?
 Au10 Au23 Au16 57.91(3) . . ?
 Au10 Au23 Au17 59.85(3) . . ?
 Au10 Au23 Au22 119.86(4) . . ?
 Au10 Au23 Au24 89.79(4) . . ?
 Au10 Au23 Au26 57.97(3) . 14_456 ?
 Au16 Au23 Au4 118.19(4) . . ?
 Au16 Au23 Au22 175.82(4) . . ?
 Au16 Au23 Au26 58.89(3) . 14_456 ?
 Au17 Au23 Au4 143.79(4) . . ?
 Au17 Au23 Au5 91.54(4) . . ?
 Au17 Au23 Au16 60.21(4) . . ?
 Au17 Au23 Au22 122.42(4) . . ?
 Au17 Au23 Au24 60.92(3) . . ?
 Au17 Au23 Au26 108.42(4) . 14_456 ?
 Au22 Au23 Au4 57.68(3) . . ?
 Au24 Au23 Au4 106.81(4) . . ?
 Au24 Au23 Au16 121.03(4) . . ?
 Au24 Au23 Au22 61.50(3) . . ?
 Au24 Au23 Au26 143.29(4) . 14_456 ?
 Au26 Au23 Au4 59.33(3) 14_456 . ?
 Au26 Au23 Au22 117.00(4) 14_456 . ?
 S2 Au23 Au4 78.16(16) . . ?
 S2 Au23 Au5 108.75(15) . . ?
 S2 Au23 Au10 166.05(17) . . ?
 S2 Au23 Au16 129.57(16) . . ?
 S2 Au23 Au17 133.27(17) . . ?
 S2 Au23 Au22 51.74(15) . . ?
 S2 Au23 Au24 93.98(17) . . ?
 S2 Au23 Au26 113.53(17) . 14_456 ?
 Au5 Au24 Au17 91.00(4) . . ?
 Au5 Au24 Au18 121.84(4) . . ?
 Au5 Au24 Au20 121.46(4) . . ?
 Au5 Au24 Au21 88.74(3) . . ?
 Au5 Au24 Au22 58.01(3) . . ?
 Au5 Au24 Au23 60.01(3) . . ?
 Au7 Au24 Au5 62.28(3) . . ?
 Au7 Au24 Au9 62.99(3) . . ?
 Au7 Au24 Au17 123.04(4) . . ?
 Au7 Au24 Au18 89.64(3) . . ?
 Au7 Au24 Au20 59.18(3) . . ?
 Au7 Au24 Au21 58.71(3) . . ?
 Au7 Au24 Au22 88.91(3) . . ?
 Au7 Au24 Au23 122.29(4) . . ?
 Au9 Au24 Au5 63.55(3) . . ?
 Au9 Au24 Au17 60.07(3) . . ?
 Au9 Au24 Au18 58.31(3) . . ?
 Au9 Au24 Au20 89.47(3) . . ?
 Au9 Au24 Au21 121.70(4) . . ?
 Au9 Au24 Au22 121.55(4) . . ?
 Au9 Au24 Au23 90.86(4) . . ?
 Au17 Au24 Au18 61.77(3) . . ?
 Au17 Au24 Au20 120.32(4) . . ?
 Au17 Au24 Au21 177.74(5) . . ?
 Au17 Au24 Au22 119.72(4) . . ?
 Au18 Au24 Au21 120.18(4) . . ?
 Au18 Au24 Au22 178.36(4) . . ?
 Au20 Au24 Au18 58.57(3) . . ?
 Au20 Au24 Au21 61.61(3) . . ?
 Au20 Au24 Au22 119.95(4) . . ?
 Au21 Au24 Au22 58.34(3) . . ?
 Au23 Au24 Au17 58.64(3) . . ?
 Au23 Au24 Au18 120.41(4) . . ?
 Au23 Au24 Au20 178.44(4) . . ?
 Au23 Au24 Au21 119.40(4) . . ?
 Au23 Au24 Au22 61.08(3) . . ?
 Au2 Au25 Au4 57.23(3) 15_556 15_556 ?
 Au2 Au25 Au12 56.66(3) 15_556 15_556 ?
 Au2 Au25 Au18 89.51(3) 15_556 14_456 ?
 Au2 Au25 Au19 119.66(4) 15_556 14_456 ?
 Au2 Au25 Au21 89.42(3) 15_556 . ?
 Au2 Au25 Au26 57.68(3) 15_556 . ?
 Au4 Au25 Au26 58.90(3) 15_556 . ?
 Au8 Au25 Au2 62.16(3) 14_456 15_556 ?
 Au8 Au25 Au4 88.39(3) 14_456 15_556 ?
 Au8 Au25 Au12 89.19(4) 14_456 15_556 ?
 Au8 Au25 Au18 58.71(3) 14_456 14_456 ?
 Au8 Au25 Au19 57.50(3) 14_456 14_456 ?
 Au8 Au25 Au21 57.98(3) 14_456 . ?
 Au8 Au25 Au26 119.83(4) 14_456 . ?
 Au12 Au25 Au4 105.39(4) 15_556 15_556 ?
 Au12 Au25 Au26 59.11(3) 15_556 . ?
 Au18 Au25 Au4 142.64(4) 14_456 15_556 ?
 Au18 Au25 Au12 60.92(3) 14_456 15_556 ?
 Au18 Au25 Au21 107.87(4) 14_456 . ?
 Au18 Au25 Au26 120.04(4) 14_456 . ?
 Au19 Au25 Au4 119.00(4) 14_456 15_556 ?
 Au19 Au25 Au12 120.94(4) 14_456 15_556 ?
 Au19 Au25 Au18 60.10(3) 14_456 14_456 ?
 Au19 Au25 Au21 58.97(3) 14_456 . ?
 Au19 Au25 Au26 177.09(4) 14_456 . ?
 Au21 Au25 Au4 60.07(3) . 15_556 ?
 Au21 Au25 Au12 142.38(4) . 15_556 ?
 Au21 Au25 Au26 118.97(4) . . ?
 S4 Au25 Au2 108.09(15) . 15_556 ?
 S4 Au25 Au4 81.18(15) . 15_556 ?
 S4 Au25 Au8 168.75(16) . 14_456 ?
 S4 Au25 Au12 89.51(14) . 15_556 ?
 S4 Au25 Au18 129.49(15) . 14_456 ?
 S4 Au25 Au19 131.85(15) . 14_456 ?
 S4 Au25 Au21 118.90(15) . . ?
 S4 Au25 Au26 50.65(14) . . ?
 Au2 Au26 Au4 57.51(3) 15_556 15_556 ?
 Au2 Au26 Au12 56.69(3) 15_556 15_556 ?
 Au2 Au26 Au14 89.82(11) 15_556 14_456 ?
 Au2 Au26 Au16 121.77(4) 15_556 15_556 ?
 Au2 Au26 Au23 91.58(3) 15_556 15_556 ?
 Au2 Au26 Au25 58.03(3) 15_556 . ?
 Au2 Au26 Au27 90.8(4) 15_556 14_456 ?
 Au4 Au26 Au25 59.37(3) 15_556 . ?
 Au4 Au26 Au27 143.4(4) 15_556 14_456 ?
 Au10 Au26 Au2 63.08(3) 15_556 15_556 ?
 Au10 Au26 Au4 90.40(3) 15_556 15_556 ?
 Au10 Au26 Au12 88.60(4) 15_556 15_556 ?
 Au10 Au26 Au14 59.83(10) 15_556 14_456 ?
 Au10 Au26 Au16 58.72(3) 15_556 15_556 ?
 Au10 Au26 Au23 58.85(3) 15_556 15_556 ?
 Au10 Au26 Au25 121.10(4) 15_556 . ?
 Au10 Au26 Au27 56.4(3) 15_556 14_456 ?
 Au12 Au26 Au4 105.56(4) 15_556 15_556 ?
 Au12 Au26 Au25 58.86(3) 15_556 . ?
 Au12 Au26 Au27 63.0(3) 15_556 14_456 ?
 Au14 Au26 Au4 144.48(11) 14_456 15_556 ?
 Au14 Au26 Au12 58.70(10) 14_456 15_556 ?
 Au14 Au26 Au25 117.49(10) 14_456 . ?
 Au16 Au26 Au4 123.13(4) 15_556 15_556 ?
 Au16 Au26 Au12 118.52(5) 15_556 15_556 ?
 Au16 Au26 Au14 59.85(9) 15_556 14_456 ?
 Au16 Au26 Au23 60.42(3) 15_556 15_556 ?
 Au16 Au26 Au25 177.24(5) 15_556 . ?
 Au16 Au26 Au27 55.5(3) 15_556 14_456 ?
 Au23 Au26 Au4 62.75(3) 15_556 15_556 ?
 Au23 Au26 Au12 143.63(4) 15_556 15_556 ?
 Au23 Au26 Au14 109.33(10) 15_556 14_456 ?
 Au23 Au26 Au25 122.12(4) 15_556 . ?
 Au23 Au26 Au27 104.6(2) 15_556 14_456 ?
 Au27 Au26 Au25 121.9(3) 14_456 . ?
 S4 Au26 Au2 109.22(15) . 15_556 ?
 S4 Au26 Au4 81.91(15) . 15_556 ?
 S4 Au26 Au10 171.44(15) . 15_556 ?
 S4 Au26 Au12 89.85(15) . 15_556 ?
 S4 Au26 Au14 125.86(18) . 14_456 ?
 S4 Au26 Au16 128.97(15) . 15_556 ?
 S4 Au26 Au23 119.78(15) . 15_556 ?
 S4 Au26 Au25 51.43(15) . . ?
 S4 Au26 Au27 129.7(3) . 14_456 ?
 Au10 Au27 Au11 62.8(4) 2_665 2_665 ?
 Au10 Au27 Au12 86.1(5) 2_665 2_665 ?
 Au10 Au27 Au16 60.7(4) 2_665 2_665 ?
 Au10 Au27 Au26 57.5(4) 2_665 15_556 ?
 Au10 Au27 Au28 117.1(7) 2_665 . ?
 Au11 Au27 Au12 55.3(3) 2_665 2_665 ?
 Au11 Au27 Au26 88.1(5) 2_665 15_556 ?
 Au11 Au27 Au28 54.6(4) 2_665 . ?
 Au12 Au27 Au28 64.2(3) 2_665 . ?
 Au16 Au27 Au11 123.4(7) 2_665 2_665 ?
 Au16 Au27 Au12 117.5(6) 2_665 2_665 ?
 Au16 Au27 Au26 59.7(4) 2_665 15_556 ?
 Au16 Au27 Au28 176.6(7) 2_665 . ?
 Au26 Au27 Au12 57.8(3) 15_556 2_665 ?
 Au26 Au27 Au28 121.9(5) 15_556 . ?
 Au28 Au27 Au10 65.1(5) 2_665 2_665 ?
 Au28 Au27 Au11 90.0(6) 2_665 2_665 ?
 Au28 Au27 Au12 143.3(8) 2_665 2_665 ?
 Au28 Au27 Au16 69.0(5) 2_665 2_665 ?
 Au28 Au27 Au26 115.8(7) 2_665 15_556 ?
 Au28 Au27 Au28 107.8(8) 2_665 . ?
 Au28 Au27 S6 96.6(9) 2_665 . ?
 S6 Au27 Au10 153.5(10) . 2_665 ?
 S6 Au27 Au11 100.2(8) . 2_665 ?
 S6 Au27 Au12 100.9(7) . 2_665 ?
 S6 Au27 Au16 132.9(9) . 2_665 ?
 S6 Au27 Au26 146.7(8) . 15_556 ?
 S6 Au27 Au28 47.9(7) . . ?
 Au10 Au28 Au11 65.3(3) . 2_665 ?
 Au10 Au28 Au12 84.3(3) . 2_665 ?
 Au10 Au28 Au16 58.7(2) . . ?
 Au10 Au28 Au17 54.8(2) . . ?
 Au10 Au28 Au27 121.6(5) . . ?
 Au11 Au28 Au12 52.7(2) 2_665 2_665 ?
 Au11 Au28 Au16 123.2(5) 2_665 . ?
 Au11 Au28 Au17 85.6(3) 2_665 . ?
 Au11 Au28 Au27 56.8(4) 2_665 . ?
 Au16 Au28 Au12 110.9(4) . 2_665 ?
 Au16 Au28 Au17 55.3(2) . . ?
 Au16 Au28 Au27 165.3(5) . . ?
 Au17 Au28 Au12 55.6(2) . 2_665 ?
 Au27 Au28 Au10 64.7(6) 3_565 . ?
 Au27 Au28 Au11 102.1(6) 3_565 2_665 ?
 Au27 Au28 Au12 56.2(3) . 2_665 ?
 Au27 Au28 Au12 147.4(7) 3_565 2_665 ?
 Au27 Au28 Au16 62.3(6) 3_565 . ?
 Au27 Au28 Au17 111.7(4) . . ?
 Au27 Au28 Au17 108.1(6) 3_565 . ?
 Au27 Au28 Au27 132.2(8) 3_565 . ?
 Au27 Au28 S6 111.7(9) 3_565 . ?
 S6 Au28 Au10 167.1(8) . . ?
 S6 Au28 Au11 104.9(7) . 2_665 ?
 S6 Au28 Au12 96.2(7) . 2_665 ?
 S6 Au28 Au16 131.9(8) . . ?
 S6 Au28 Au17 135.2(8) . . ?
 S6 Au28 Au27 50.5(7) . . ?
 Au17 S1 Au18 77.8(2) . . ?
 C101 S1 Au17 121(2) . . ?
 C101 S1 Au18 112(2) . . ?
 C107 S1 Au17 107(2) . . ?
 C107 S1 Au18 116(2) . . ?
 Au23 S2 Au22 76.56(18) . . ?
 C206 S2 Au22 107.5(8) . . ?
 C206 S2 Au23 111.0(11) . . ?
 Au21 S3 Au20 77.29(16) . . ?
 C301 S3 Au20 104.5(8) . . ?
 C301 S3 Au21 112.2(9) . . ?
 Au26 S4 Au25 77.92(18) . . ?
 C401 S4 Au25 114.5(10) . . ?
 C401 S4 Au26 105.8(8) . . ?
 Au15 S5 Au14 76.6(3) . . ?
 C501 S5 Au14 118.2(13) . . ?
 C501 S5 Au15 103.4(13) . . ?
 Au28 S6 Au27 81.6(9) . . ?
 C601 S6 Au27 117(4) . . ?
 C601 S6 Au28 102(5) . . ?
 C121 P1 Au16 115.2(9) . . ?
 C121 P1 C127 105.8(11) . . ?
 C121 P1 C133 106.0(13) . . ?
 C127 P1 Au16 113.9(7) . . ?
 C127 P1 C133 104.5(14) . . ?
 C133 P1 Au16 110.7(10) . . ?
 C221 P2 Au19 110.0(10) . . ?
 C227 P2 Au19 116.5(13) . . ?
 C227 P2 C221 104.4(19) . . ?
 C227 P2 C233 110.5(16) . . ?
 C233 P2 Au19 110.0(10) . . ?
 C233 P2 C221 104.6(19) . . ?
 C103 C104 H104 120.3 . . ?
 C103 C104 C105 119.4 . . ?
 C105 C104 H104 120.3 . . ?
 C102 C101 S1 124(3) . . ?
 C102 C101 C106 120.44(5) . . ?
 C106 C101 S1 115(3) . . ?
 C101 C102 H102 120.1 . . ?
 C103 C102 C101 119.79(5) . . ?
 C103 C102 H102 120.1 . . ?
 C104 C103 H103 119.7 . . ?
 C102 C103 C104 120.53(8) . . ?
 C102 C103 H103 119.7 . . ?
 C104 C105 H105 120.0 . . ?
 C106 C105 C104 119.91(7) . . ?
 C106 C105 H105 120.0 . . ?
 C101 C106 C105 119.89(9) . . ?
 C101 C106 H106 120.1 . . ?
 C105 C106 H106 120.1 . . ?
 C109 C110 H110 120.3 . . ?
 C109 C110 C111 119.4 . . ?
 C111 C110 H110 120.3 . . ?
 C108 C107 S1 119(3) . . ?
 C108 C107 C112 120.41(7) . . ?
 C112 C107 S1 121(3) . . ?
 C107 C108 H108 120.1 . . ?
 C109 C108 C107 119.9 . . ?
 C109 C108 H108 120.1 . . ?
 C110 C109 H109 119.7 . . ?
 C108 C109 C110 120.51(11) . . ?
 C108 C109 H109 119.7 . . ?
 C110 C111 H111 120.1 . . ?
 C112 C111 C110 119.85(6) . . ?
 C112 C111 H111 120.1 . . ?
 C107 C112 C111 119.91(8) . . ?
 C107 C112 H112 120.0 . . ?
 C111 C112 H112 120.0 . . ?
 C122 C121 P1 122(2) . . ?
 C126 C121 P1 122(2) . . ?
 C126 C121 C122 116(3) . . ?
 C121 C122 H122 119.0 . . ?
 C123 C122 C121 122(3) . . ?
 C123 C122 H122 119.0 . . ?
 C122 C123 H123 118.7 . . ?
 C122 C123 C124 123(3) . . ?
 C124 C123 H123 118.7 . . ?
 C123 C124 H124 120.7 . . ?
 C125 C124 C123 119(4) . . ?
 C125 C124 H124 120.7 . . ?
 C124 C125 H125 118.1 . . ?
 C124 C125 C126 124(4) . . ?
 C126 C125 H125 118.1 . . ?
 C121 C126 H126 121.5 . . ?
 C125 C126 C121 117(3) . . ?
 C125 C126 H126 121.5 . . ?
 C130 C131 H131 120.3 . . ?
 C130 C131 C132 119.5 . . ?
 C132 C131 H131 120.3 . . ?
 C128 C127 P1 122.2(13) . . ?
 C128 C127 C132 120.1 . . ?
 C132 C127 P1 117.8(13) . . ?
 C127 C128 H128 119.9 . . ?
 C129 C128 C127 120.2 . . ?
 C129 C128 H128 119.9 . . ?
 C128 C129 H129 120.0 . . ?
 C130 C129 C128 120.0 . . ?
 C130 C129 H129 120.0 . . ?
 C131 C130 H130 119.7 . . ?
 C129 C130 C131 120.5 . . ?
 C129 C130 H130 119.7 . . ?
 C131 C132 H132 120.1 . . ?
 C127 C132 C131 119.8 . . ?
 C127 C132 H132 120.1 . . ?
 C134 C133 P1 122(3) . . ?
 C138 C133 P1 114(3) . . ?
 C138 C133 C134 124(4) . . ?
 C133 C134 H134 117.9 . . ?
 C133 C134 C135 124(5) . . ?
 C135 C134 H134 117.9 . . ?
 C134 C135 H135 123.5 . . ?
 C134 C135 C136 113(4) . . ?
 C136 C135 H135 123.5 . . ?
 C135 C136 H136 117.3 . . ?
 C137 C136 C135 125(5) . . ?
 C137 C136 H136 117.3 . . ?
 C136 C137 H137 124.1 . . ?
 C136 C137 C138 112(4) . . ?
 C138 C137 H137 124.1 . . ?
 C133 C138 C137 122(3) . . ?
 C133 C138 H138 119.2 . . ?
 C137 C138 H138 119.2 . . ?
 C202 C203 H203 120.3 . . ?
 C202 C203 C204 119.4 . . ?
 C204 C203 H203 120.3 . . ?
 C202 C201 H201 120.1 . . ?
 C202 C201 C206 119.7 . . ?
 C206 C201 H201 120.1 . . ?
 C203 C202 H202 119.7 . . ?
 C201 C202 C203 120.6 . . ?
 C201 C202 H202 119.7 . . ?
 C203 C204 H204 120.1 . . ?
 C205 C204 C203 119.8 . . ?
 C205 C204 H204 120.1 . . ?
 C204 C205 H205 120.0 . . ?
 C206 C205 C204 120.0 . . ?
 C206 C205 H205 120.0 . . ?
 C201 C206 S2 116.6(12) . . ?
 C201 C206 C205 120.4 . . ?
 C205 C206 S2 122.7(12) . . ?
 C222 C221 P2 120(3) . . ?
 C226 C221 P2 122(3) . . ?
 C226 C221 C222 118(4) . . ?
 C221 C222 H222 115.1 . . ?
 C221 C222 C223 130(4) . . ?
 C223 C222 H222 115.1 . . ?
 C222 C223 H223 127.0 . . ?
 C222 C223 C224 106(4) . . ?
 C224 C223 H223 127.0 . . ?
 C223 C224 H224 119.2 . . ?
 C225 C224 C223 122(4) . . ?
 C225 C224 H224 119.2 . . ?
 C224 C225 H225 118.5 . . ?
 C226 C225 C224 123(4) . . ?
 C226 C225 H225 118.5 . . ?
 C221 C226 H226 119.2 . . ?
 C225 C226 C221 122(4) . . ?
 C225 C226 H226 119.2 . . ?
 C228 C227 P2 116(3) . . ?
 C228 C227 C232 117(3) . . ?
 C232 C227 P2 127(2) . . ?
 C227 C228 H228 119.2 . . ?
 C227 C228 C229 122(4) . . ?
 C229 C228 H228 119.3 . . ?
 C228 C229 H229 120.6 . . ?
 C230 C229 C228 119(5) . . ?
 C230 C229 H229 120.6 . . ?
 C229 C230 H230 120.3 . . ?
 C229 C230 C231 119(4) . . ?
 C231 C230 H230 120.3 . . ?
 C230 C231 H231 119.3 . . ?
 C232 C231 C230 121(4) . . ?
 C232 C231 H231 119.3 . . ?
 C227 C232 H232 119.4 . . ?
 C231 C232 C227 121(3) . . ?
 C231 C232 H232 119.4 . . ?
 C234 C233 P2 116(3) . . ?
 C238 C233 P2 123(3) . . ?
 C238 C233 C234 120(4) . . ?
 C233 C234 H234 118.1 . . ?
 C235 C234 C233 124(5) . . ?
 C235 C234 H234 118.1 . . ?
 C234 C235 H235 122.1 . . ?
 C234 C235 C236 116(5) . . ?
 C236 C235 H235 122.1 . . ?
 C235 C236 H236 119.8 . . ?
 C237 C236 C235 120(3) . . ?
 C237 C236 H236 119.8 . . ?
 C236 C237 H237 120.8 . . ?
 C236 C237 C238 118(3) . . ?
 C238 C237 H237 120.8 . . ?
 C233 C238 C237 120(4) . . ?
 C233 C238 H238 119.8 . . ?
 C237 C238 H238 119.8 . . ?
 C302 C301 S3 122(2) . . ?
 C302 C301 C306 121(3) . . ?
 C306 C301 S3 117(2) . . ?
 C301 C302 H302 121.1 . . ?
 C301 C302 C303 118(3) . . ?
 C303 C302 H302 121.1 . . ?
 C302 C303 H303 118.7 . . ?
 C304 C303 C302 123(3) . . ?
 C304 C303 H303 118.7 . . ?
 C303 C304 H304 120.4 . . ?
 C303 C304 C305 119(4) . . ?
 C305 C304 H304 120.4 . . ?
 C304 C305 H305 118.7 . . ?
 C306 C305 C304 123(4) . . ?
 C306 C305 H305 118.7 . . ?
 C301 C306 H306 121.5 . . ?
 C305 C306 C301 117(4) . . ?
 C305 C306 H306 121.5 . . ?
 C402 C401 S4 120(2) . . ?
 C406 C401 S4 121(3) . . ?
 C406 C401 C402 119(3) . . ?
 C401 C402 H402 122.0 . . ?
 C403 C402 C401 116(3) . . ?
 C403 C402 H402 122.0 . . ?
 C402 C403 H403 118.4 . . ?
 C402 C403 C404 123(4) . . ?
 C404 C403 H403 118.4 . . ?
 C403 C404 H404 120.3 . . ?
 C405 C404 C403 119(4) . . ?
 C405 C404 H404 120.3 . . ?
 C404 C405 H405 119.6 . . ?
 C404 C405 C406 121(4) . . ?
 C406 C405 H405 119.6 . . ?
 C401 C406 C405 121(4) . . ?
 C401 C406 H406 119.5 . . ?
 C405 C406 H406 119.5 . . ?
 C502 C501 S5 114.2(18) . . ?
 C506 C501 S5 125.7(18) . . ?
 C506 C501 C502 119.6 . . ?
 C501 C502 H502 120.2 . . ?
 C503 C502 C501 119.6 . . ?
 C503 C502 H502 120.2 . . ?
 C502 C503 H503 119.9 . . ?
 C504 C503 C502 120.1 . . ?
 C504 C503 H503 119.9 . . ?
 C503 C504 H504 119.8 . . ?
 C505 C504 C503 120.3 . . ?
 C505 C504 H504 119.8 . . ?
 C504 C505 H505 120.0 . . ?
 C506 C505 C504 119.9 . . ?
 C506 C505 H505 120.0 . . ?
 C501 C506 H506 119.8 . . ?
 C505 C506 C501 120.5 . . ?
 C505 C506 H506 119.8 . . ?
 C602 C603 H603 120.2 . . ?
 C604 C603 H603 120.2 . . ?
 C604 C603 C602 119.69(9) . . ?
 C602 C601 S6 123(6) . . ?
 C606 C601 S6 117(6) . . ?
 C606 C601 C602 119.7 . . ?
 C603 C602 H602 120.1 . . ?
 C601 C602 C603 119.85(7) . . ?
 C601 C602 H602 120.1 . . ?
 C603 C604 H604 119.8 . . ?
 C605 C604 C603 120.4 . . ?
 C605 C604 H604 119.8 . . ?
 C604 C605 H605 120.1 . . ?
 C604 C605 C606 119.78(6) . . ?
 C606 C605 H605 120.1 . . ?
 C601 C606 H606 119.7 . . ?
 C605 C606 C601 120.54(9) . . ?
 C605 C606 H606 119.7 . . ?

loop_
  _geom_torsion_atom_site_label_1
  _geom_torsion_atom_site_label_2
  _geom_torsion_atom_site_label_3
  _geom_torsion_atom_site_label_4
  _geom_torsion
  _geom_torsion_site_symmetry_1
  _geom_torsion_site_symmetry_2
  _geom_torsion_site_symmetry_3
  _geom_torsion_site_symmetry_4
  _geom_torsion_publ_flag
 Au14 S5 C501 C502 149.5(14) . . . . ?
 Au14 S5 C501 C506 -39(3) . . . . ?
 Au15 S5 C501 C502 -128.7(16) . . . . ?
 Au15 S5 C501 C506 43(3) . . . . ?
 Au16 P1 C121 C122 -33(3) . . . . ?
 Au16 P1 C121 C126 146(2) . . . . ?
 Au16 P1 C127 C128 144.6(14) . . . . ?
 Au16 P1 C127 C132 -34.0(18) . . . . ?
 Au17 S1 C101 C102 5(5) . . . . ?
 Au17 S1 C101 C106 -180(2) . . . . ?
 Au17 S1 C107 C108 1(4) . . . . ?
 Au17 S1 C107 C112 178(3) . . . . ?
 Au18 S1 C101 C102 94(4) . . . . ?
 Au18 S1 C101 C106 -91(3) . . . . ?
 Au18 S1 C107 C108 85(3) . . . . ?
 Au18 S1 C107 C112 -98(3) . . . . ?
 Au19 P2 C221 C222 32(4) . . . . ?
 Au19 P2 C221 C226 -147(4) . . . . ?
 Au19 P2 C227 C228 60(4) . . . . ?
 Au19 P2 C227 C232 -121(3) . . . . ?
 Au19 P2 C233 C234 53(3) . . . . ?
 Au19 P2 C233 C238 -136(3) . . . . ?
 Au20 S3 C301 C302 97(3) . . . . ?
 Au20 S3 C301 C306 -82(2) . . . . ?
 Au21 S3 C301 C302 15(3) . . . . ?
 Au21 S3 C301 C306 -163(2) . . . . ?
 Au22 S2 C206 C201 169.4(13) . . . . ?
 Au22 S2 C206 C205 -4(2) . . . . ?
 Au23 S2 C206 C201 -108.6(14) . . . . ?
 Au23 S2 C206 C205 77.6(18) . . . . ?
 Au25 S4 C401 C402 32(2) . . . . ?
 Au25 S4 C401 C406 -152(3) . . . . ?
 Au26 S4 C401 C402 116(2) . . . . ?
 Au26 S4 C401 C406 -68(3) . . . . ?
 Au27 S6 C601 C602 5(9) . . . . ?
 Au27 S6 C601 C606 178(5) . . . . ?
 Au28 S6 C601 C602 -82(8) . . . . ?
 Au28 S6 C601 C606 92(6) . . . . ?
 S1 C101 C102 C103 174(5) . . . . ?
 S1 C101 C106 C105 -175(5) . . . . ?
 S1 C107 C108 C109 177(5) . . . . ?
 S1 C107 C112 C111 -177(5) . . . . ?
 S3 C301 C302 C303 -178(3) . . . . ?
 S3 C301 C306 C305 178(3) . . . . ?
 S4 C401 C402 C403 176(2) . . . . ?
 S4 C401 C406 C405 -178(4) . . . . ?
 S5 C501 C502 C503 172(3) . . . . ?
 S5 C501 C506 C505 -171(3) . . . . ?
 S6 C601 C602 C603 174(10) . . . . ?
 S6 C601 C606 C605 -174(10) . . . . ?
 P1 C121 C122 C123 -177(3) . . . . ?
 P1 C121 C126 C125 179(3) . . . . ?
 P1 C127 C128 C129 -178.7(19) . . . . ?
 P1 C127 C132 C131 178.9(19) . . . . ?
 P1 C133 C134 C135 178(3) . . . . ?
 P1 C133 C138 C137 -175(2) . . . . ?
 P2 C221 C222 C223 -178(4) . . . . ?
 P2 C221 C226 C225 175(4) . . . . ?
 P2 C227 C228 C229 -179(4) . . . . ?
 P2 C227 C232 C231 179(4) . . . . ?
 P2 C233 C234 C235 178(3) . . . . ?
 P2 C233 C238 C237 177(3) . . . . ?
 C104 C105 C106 C101 0.3 . . . . ?
 C101 C102 C103 C104 0.6 . . . . ?
 C102 C101 C106 C105 0.0 . . . . ?
 C103 C104 C105 C106 -0.1 . . . . ?
 C105 C104 C103 C102 -0.3 . . . . ?
 C106 C101 C102 C103 -0.4 . . . . ?
 C110 C111 C112 C107 0.7 . . . . ?
 C107 C108 C109 C110 0.5 . . . . ?
 C108 C107 C112 C111 -0.3 . . . . ?
 C109 C110 C111 C112 -0.6 . . . . ?
 C111 C110 C109 C108 0.0 . . . . ?
 C112 C107 C108 C109 -0.3 . . . . ?
 C121 P1 C127 C128 17.2(19) . . . . ?
 C121 P1 C127 C132 -161.5(16) . . . . ?
 C121 C122 C123 C124 -2(6) . . . . ?
 C122 C121 C126 C125 -2(5) . . . . ?
 C122 C123 C124 C125 -3(7) . . . . ?
 C123 C124 C125 C126 5(8) . . . . ?
 C124 C125 C126 C121 -2(7) . . . . ?
 C126 C121 C122 C123 4(5) . . . . ?
 C127 P1 C121 C122 93(2) . . . . ?
 C127 P1 C121 C126 -87(3) . . . . ?
 C127 C128 C129 C130 -0.2 . . . . ?
 C128 C127 C132 C131 0.2 . . . . ?
 C128 C129 C130 C131 0.3 . . . . ?
 C130 C131 C132 C127 -0.1 . . . . ?
 C132 C131 C130 C129 -0.1 . . . . ?
 C132 C127 C128 C129 -0.1 . . . . ?
 C133 P1 C121 C122 -156(2) . . . . ?
 C133 P1 C121 C126 23(3) . . . . ?
 C133 P1 C127 C128 -94.5(17) . . . . ?
 C133 P1 C127 C132 86.9(17) . . . . ?
 C133 C134 C135 C136 -4(6) . . . . ?
 C134 C133 C138 C137 -1(5) . . . . ?
 C134 C135 C136 C137 -1(6) . . . . ?
 C135 C136 C137 C138 4(5) . . . . ?
 C136 C137 C138 C133 -3(4) . . . . ?
 C138 C133 C134 C135 5(6) . . . . ?
 C203 C204 C205 C206 0.3 . . . . ?
 C202 C203 C204 C205 -0.1 . . . . ?
 C202 C201 C206 S2 -174(2) . . . . ?
 C202 C201 C206 C205 -0.1 . . . . ?
 C204 C203 C202 C201 -0.2 . . . . ?
 C204 C205 C206 S2 173(2) . . . . ?
 C204 C205 C206 C201 -0.2 . . . . ?
 C206 C201 C202 C203 0.4 . . . . ?
 C221 P2 C227 C228 -62(4) . . . . ?
 C221 P2 C227 C232 118(4) . . . . ?
 C221 P2 C233 C234 171(3) . . . . ?
 C221 P2 C233 C238 -18(4) . . . . ?
 C221 C222 C223 C224 0(7) . . . . ?
 C222 C221 C226 C225 -3(8) . . . . ?
 C222 C223 C224 C225 2(6) . . . . ?
 C223 C224 C225 C226 -6(8) . . . . ?
 C224 C225 C226 C221 7(8) . . . . ?
 C226 C221 C222 C223 0(8) . . . . ?
 C227 P2 C221 C222 157(4) . . . . ?
 C227 P2 C221 C226 -21(4) . . . . ?
 C227 P2 C233 C234 -77(3) . . . . ?
 C227 P2 C233 C238 94(4) . . . . ?
 C227 C228 C229 C230 -3(8) . . . . ?
 C228 C227 C232 C231 -2(6) . . . . ?
 C228 C229 C230 C231 4(9) . . . . ?
 C229 C230 C231 C232 -4(9) . . . . ?
 C230 C231 C232 C227 3(7) . . . . ?
 C232 C227 C228 C229 1(7) . . . . ?
 C233 P2 C221 C222 -87(4) . . . . ?
 C233 P2 C221 C226 95(4) . . . . ?
 C233 P2 C227 C228 -174(3) . . . . ?
 C233 P2 C227 C232 6(4) . . . . ?
 C233 C234 C235 C236 0(5) . . . . ?
 C234 C233 C238 C237 -13(6) . . . . ?
 C234 C235 C236 C237 1(5) . . . . ?
 C235 C236 C237 C238 -6(5) . . . . ?
 C236 C237 C238 C233 13(5) . . . . ?
 C238 C233 C234 C235 6(6) . . . . ?
 C301 C302 C303 C304 -3(6) . . . . ?
 C302 C301 C306 C305 -1(5) . . . . ?
 C302 C303 C304 C305 6(7) . . . . ?
 C303 C304 C305 C306 -6(7) . . . . ?
 C304 C305 C306 C301 3(7) . . . . ?
 C306 C301 C302 C303 0(5) . . . . ?
 C401 C402 C403 C404 -3(6) . . . . ?
 C402 C401 C406 C405 -2(6) . . . . ?
 C402 C403 C404 C405 9(7) . . . . ?
 C403 C404 C405 C406 -11(9) . . . . ?
 C404 C405 C406 C401 8(8) . . . . ?
 C406 C401 C402 C403 0(5) . . . . ?
 C501 C502 C503 C504 0.2 . . . . ?
 C502 C501 C506 C505 -0.2 . . . . ?
 C502 C503 C504 C505 0.0 . . . . ?
 C503 C504 C505 C506 -0.4 . . . . ?
 C504 C505 C506 C501 0.5 . . . . ?
 C506 C501 C502 C503 -0.1 . . . . ?
 C603 C604 C605 C606 0.42(6) . . . . ?
 C602 C603 C604 C605 -0.3 . . . . ?
 C602 C601 C606 C605 -0.08(6) . . . . ?
 C604 C603 C602 C601 -0.05(11) . . . . ?
 C604 C605 C606 C601 -0.24(14) . . . . ?
 C606 C601 C602 C603 0.23(8) . . . . ?

_shelx_res_file
;
    1027g4sman_sq.res created by SHELXL-2014/7

TITL strienz_1027_a.res in R-3
REM Old TITL strienz_1027 in R-3
REM SHELXT solution in R-3
REM R1 0.156, Rweak 0.003, Alpha 0.025, Orientation as input
REM Formula found by SHELXT: C234 S42 Au147
CELL 1.54184 25.9517 25.9517 65.5569 90 90 120
ZERR 3 0.0001 0.0001 0.0003 0 0 0
LATT 3
SYMM -Y,+X-Y,+Z
SYMM +Y-X,-X,+Z
SFAC C H Au P S
UNIT 1188 990 439.67 36 90
SIMU 0.02 0.04 2 C501 > C506 C601 C602 C603 C604 > C606
SIMU 0.01 0.02 2 Au14 Au27
SIMU 0.01 0.02 2 C101 C102 C103 C104 C105 C106 C107 C108 C109 C110 C111 C112
SIMU 0.01 0.02 2 C221 > C226
SIMU 0.01 0.02 2 Au15 Au28
SIMU 0.01 0.02 2 C201 C202 C203 C204 > C206

L.S. 5 0 193
PLAN  34
SIZE 0.043 0.06 0.073
TEMP -153
CONF
list 4
MORE -1
BOND $H
ABIN
fmap 2 53
acta
SHEL 999 0.85
REM <olex2.extras>
REM <HklSrc "%.\\1027g4sman_sq.hkl">
REM </olex2.extras>

WGHT    0.099100 2607.936035
FVAR       0.07021   0.77908   0.49472
AU1   3    0.333333    0.666667    0.666667    10.16667    0.05824    0.05824 =
         0.05808    0.00000    0.00000    0.02912
AU2   3    0.193693    0.508734    0.625121    11.00000    0.06524    0.06361 =
         0.06692   -0.00336   -0.00209    0.03066
AU3   3    0.312790    0.594299    0.633229    11.00000    0.06198    0.06143 =
         0.06082   -0.00212   -0.00039    0.03040
AU4   3    0.158784    0.390356    0.633409    11.00000    0.06828    0.06380 =
         0.07476   -0.00330   -0.00434    0.03098
AU5   3    0.277871    0.475198    0.640904    11.00000    0.06436    0.06206 =
         0.06622   -0.00165    0.00033    0.03157
AU6   3    0.416546    0.633048    0.658703    11.00000    0.05885    0.06086 =
         0.06228   -0.00112   -0.00030    0.03043
AU7   3    0.382862    0.514195    0.666173    11.00000    0.06318    0.06162 =
         0.06750    0.00083    0.00149    0.03257
AU8   3    0.502323    0.598677    0.650615    11.00000    0.06041    0.06536 =
         0.06919   -0.00284    0.00040    0.03266
AU9   3    0.397006    0.560276    0.624451    11.00000    0.06357    0.06673 =
         0.06627   -0.00456   -0.00075    0.03231
AU10  3    0.290461    0.518838    0.599248    11.00000    0.06824    0.06729 =
         0.06284   -0.00519   -0.00037    0.03166
AU11  3    0.260835    0.613891    0.599147    11.00000    0.07738    0.07200 =
         0.06418   -0.00444   -0.00518    0.03925
AU12  3    0.142993    0.528068    0.591286    11.00000    0.09868    0.08939 =
         0.08379   -0.01257   -0.01889    0.04815
PART 1
AU13  3    0.333333    0.666667    0.565205    20.33333    0.10180    0.10180 =
         0.05849    0.00000    0.00000    0.05090
AU14  3    0.461366    0.697676    0.564708    21.00000    0.08357    0.09637 =
         0.06572   -0.00362    0.00968    0.02655
AU15  3    0.365459    0.569167    0.566221    21.00000    0.08895    0.09068 =
         0.06763   -0.00453    0.00991    0.03727
PART 0
AU16  3    0.269670    0.447866    0.565541    11.00000    0.08282    0.08099 =
         0.06857   -0.01100   -0.00144    0.03853
AU17  3    0.373176    0.482320    0.590438    11.00000    0.06961    0.10338 =
         0.07996   -0.02513   -0.00072    0.03756
AU18  3    0.483402    0.526910    0.616533    11.00000    0.07070    0.07578 =
         0.07681   -0.01056    0.00059    0.03791
AU19  3    0.584784    0.565041    0.643049    11.00000    0.06809    0.07728 =
         0.08344   -0.00408    0.00196    0.04031
AU20  3    0.468010    0.480047    0.657323    11.00000    0.06866    0.06748 =
         0.08139   -0.00405    0.00131    0.03625
AU21  3    0.347245    0.393384    0.674753    11.00000    0.07254    0.06614 =
         0.07926    0.00397    0.00438    0.03858
AU22  3    0.241381    0.354691    0.649314    11.00000    0.07273    0.06458 =
         0.07625   -0.00168    0.00047    0.03438
AU23  3    0.259111    0.400910    0.606360    11.00000    0.07181    0.06923 =
         0.07363   -0.00811   -0.00280    0.03436
AU24  3    0.362476    0.440731    0.632218    11.00000    0.07032    0.07009 =
         0.07602   -0.00687   -0.00008    0.03656
AU25  3    0.316460    0.405833    0.716466    11.00000    0.07613    0.06952 =
         0.07352    0.00851    0.00321    0.03755
AU26  3    0.407469    0.507618    0.742327    11.00000    0.07763    0.07086 =
         0.07395    0.00926   -0.00419    0.03500
PART 2
AU27  3    0.460806    0.707199    0.564378   -21.00000    0.10165    0.05635 =
         0.06133    0.00435    0.00429    0.05320
AU28  3    0.347721    0.574504    0.564070   -21.00000    0.09613    0.05897 =
         0.06698   -0.00487    0.00886    0.02691
PART 0
S1    5    0.467175    0.491213    0.581847    11.00000    0.08309    0.12875 =
         0.09378   -0.02404   -0.00393    0.05698
S2    5    0.213397    0.298458    0.617733    11.00000    0.10153    0.07561 =
         0.08815   -0.01090   -0.00303    0.04263
S3    5    0.426211    0.375048    0.664729    11.00000    0.07964    0.07448 =
         0.09274   -0.00492    0.00309    0.04532
S4    5    0.377457    0.404088    0.744159    11.00000    0.08951    0.08030 =
         0.07729    0.00241   -0.00054    0.04632
PART 1
S5    5    0.453867    0.614827    0.545169    21.00000    0.09893    0.12301 =
         0.09520    0.00504    0.00785    0.06405
PART 2
S6    5    0.396077    0.641899    0.535998   -21.00000    0.06279    0.04936 =
         0.09355    0.00434   -0.01243    0.02202
PART 0
P1    4    0.253595    0.387572    0.538257    11.00000    0.09951    0.08817 =
         0.07528   -0.01529   -0.00039    0.04128
P2    4    0.648677    0.531128    0.636310    11.00000    0.08344    0.08511 =
         0.10957    0.00574    0.01682    0.04805
PART 1
AFIX   6
C104  1    0.493538    0.334989    0.571003    31.00000    0.18047    0.13589 =
         0.13470   -0.02237   -0.00636    0.10147
AFIX  43
H104  2    0.500056    0.302784    0.568191    31.00000   -1.20000
AFIX   5
C101  1    0.474417    0.427520    0.579149    31.00000    0.18083    0.13538 =
         0.13342   -0.02258   -0.00642    0.09973
C102  1    0.428157    0.370390    0.580030    31.00000    0.18060    0.13588 =
         0.13374   -0.02170   -0.00630    0.09997
AFIX  43
H102  2    0.389425    0.362725    0.583526    31.00000   -1.20000
AFIX   5
C103  1    0.437698    0.324399    0.575882    31.00000    0.18122    0.13678 =
         0.13409   -0.02156   -0.00682    0.09930
AFIX  43
H103  2    0.405401    0.284667    0.576374    31.00000   -1.20000
AFIX   5
C105  1    0.540148    0.392768    0.570212    31.00000    0.18053    0.13569 =
         0.13507   -0.02271   -0.00578    0.10155
AFIX  43
H105  2    0.579012    0.400545    0.566867    31.00000   -1.20000
AFIX   5
C106  1    0.530357    0.438889    0.574250    31.00000    0.18027    0.13500 =
         0.13408   -0.02272   -0.00474    0.10164
AFIX  43
H106  2    0.562373    0.478751    0.573651    31.00000   -1.20000
AFIX   6
PART 2
C110  1    0.429243    0.300779    0.570432   -31.00000    0.18093    0.13607 =
         0.13455   -0.02213   -0.00623    0.10079
AFIX  43
H110  2    0.420732    0.261291    0.567795   -31.00000   -1.20000
AFIX   5
C107  1    0.453298    0.414438    0.577930   -31.00000    0.18015    0.13592 =
         0.13343   -0.02210   -0.00622    0.10073
C108  1    0.396608    0.367997    0.579969   -31.00000    0.18082    0.13570 =
         0.13332   -0.02160   -0.00692    0.10004
AFIX  43
H108  2    0.365551    0.375080    0.584032   -31.00000   -1.20000
AFIX   5
C109  1    0.384641    0.311507    0.576170   -31.00000    0.18132    0.13588 =
         0.13393   -0.02168   -0.00738    0.09994
AFIX  43
H109  2    0.345090    0.279261    0.577503   -31.00000   -1.20000
AFIX   5
C111  1    0.486573    0.347820    0.568524   -31.00000    0.18062    0.13640 =
         0.13477   -0.02170   -0.00676    0.10099
AFIX  43
H111  2    0.517838    0.340814    0.564677   -31.00000   -1.20000
AFIX   5
C112  1    0.498300    0.404579    0.572183   -31.00000    0.18041    0.13610 =
         0.13432   -0.02300   -0.00584    0.10067
AFIX  43
H112  2    0.537655    0.437103    0.570732   -31.00000   -1.20000
AFIX   0
PART 0
C121  1    0.243114    0.415108    0.514257    11.00000    0.07168    0.08825 =
         0.08684   -0.01320    0.00360    0.02119
C122  1    0.214462    0.450465    0.512797    11.00000    0.10089    0.15673 =
         0.09779   -0.04306   -0.01700    0.08530
AFIX  43
H122  2    0.202403    0.461370    0.524961    11.00000   -1.20000
AFIX   0
C123  1    0.204999    0.467235    0.495946    11.00000    0.14179    0.15868 =
         0.11685   -0.05767   -0.05121    0.10689
AFIX  43
H123  2    0.185011    0.489494    0.495796    11.00000   -1.20000
AFIX   0
C124  1    0.222347    0.454701    0.477812    11.00000    0.17669    0.21024 =
         0.10505   -0.03126   -0.02598    0.13634
AFIX  43
H124  2    0.213123    0.466553    0.465262    11.00000   -1.20000
AFIX   0
C125  1    0.251637    0.426319    0.478080    11.00000    0.18105    0.19531 =
         0.05912    0.01208    0.00558    0.11192
AFIX  43
H125  2    0.266176    0.420478    0.465501    11.00000   -1.20000
AFIX   0
C126  1    0.263039    0.403840    0.495800    11.00000    0.13709    0.16717 =
         0.07175    0.02031    0.01249    0.08383
AFIX  43
H126  2    0.283360    0.381919    0.495376    11.00000   -1.20000
AFIX   6
C131  1    0.127448    0.231908    0.563240    11.00000    0.12277    0.11227 =
         0.21266    0.02594    0.05301    0.07429
AFIX  43
H131  2    0.118459    0.214601    0.576461    11.00000   -1.20000
AFIX   5
C127  1    0.188748    0.312238    0.541160    11.00000    0.11504    0.08247 =
         0.10471   -0.03080   -0.01979    0.03535
C128  1    0.153038    0.281458    0.525060    11.00000    0.25278    0.10933 =
         0.09393   -0.00658   -0.03964   -0.02209
AFIX  43
H128  2    0.161858    0.298554    0.511808    11.00000   -1.20000
AFIX   5
C129  1    0.104768    0.226258    0.527970    11.00000    0.22573    0.16784 =
         0.10013   -0.02506   -0.03921    0.00243
AFIX  43
H129  2    0.079980    0.205049    0.516763    11.00000   -1.20000
AFIX   5
C130  1    0.092158    0.201598    0.546950    11.00000    0.10934    0.08977 =
         0.17483   -0.02216    0.01344   -0.01883
AFIX  43
H130  2    0.058641    0.163091    0.548908    11.00000   -1.20000
AFIX   5
C132  1    0.176138    0.287758    0.560290    11.00000    0.12874    0.07680 =
         0.11120   -0.00748   -0.02259    0.03421
AFIX  43
H132  2    0.200835    0.309162    0.571491    11.00000   -1.20000
AFIX   0
C133  1    0.319729    0.374634    0.534293    11.00000    0.12529    0.11621 =
         0.07765   -0.01716   -0.00091    0.06057
C134  1    0.312191    0.322150    0.530359    11.00000    0.16528    0.13422 =
         0.12548    0.02165    0.03908    0.11015
AFIX  43
H134  2    0.272617    0.289540    0.529955    11.00000   -1.20000
AFIX   0
C135  1    0.356522    0.311169    0.526850    11.00000    0.29115    0.15956 =
         0.09838    0.00402   -0.00176    0.16040
AFIX  43
H135  2    0.350640    0.272372    0.524741    11.00000   -1.20000
AFIX   0
C136  1    0.412795    0.363012    0.526603    11.00000    0.25861    0.16662 =
         0.09297   -0.01586   -0.03496    0.13162
AFIX  43
H136  2    0.446354    0.358291    0.524328    11.00000   -1.20000
AFIX   0
C137  1    0.423423    0.420970    0.529434    11.00000    0.10799    0.12107 =
         0.09858    0.00769    0.01742    0.06211
AFIX  43
H137  2    0.461585    0.455603    0.528470    11.00000   -1.20000
AFIX   0
C138  1    0.369771    0.421807    0.533966    11.00000    0.13523    0.13552 =
         0.07550   -0.01906   -0.00526    0.09486
AFIX  43
H138  2    0.371923    0.458739    0.536789    11.00000   -1.20000
AFIX   6
C203  1    0.328142    0.213062    0.609458    11.00000    0.20208    0.16893 =
         0.14105   -0.04654   -0.03311    0.14257
AFIX  43
H203  2    0.350494    0.193454    0.607791    11.00000   -1.20000
AFIX   5
C201  1    0.248937    0.228077    0.599031    11.00000    0.20345    0.16618 =
         0.13704   -0.04553   -0.03607    0.14016
AFIX  43
H201  2    0.216455    0.218858    0.590184    11.00000   -1.20000
AFIX   5
C202  1    0.281299    0.200300    0.596679    11.00000    0.20364    0.17012 =
         0.14116   -0.04585   -0.03522    0.14206
AFIX  43
H202  2    0.271388    0.171834    0.586104    11.00000   -1.20000
AFIX   5
C204  1    0.342404    0.254511    0.624698    11.00000    0.19868    0.16561 =
         0.13669   -0.04873   -0.03385    0.14309
AFIX  43
H204  2    0.374673    0.263626    0.633636    11.00000   -1.20000
AFIX   5
C205  1    0.309952    0.282568    0.626940    11.00000    0.19643    0.16126 =
         0.13063   -0.04863   -0.03381    0.14355
AFIX  43
H205  2    0.319829    0.311356    0.637399    11.00000   -1.20000
AFIX   5
C206  1    0.263338    0.269166    0.614131    11.00000    0.19900    0.16058 =
         0.13186   -0.04473   -0.03411    0.14273
AFIX   0
C221  1    0.606378    0.449299    0.632067    11.00000    0.10486    0.09371 =
         0.22499    0.00220    0.02005    0.06213
C222  1    0.551633    0.423262    0.623748    11.00000    0.11033    0.09298 =
         0.22265   -0.00284    0.02376    0.05697
AFIX  43
H222  2    0.537810    0.449695    0.620100    11.00000   -1.20000
AFIX   0
C223  1    0.510932    0.361526    0.619548    11.00000    0.11600    0.09414 =
         0.22551   -0.00576    0.02476    0.05599
AFIX  43
H223  2    0.472581    0.345010    0.613546    11.00000   -1.20000
AFIX   0
C224  1    0.540862    0.329124    0.626454    11.00000    0.11685    0.09970 =
         0.23232   -0.00181    0.02066    0.05146
AFIX  43
H224  2    0.521726    0.287286    0.624513    11.00000   -1.20000
AFIX   0
C225  1    0.596466    0.358288    0.635750    11.00000    0.11523    0.10191 =
         0.23483    0.00145    0.01444    0.05097
AFIX  43
H225  2    0.612241    0.335076    0.641153    11.00000   -1.20000
AFIX   0
C226  1    0.627561    0.415340    0.637371    11.00000    0.10877    0.09629 =
         0.23039    0.00248    0.01594    0.05745
AFIX  43
H226  2    0.666942    0.432974    0.642573    11.00000   -1.20000
AFIX   0
C227  1    0.698694    0.541029    0.655109    11.00000    0.11371    0.16534 =
         0.13658    0.05889    0.02983    0.09487
C228  1    0.674625    0.514116    0.673721    11.00000    0.18443    0.27007 =
         0.10716    0.03622    0.00944    0.17405
AFIX  43
H228  2    0.632617    0.491473    0.675194    11.00000   -1.20000
AFIX   0
C229  1    0.711818    0.519750    0.690788    11.00000    0.14864    0.24520 =
         0.19975    0.06556    0.02565    0.15216
AFIX  43
H229  2    0.694745    0.502443    0.703582    11.00000   -1.20000
AFIX   0
C230  1    0.773317    0.551014    0.688253    11.00000    0.24253    0.28435 =
         0.13811    0.02323   -0.02622    0.18311
AFIX  43
H230  2    0.798704    0.553421    0.699100    11.00000   -1.20000
AFIX   0
C231  1    0.797740    0.579229    0.669346    11.00000    0.13791    0.21654 =
         0.13163    0.02747    0.00555    0.11025
AFIX  43
H231  2    0.839721    0.602463    0.667911    11.00000   -1.20000
AFIX   0
C232  1    0.762795    0.573824    0.653407    11.00000    0.09536    0.15257 =
         0.09841    0.02485    0.00678    0.07258
AFIX  43
H232  2    0.780585    0.591918    0.640776    11.00000   -1.20000
AFIX   0
C233  1    0.686656    0.561593    0.612517    11.00000    0.12730    0.12000 =
         0.12856    0.01309    0.01733    0.08835
C234  1    0.715794    0.624169    0.610639    11.00000    0.10075    0.23675 =
         0.12915    0.04631    0.03704    0.09977
AFIX  43
H234  2    0.712562    0.646302    0.621610    11.00000   -1.20000
AFIX   0
C235  1    0.748693    0.655042    0.593792    11.00000    0.10687    0.22110 =
         0.15185    0.07303    0.02963    0.10121
AFIX  43
H235  2    0.767750    0.697169    0.592912    11.00000   -1.20000
AFIX   0
C236  1    0.752394    0.618479    0.577234    11.00000    0.11187    0.15695 =
         0.10126    0.05483    0.01869    0.05677
AFIX  43
H236  2    0.774693    0.637173    0.565291    11.00000   -1.20000
AFIX   0
C237  1    0.723149    0.556193    0.579017    11.00000    0.09510    0.19326 =
         0.06941    0.00044   -0.00044    0.06972
AFIX  43
H237  2    0.721951    0.532172    0.567888    11.00000   -1.20000
AFIX   0
C238  1    0.694679    0.529352    0.598385    11.00000    0.14245    0.16374 =
         0.15396   -0.04605   -0.01361    0.10984
AFIX  43
H238  2    0.681782    0.488644    0.600937    11.00000   -1.20000
AFIX   0
C301  1    0.468955    0.373159    0.686561    11.00000    0.09543    0.07101 =
         0.12263    0.00715    0.00653    0.05138
C302  1    0.449074    0.368356    0.706146    11.00000    0.13408    0.16580 =
         0.11305    0.01958    0.02097    0.11500
AFIX  43
H302  2    0.411321    0.364274    0.709005    11.00000   -1.20000
AFIX   0
C303  1    0.485676    0.369635    0.721623    11.00000    0.10615    0.15807 =
         0.10380   -0.00749   -0.01568    0.08836
AFIX  43
H303  2    0.473399    0.368508    0.735347    11.00000   -1.20000
AFIX   0
C304  1    0.536026    0.372304    0.718215    11.00000    0.15037    0.14370 =
         0.10993    0.01650   -0.02089    0.07596
AFIX  43
H304  2    0.558315    0.369231    0.729166    11.00000   -1.20000
AFIX   0
C305  1    0.556735    0.379591    0.698694    11.00000    0.12262    0.17450 =
         0.21376   -0.00604   -0.05966    0.08800
AFIX  43
H305  2    0.595498    0.385525    0.696445    11.00000   -1.20000
AFIX   0
C306  1    0.524568    0.378713    0.682550    11.00000    0.09971    0.15052 =
         0.13027    0.01243   -0.01099    0.07573
AFIX  43
H306  2    0.538828    0.381719    0.669007    11.00000   -1.20000
AFIX   0
C401  1    0.339662    0.378499    0.767676    11.00000    0.10816    0.06935 =
         0.08162    0.01072    0.00913    0.04319
C402  1    0.275738    0.333129    0.767954    11.00000    0.14920    0.15259 =
         0.07734    0.02098    0.02904    0.09391
AFIX  43
H402  2    0.253070    0.318753    0.755782    11.00000   -1.20000
AFIX   0
C403  1    0.251109    0.313023    0.786881    11.00000    0.11512    0.13633 =
         0.11850    0.00486    0.02670    0.05605
AFIX  43
H403  2    0.209726    0.285186    0.787728    11.00000   -1.20000
AFIX   0
C404  1    0.283497    0.331265    0.804669    11.00000    0.20768    0.13202 =
         0.08228    0.02630    0.03784    0.06775
AFIX  43
H404  2    0.266022    0.312304    0.817228    11.00000   -1.20000
AFIX   0
C405  1    0.337895    0.374425    0.804121    11.00000    0.25973    0.15856 =
         0.07678    0.03501    0.02743    0.05717
AFIX  43
H405  2    0.358146    0.391803    0.816513    11.00000   -1.20000
AFIX   0
C406  1    0.368208    0.396520    0.785014    11.00000    0.14943    0.12762 =
         0.07665   -0.00227   -0.02258    0.02814
AFIX  43
H406  2    0.409599    0.424637    0.784968    11.00000   -1.20000
AFIX   6
PART 1
C501  1    0.425281    0.604029    0.520219    21.00000    0.12785    0.16508 =
         0.09223   -0.02403    0.01190    0.07593
C502  1    0.447992    0.578782    0.507059    21.00000    0.14014    0.17000 =
         0.10065   -0.02807    0.00863    0.06746
AFIX  43
H502  2    0.480071    0.573430    0.511223    21.00000   -1.20000
AFIX   5
C503  1    0.424011    0.561512    0.487979    21.00000    0.14265    0.17195 =
         0.10154   -0.03269    0.01375    0.06540
AFIX  43
H503  2    0.439372    0.543983    0.478887    21.00000   -1.20000
AFIX   5
C504  1    0.378029    0.569440    0.481990    21.00000    0.14279    0.17349 =
         0.10452   -0.02660    0.00416    0.06522
AFIX  43
H504  2    0.361506    0.557366    0.468737    21.00000   -1.20000
AFIX   5
C505  1    0.355708    0.594608    0.494940    21.00000    0.14436    0.18065 =
         0.10938   -0.02107    0.00134    0.06383
AFIX  43
H505  2    0.323901    0.600273    0.490676    21.00000   -1.20000
AFIX   5
C506  1    0.379089    0.611597    0.513990    21.00000    0.13513    0.17685 =
         0.09768   -0.02480    0.00956    0.06793
AFIX  43
H506  2    0.363265    0.628815    0.523024    21.00000   -1.20000
AFIX   6
PART 2
C603  1    0.491493    0.567988    0.515432   -21.00000    0.13468    0.16837 =
         0.09954   -0.03366    0.01405    0.07337
AFIX  43
H603  2    0.527512    0.568546    0.518562   -21.00000   -1.20000
AFIX   5
C601  1    0.423744    0.602841    0.521466   -21.00000    0.13279    0.16870 =
         0.09538   -0.02564    0.01058    0.07210
C602  1    0.475723    0.603832    0.526069   -21.00000    0.13348    0.16747 =
         0.09708   -0.02785    0.01029    0.07283
AFIX  43
H602  2    0.500845    0.629169    0.536568   -21.00000   -1.20000
AFIX   5
C604  1    0.454955    0.531522    0.500312   -21.00000    0.13819    0.17103 =
         0.10115   -0.03245    0.01213    0.06847
AFIX  43
H604  2    0.465841    0.506917    0.492925   -21.00000   -1.20000
AFIX   5
C605  1    0.403136    0.530362    0.495820   -21.00000    0.14124    0.17242 =
         0.10206   -0.02905    0.00899    0.06585
AFIX  43
H605  2    0.377823    0.504829    0.485394   -21.00000   -1.20000
AFIX   5
C606  1    0.387675    0.566066    0.506367   -21.00000    0.13856    0.17203 =
         0.10048   -0.02602    0.00769    0.06807
AFIX  43
H606  2    0.351604    0.565345    0.503190   -21.00000   -1.20000
AFIX   0
HKLF 4

REM  strienz_1027_a.res in R-3
REM R1 =  0.0590 for   12047 Fo > 4sig(Fo)  and  0.0681 for all   14513 data
REM    944 parameters refined using    450 restraints

END

WGHT      0.0991   2608.2500

REM Highest difference peak  3.726,  deepest hole -2.954,  1-sigma level  0.336
Q1    1   0.3646  0.6941  0.5669  11.00000  0.05    2.91
Q2    1   0.2348  0.4473  0.5661  11.00000  0.05    2.84
Q3    1   0.2565  0.5782  0.5999  11.00000  0.05    2.82
Q4    1   0.5690  0.5284  0.6459  11.00000  0.05    2.64
Q5    1   0.3108  0.3751  0.6728  11.00000  0.05    2.61
Q6    1   0.3381  0.4768  0.5863  11.00000  0.05    2.61
Q7    1   0.1592  0.4987  0.6193  11.00000  0.05    2.42
Q8    1   0.3777  0.4813  0.7417  11.00000  0.05    2.40
Q9    1   0.1292  0.3895  0.6339  11.00000  0.05    2.35
Q10   1   0.2625  0.5209  0.5982  11.00000  0.05    2.34
Q11   1   0.4781  0.4940  0.6192  11.00000  0.05    2.33
Q12   1   0.4455  0.4455  0.6607  11.00000  0.05    2.26
Q13   1   0.1079  0.5353  0.5941  11.00000  0.05    2.23
Q14   1   0.3675  0.5619  0.6203  11.00000  0.05    2.15
Q15   1   0.2577  0.4119  0.5675  11.00000  0.05    2.15
Q16   1   0.1694  0.5164  0.6267  11.00000  0.05    2.12
Q17   1   0.2965  0.6423  0.5983  11.00000  0.05    2.08
Q18   1   0.3902  0.5307  0.6281  11.00000  0.05    2.06
Q19   1   0.3738  0.5978  0.6434  11.00000  0.05    2.05
Q20   1   0.4474  0.5139  0.6138  11.00000  0.05    2.04
Q21   1   0.2103  0.3392  0.6452  11.00000  0.05    2.03
Q22   1   0.2804  0.3800  0.7136  11.00000  0.05    2.00
Q23   1   0.2341  0.6151  0.5998  11.00000  0.05    1.98
Q24   1   0.2499  0.3648  0.6070  11.00000  0.05    1.93
Q25   1   0.4418  0.5371  0.6596  11.00000  0.05    1.89
Q26   1   0.3532  0.5295  0.5677  11.00000  0.05    1.88
Q27   1   0.5280  0.5506  0.6133  11.00000  0.05    1.87
Q28   1   0.4949  0.5665  0.6515  11.00000  0.05    1.86
Q29   1   0.4333  0.4651  0.6521  11.00000  0.05    1.84
Q30   1   0.3194  0.3549  0.6742  11.00000  0.05    1.84
Q31   1   0.4934  0.7287  0.5659  11.00000  0.05    1.81
Q32   1   0.3607  0.4502  0.5944  11.00000  0.05    1.80
Q33   1   0.3360  0.6309  0.6333  11.00000  0.05    1.79
Q34   1   0.4008  0.5376  0.7464  11.00000  0.05    1.79
;
_shelx_res_checksum                85324
_shelx_hkl_file
;
   0   0   6 1308.61 96.1680  33
   0   0   6 1513.35 122.784   6
   0   0   6 1336.45 70.1199  18
   0   0  -6 1470.92 135.904  19
   0   0   9 108.993 92.7124  33
   0   0  -9 32.4005 125.816  32
   0   0   9 103.005 131.814   6
   0   0  -9 115.116 143.811  19
   0   0   9 58.0471 56.8631  18
   0   0 -12 5902.08 304.364  32
   0   0  12 6410.18 275.740  33
   0   0  12 7062.61 329.858   6
   0   0 -12 7012.29 337.941  19
   0   0  12 6809.10 228.187  18
   0   0 -15 2200.89 229.323  32
   0   0  15 2307.97 185.161  33
   0   0  15 2683.53 128.992  18
   0   0  18 203.282 138.750  33
   0   0 -18 171.509 198.594  32
   0   0  18 535.364 203.974   6
   0   0  18 200.015 74.8465  18
   0   0 -21 2889.67 269.872  32
   0   0  21 2913.36 216.756  33
   0   0  21 3072.27 286.170   6
   0   0  21 3330.07 146.958  18
   0   0 -24 6733.58 372.817  32
   0   0  24 6023.81 314.629  33
   0   0  24 6977.95 393.398   6
   0   0 -27 73281.5 2179.06  32
   0   0  27 72496.2 2134.28  33
   0   0  27 70302.6 2209.58   6
   0   0 -30 95288.3 2683.37  24
   0   0  30 96033.0 2798.64  33
   0   0 -30 97335.5 2828.83  32
   0   0  30 96262.5 2884.43   6
   0   0 -33 56652.0 1579.52  24
   0   0 -33 53785.0 1574.37  22
   0   0  33 57545.2 1708.90  33
   0   0 -33 56741.9 1705.96  32
   0   0  33 54033.6 1781.58   6
   0   0 -36 39805.6 1158.97  22
   0   0 -36 40553.7 1162.48  24
   0   0  36 42506.0 1301.07  33
   0   0 -36 38819.1 1253.46  32
   0   0  36 40355.1 1376.64   6
   0   0  39 33818.0 1072.87  33
   0   0 -39 31300.1 919.906  24
   0   0 -39 29669.2 915.109  22
   0   0 -39 31279.0 908.359  23
   0   0  39 29111.2 1120.23   6
   0   0  39 32368.5 892.980  20
   0   0  42 1339.04 229.415   6
   0   0 -42 1426.73 94.5516  23
   0   0 -42 1378.19 100.966  22
   0   0 -42 1462.58 102.492  24
   0   0  42 1610.15 194.032  33
   0   0 -45 26552.2 726.018  13
   0   0 -45 25655.7 733.256   7
   0   0  45 22609.2 946.744   6
   0   0 -45 23695.9 741.793  22
   0   0 -45 24204.6 745.918  24
   0   0 -45 24307.3 733.930  23
   0   0  45 26868.4 915.580  33
   0   0 -48 31.2695 46.2455  13
   0   0  48 90.6673 112.376   9
   0   0  48-49.1114 156.499   6
   0   0 -48-87.8645 70.4322  22
   0   0 -48-16.4470 64.0734  24
   0   0  48 36.1516 131.942  33
   0   0 -51 373.121 51.9681  13
   0   0 -51 181.759 56.9808   7
   0   0  51 395.536 118.710   9
   0   0 -51 382.077 71.7806  24
   0   0 -51 266.935 72.4793  22
   0   0  51 284.178 144.339  33
   0   0 -54 5078.51 183.918  13
   0   0 -54 5930.46 195.286   7
   0   0  54 4615.73 241.300   9
   0   0 -54 5468.08 209.093  24
   0   0 -54 5613.73 208.312  22
   0   0  54 6054.19 357.373  33
   0   0  57 160.731 141.163  33
   0   0  57 220.017 85.4904  17
   0   0 -57 387.641 49.1151  13
   0   0 -57 485.984 70.2474  22
   0   0 -57 255.584 66.0676  24
   0   0  57 457.639 111.462   9
   0   0 -57 448.666 55.2453   7
   0   0 -60 4053.94 148.562  13
   0   0  60 4926.49 315.755  33
   0   0 -60 4609.29 174.512  22
   0   0 -60 4639.82 158.074   7
   0   0 -63 349.882 42.5993  13
   0   0  63 402.774 132.024  33
   0   0 -63 428.650 60.9264  22
   0   0  63 350.623 49.6974  21
   0   0  63 208.983 87.6091   9
   0   0 -63 327.883 46.1813   7
   0   0 -66 75.3404 45.7798  22
   0   0  66 52.5759 37.1644  21
   0   0  66 102.143 77.5204   9
   0   0 -66 63.3853 35.9145   7
   0   0 -66 80.3259 31.4361  13
   0   0  69 225.293 70.3282   9
   0   0  69 232.402 35.1555  21
   0   0 -69 116.667 40.6858  22
   0   0 -72 2174.35 87.3941   3
   0   0 -72 2181.25 88.5028   2
   0   0 -75 1155.60 53.6256   3
   0   0 -75 1250.45 55.2701   2
   0   0  75 1322.05 50.6961  21
   0   0 -78 1105.98 46.5346   3
   0   0 -78 1120.12 47.1341   2
   0   0  78 1196.11 44.6617  21
   0   0 -81 46.0697 9.96531  14
   0   1  83 600.713 26.8220  26
  -1   0  83 557.915 25.3165  26
   0  -1 -80 80.8072 14.6425   3
   1   0 -80 102.073 15.5600   2
   1   0 -80 98.8286 15.3199   3
   0  -1 -80 84.7744 15.0047   2
  -1   1 -80 112.106 12.3711  14
   0   1  77 262.165 38.2323   9
   1   0 -77 214.595 25.2560   2
   0  -1 -77 199.726 24.1397   3
   1   0 -77 212.329 24.7191   3
   0  -1 -77 189.020 24.4183   2
  -1   0  77 303.770 22.5974  21
   0   1  77 250.111 23.0395  21
   1  -1  77 234.607 21.5982  21
   0   1  74 268.483 53.1578   9
  -1   0  74 299.319 49.8591   9
   1   0 -74 247.220 33.3511   2
   1   0 -74 219.722 31.8821   3
   0  -1 -74 266.054 32.0535   3
   0  -1 -74 253.808 33.0994   2
   0   1  74 327.207 29.9410  21
   1  -1  74 334.001 29.5960  21
  -1   0  71 14.0622 58.3428   9
   1  -1  71 99.3648 58.1806   9
   0   1  71 106.064 62.6823   9
   1  -1  71 121.098 30.5427  21
   0   1  71 92.6805 29.7113  21
   1   0 -71-12.2005 35.1850   2
   1   0 -71-26.2976 34.8971   3
   1   0 -68 592.616 40.8920  13
   1   0 -68 399.809 56.9808  22
   0   1  68 559.077 45.7992  21
   1  -1  68 606.733 46.9029  21
   0  -1 -68 612.576 55.6992  22
   0   1  68 461.280 81.1926   9
   1  -1  68 435.732 80.7194   9
   1   0 -68 712.823 48.3904   7
  -1   0  68 460.569 79.8949   9
   0  -1 -68 662.678 46.3597   7
   1   0 -65 586.347 45.6961  13
  -1   1 -65 564.879 45.3601  13
   0  -1 -65 606.265 44.8631  13
   0   1  65 504.461 93.0866   9
   1  -1  65 492.287 91.6159   9
   1   0 -65 599.408 50.6318   7
   0  -1 -65 624.672 51.5103   7
  -1   1 -65 646.911 51.6448   7
  -1   0  65 417.616 87.1667   9
  -1   1 -65 656.732 59.9674  22
   1   0 -65 775.224 66.4405  22
   0  -1 -65 623.224 63.8431  22
   0   1  65 611.202 52.6881  21
   1  -1  65 638.422 53.3034  21
  -1   0  65 634.941 139.009  33
   1  -1  65 551.510 142.096  33
   0   1  65 683.661 151.711  33
  -1   1 -62 15.7943 33.9707  13
   1   0 -62-14.3647 35.1222  13
   0  -1 -62 13.9689 33.2082  13
  -1   0  62-7.43074 86.4028   9
   1  -1  62-34.0074 88.4392   9
   0   1  62 65.6419 89.9299   9
  -1   1 -62 9.12278 39.6702   7
   1   0 -62 9.98436 39.1577   7
   0  -1 -62 5.81662 39.2204   7
   0   1  62-19.2185 42.5348  21
   0  -1 -62 32.7262 52.4084  22
   1   0 -62 33.9106 53.8971  22
   1  -1  62-3.36622 42.3559  21
  -1   1 -62 37.4893 52.6999  22
  -1   0  62-80.8686 112.834  33
   0   1  62-108.200 120.251  33
   1  -1  62 74.6981 116.541  33
  -1   1 -59 3570.75 130.229  13
   0  -1 -59 3321.12 127.638  13
   1   0 -59 3398.31 129.129  13
   0   1  59 2823.72 180.716   9
   0  -1 -59 3669.41 137.182   7
   1  -1  59 2781.00 179.160   9
  -1   1 -59 3658.80 137.428   7
   1   0 -59 3614.03 136.669   7
  -1   0  59 2585.66 176.084   9
  -1   1 -59 3838.84 155.159  22
   0  -1 -59 3562.76 150.718  22
   0  -1 -59 3401.05 149.061  24
   1  -1  59 3662.78 139.015  21
  -1   1 -59 3418.94 151.053  24
   1   0 -59 3845.48 155.591  22
   0   1  59 3591.55 137.202  21
   0   1  59 3996.17 291.401  33
   1  -1  59 3676.55 281.951  33
  -1   0  59 4138.05 295.114  33
   1  -1  56 721.063 157.591  33
   0   1  56 580.561 162.320  33
  -1   0  56 328.567 153.104  33
  -1   0  56 380.885 100.947  17
   0  -1 -56 451.849 52.7539  13
  -1   1 -56 533.324 54.2809  13
   1   0 -56 557.599 54.4001  13
   0  -1 -56 525.628 68.7461  24
   0  -1 -56 486.664 73.1476  22
  -1   1 -56 438.149 69.7580  24
  -1   1 -56 665.959 77.8505  22
   0   1  56 639.479 64.7434  21
   1   0 -56 534.285 75.5651  22
   1   0 -56 574.228 74.0114  24
   1   0 -56 608.697 61.3757   7
  -1   1 -56 674.820 62.6180   7
  -1   0  56 552.074 111.023   9
   0   1  56 581.257 116.255   9
   0  -1 -56 694.057 62.1229   7
   1  -1  56 553.801 113.932   9
  -1   1 -53 2452.66 108.353  13
   1   0 -53 2449.18 108.822  13
   0  -1 -53 2458.69 107.205  13
  -1   0  53 2211.29 165.259   9
   0  -1 -53 2533.09 116.198   7
  -1   1 -53 2630.19 116.406   7
   1  -1  53 2172.76 166.579   9
   0   1  53 2128.53 170.604   9
   1   0 -53 2403.56 116.670   7
  -1   1 -53 2644.86 131.623  24
   0  -1 -53 2470.70 129.036  24
   1   0 -53 2745.17 134.620  22
   0  -1 -53 2346.85 129.479  22
   0   1  53 2944.02 120.251  21
  -1   1 -53 2753.08 133.380  22
   1   0 -53 2464.43 130.305  24
   0   1  53 2834.07 253.922  33
   1  -1  53 2874.17 247.961  33
  -1   0  53 2348.59 252.615  33
   0  -1 -50 923.584 66.4943  13
  -1   1 -50 1011.41 69.4664  13
   1   0 -50 1175.95 71.8227  13
  -1   0  50 669.188 182.204   6
  -1   1 -50 1101.15 76.5024   7
   0   1  50 1011.65 139.084   9
   0  -1 -50 962.075 75.6954   7
   0   1  50 1010.75 214.414   6
   1   0 -50 1037.80 77.3413   7
   1  -1  50 862.388 129.550   9
  -1   0  50 1034.78 131.864   9
  -1   1 -50 824.302 88.1918  22
   1   0 -50 864.846 86.5949  24
   1   0 -50 993.213 91.9579  22
   0  -1 -50 927.447 83.7974  23
   0  -1 -50 971.746 87.3917  24
   0  -1 -50 817.801 87.6351  22
  -1   1 -50 994.379 89.6449  24
   0   1  50 990.616 176.728  33
  -1   0  50 887.281 172.816  33
   1  -1  50 1096.14 185.243  33
  -1   1 -47 769.062 64.1371  13
   1   0 -47 788.107 65.4895  13
   0  -1 -47 646.392 62.9765  13
   1   0 -47 622.950 70.0737   7
   1  -1  47 716.523 130.564   9
  -1   0  47 562.619 176.286   6
   0  -1 -47 621.029 69.4615   7
   0   1  47 509.420 195.253   6
   0   1  47 614.951 134.644   9
  -1   1 -47 519.215 68.4175   7
   0  -1 -47 567.639 76.7761  23
   1   0 -47 654.203 81.1739  24
  -1   1 -47 578.208 84.6209  22
   0  -1 -47 580.365 79.6537  24
   1   0 -47 473.037 82.1372  22
   1   0 -47 606.640 76.3090  23
   0  -1 -47 583.045 82.6372  22
  -1   1 -47 430.767 76.1364  24
   0   1  47 855.495 181.445  33
   1  -1  47 838.401 172.917  33
  -1   0  47 660.055 168.060  33
  -1   0  44 9833.74 455.669  33
   1  -1  44 9998.03 460.789  33
   0   1  44 9596.91 454.637  33
   1  -1  44 9325.71 290.258  20
   0   1  44 9286.40 287.163  20
  -1   1 -44 9878.31 296.310  13
   1   0 -44 9154.16 316.748  24
   0  -1 -44 9043.56 304.861  23
  -1   1 -44 9144.15 314.525  22
  -1   1 -44 9170.09 317.453  24
   1   0 -44 8767.28 313.408  22
   0  -1 -44 9311.66 316.719  24
   1   0 -44 9137.44 306.989  23
   0  -1 -44 8600.79 311.162  22
   0   1  44 8305.69 497.324   6
  -1   0  44 8067.88 480.027   6
   0  -1 -44 10102.5 305.050   7
   1   0 -44 9575.07 301.805   7
   1  -1  44 8256.03 480.266   6
  -1   1 -44 9815.00 304.474   7
   1  -1  41 6813.18 218.958  20
   0   1  41 6743.62 215.220  20
   0  -1 -41 6664.61 241.717  24
   1   0 -41 6588.06 241.652  24
   0  -1 -41 6409.66 240.483  22
  -1   1 -41 6833.60 244.280  24
   0  -1 -41 6256.24 229.385  23
   1   0 -41 6232.37 239.977  22
   1   0 -41 6716.67 235.316  23
  -1   1 -41 6557.58 239.523  22
  -1   0  41 6095.61 400.681   6
   1  -1  41 5734.00 396.583   6
   0   1  41 6527.41 425.498   6
  -1   0  41 6878.13 361.959  33
   0   1  41 6989.72 365.958  33
   1  -1  41 7011.92 368.810  33
   0   1  38 536.352 56.2475  20
   1  -1  38 423.751 57.6669  20
   0  -1 -38 545.796 83.6533  22
   1   0 -38 597.169 79.7075  24
  -1   1 -38 505.130 80.4399  22
  -1   1 -38 598.602 81.1165  24
   0  -1 -38 664.549 79.9199  24
   1   0 -38 531.802 84.5598  22
   1   0 -38 610.115 78.5047  23
  -1   0  38 393.795 186.633   6
   0   1  38 338.137 203.892   6
   1  -1  38 394.977 182.996   6
   0  -1 -38 590.709 144.722  32
   0   1  38 691.554 162.498  33
   1  -1  38 465.496 159.301  33
  -1   0  38 494.865 152.472  33
   1   0 -38 531.110 141.286  32
   0  -1 -35 49745.3 1409.38  22
   1   0 -35 50019.3 1412.19  24
   0  -1 -35 50016.2 1410.23  24
   1   0 -35 46087.6 1405.98  22
  -1   1 -35 49065.2 1411.18  24
  -1   1 -35 48499.3 1405.28  22
   0   1  35 48929.1 1637.82   6
  -1   0  35 50372.1 1620.57   6
   1  -1  35 48739.1 1614.38   6
   0   1  35 51666.0 1551.23  33
   0  -1 -35 49961.3 1562.01  32
  -1   0  35 53715.4 1550.61  33
   1  -1  35 51766.6 1548.66  33
   1   0 -35 48888.3 1555.51  32
  -1   1 -32 726.099 211.072  19
   1   0 -32 1075.21 94.8862  24
   0  -1 -32 935.059 103.826  22
   0  -1 -32 1039.65 94.3473  24
  -1   1 -32 1039.05 97.2977  24
   1   0 -32 899.822 99.2176  22
   0  -1 -32 756.898 202.053  32
  -1   0  32 1007.17 183.821  33
   1  -1  32 985.437 181.355  33
   1   0 -32 1563.25 227.014  32
  -1   1 -32 1175.15 136.528  32
   0   1  32 1043.56 177.194  33
   0   1  32 1010.63 231.802   6
   1  -1  32 1393.76 227.351   6
  -1   0  32 1249.19 228.761   6
   0   1  29 117208. 3444.54  33
  -1   0  29 119694. 3444.87  33
   1  -1  29 119993. 3451.88  33
   1   0 -29 123564. 3519.34  32
   0  -1 -29 122209. 3498.82  32
  -1   1 -29 112255. 3393.34  32
   1  -1  29 121060. 3528.17   6
  -1   0  29 118982. 3523.43   6
   0   1  29 115123. 3545.76   6
   1  -1  29 123756. 3349.97  18
   0   1  26 9433.35 412.695  33
  -1   1 -26 9723.66 395.934  32
  -1   0  26 9799.27 410.922  33
   1  -1  26 10055.8 421.179  33
   1   0 -26 9691.73 483.578  32
   0  -1 -26 9856.85 459.698  32
  -1   0  26 9306.73 473.610   6
   0   1  26 9209.98 499.579   6
   1  -1  26 8953.23 463.692   6
   1  -1  26 9604.76 333.029  18
   0  -1 -26 9159.79 470.064  19
  -1   0  23 6924.91 324.097  33
  -1   1 -23 6697.99 328.786  32
   1   0 -23 7527.92 417.795  32
   0   1  23 6754.31 326.675  33
   0  -1 -23 7162.72 373.417  32
   1  -1  23 7114.44 336.065  33
   1  -1  23 6167.44 380.411   6
  -1   0  23 6848.89 399.114   6
   0   1  23 7269.46 419.183   6
   1  -1  23 6949.88 263.610  18
   0  -1 -23 6784.48 395.773  19
  -1   0  20 6226.69 300.300  33
   0   1  20 6377.36 302.956  33
   1   0 -20 6133.20 388.040  32
   0  -1 -20 6265.64 353.469  32
  -1   1 -20 5942.01 315.261  32
   1  -1  20 6507.08 313.842  33
   1  -1  20 6927.03 376.409   6
  -1   0  20 6774.92 375.552   6
   0   1  20 6949.75 392.718   6
   1  -1  20 6321.81 257.720  18
   1   0 -20 6119.26 385.809  19
   0  -1 -20 6906.06 374.041  19
   1  -1  17 1086.93 169.360  33
   0  -1 -17 376.066 209.395  32
  -1   1 -17 172.408 173.732  32
   0   1  17 251.506 143.715  33
  -1   0  17 70.3081 140.694  33
   1   0 -17 197.443 252.848  32
   0   1  17 350.969 212.856   6
  -1   0  17 248.239 208.377   6
   1  -1  17 171.110 206.215   6
   1   0 -17 74.4793 226.484  19
   1  -1  17 288.258 115.676  18
   0   1  17 174.537 88.5312  18
   0  -1 -17 128.283 196.006  19
   0   1  14 8135.51 335.855  33
  -1   0  14 8326.41 331.016  33
   1   0 -14 7971.58 422.690  32
   0  -1 -14 9951.18 415.910  32
   1  -1  14 7380.24 338.457  33
  -1   1 -14 7780.10 351.204  32
   0   1  14 8541.72 410.125   6
   1  -1  14 9358.94 405.325   6
   0   1  14 8506.52 291.738  18
   1   0 -14 9498.77 451.933  19
   0  -1 -14 9125.03 418.464  19
   1  -1  14 7372.55 318.042  18
  -1   0  11 11121.5 379.330  33
   1   0 -11 10549.0 477.699  32
   0  -1 -11 12226.6 427.067  32
   0   1  11 10428.1 382.493  33
  -1   1 -11 9366.48 370.497  32
  -1   1 -11 11872.6 318.003   1
   0   1  11 8951.23 316.106   1
   0   1  11 11454.5 450.906   6
   1  -1  11 11590.3 421.931   6
   1   0 -11 11954.1 472.183  19
   0  -1 -11 11234.6 440.884  19
   1  -1  11 9102.32 375.935  18
   0   1  11 12023.6 352.862  18
   0  -1  -8 22410.3 670.810  32
  -1   0   8 20939.8 647.865  33
   0   1   8 19513.3 616.900   1
  -1   1  -8 25370.8 628.899   1
   0   1   8 22292.2 717.277   6
   1  -1   8 22635.6 680.985   6
   0  -1  -8 21666.2 691.853  19
   0   1   8 22618.3 638.085  18
   1  -1   8 18043.1 655.426  18
  -1   0   5 5531.21 189.936  33
   0  -1  -5 5418.05 221.262  19
   0   1   5 6046.53 191.038  18
   1  -1   5 5466.14 208.318  18
   1  -1   5 5531.23 211.929   6
   0   1   5 5517.33 182.870   1
   0   1   2 999999. 26710.6   1
   0  -1  -2 940190. 26714.4  19
  -1   1   4 69533.3 2129.17  33
  -1   0  -4 68767.2 2142.52  19
   1   0   4 71584.3 2149.70  18
  -1   0  -4 73682.7 2128.80  17
   1   0   4 74320.2 2163.45   6
   1  -1  -7 24228.2 673.169  19
   1   0   7 19365.0 605.226  18
   0  -1   7 18203.3 564.310  18
  -1   1   7 24356.1 585.809   1
   0   1  -7 18993.5 565.278   1
   1   0   7 20175.1 638.769   6
   0   1  -7 18080.4 617.228  32
  -1   1   7 18068.2 587.841  33
   1   0  10 7712.72 297.185  18
   1  -1 -10 9142.31 373.815  19
   0  -1  10 7193.82 269.559  18
   0   1 -10 7095.01 248.136   1
  -1   1  10 9479.47 259.119   1
   1  -1 -10 8205.71 375.944  32
   0  -1  10 8005.76 305.268  33
  -1   1  10 8038.82 299.732  33
   1   0  10 7761.91 309.311  33
  -1   0 -10 9499.90 308.479  32
   0   1 -10 7882.31 350.752  32
   1   0  10 8666.77 366.115   6
   0  -1  10 9109.58 328.922   6
  -1   1  13 3490.54 201.453  33
   0   1 -13 3253.02 279.736  32
  -1   0 -13 3898.20 221.543  32
   0  -1  13 3793.88 210.434  33
   1  -1 -13 3310.63 268.551  32
   1   0  13 3363.93 210.036  33
   0  -1  13 3970.24 237.487   6
   1   0  13 3735.77 289.540   6
   0  -1  13 3091.72 160.358  18
   1   0  13 3497.14 183.579  18
   1  -1 -13 3822.26 270.358  19
  -1   0 -16 919.924 171.094  32
   0  -1  16 1200.80 165.673  33
   1  -1 -16 1079.07 231.245  32
   1   0  16 1025.40 163.046  33
  -1   1  16 1023.53 163.449  33
   0   1 -16 1056.53 248.525  32
   1   0  16 1267.98 245.732   6
  -1   1  16 1044.22 230.179   6
   0  -1  16 1007.04 198.447   6
   0  -1  16 998.876 92.0042  18
   1  -1 -16 993.086 209.511  19
   1   0  16 917.896 121.139  18
  -1   0 -19 2542.52 222.234  32
   0  -1  19 2980.86 213.828  33
   0   1 -19 2877.36 281.236  32
  -1   1  19 2758.77 209.319  33
   1  -1 -19 2556.45 276.230  32
   1   0  19 3137.48 211.601  33
  -1   1  19 2857.40 286.863   6
   0  -1  19 2833.41 255.417   6
   1   0  19 3110.45 297.756   6
   0  -1  19 2929.57 128.479  18
   1  -1 -19 2709.75 273.912  19
   1   0  19 2936.50 165.975  18
   1   0  22 947.183 166.800  33
  -1   1  22 1139.17 169.085  33
   0   1 -22 1130.92 226.121  32
   0  -1  22 1017.77 170.607  33
  -1   0 -22 1091.41 192.047  32
   1  -1 -22 1181.36 243.695  32
   0  -1  22 1129.92 208.741   6
  -1   1  22 1414.73 255.667   6
   1   0  22 1090.75 242.745   6
   1  -1 -22 1120.28 231.175  19
   1   0  22 1073.73 113.403  18
   0  -1  22 1108.83 81.8846  18
   1   0  25 3531.46 250.627  33
  -1   0 -25 4299.06 274.618  32
   0  -1  25 3830.43 247.240  33
   1  -1 -25 3964.77 325.873  32
  -1   1  25 3898.49 249.937  33
   0   1 -25 4263.97 292.876  32
   1   0  25 3770.54 326.516   6
  -1   1  25 3847.35 329.028   6
   0  -1  25 3913.70 296.529   6
   1  -1 -25 3516.57 312.282  19
   1   0  25 4012.76 187.721  18
   0   1 -28 141218. 4184.99  32
   0  -1  28 147539. 4183.31  33
  -1   1  28 147052. 4182.50  33
   1   0  28 148956. 4188.08  33
   1  -1 -28 154209. 4269.19  32
  -1   0 -28 145102. 4183.00  32
   0  -1  28 143943. 4241.69   6
  -1   1  28 151896. 4289.43   6
   1   0  28 147261. 4279.87   6
   1  -1 -28 140852. 4259.24  19
   1  -1 -31 33017.0 1154.05  32
  -1   0 -31 32896.3 1066.19  32
   1   0  31 33735.5 1089.83  33
  -1   1  31 34041.3 1088.00  33
   0   1 -31 30977.9 1059.50  32
   0  -1  31 34553.6 1089.22  33
   1  -1 -31 33305.5 966.921  24
  -1   0 -31 33617.4 969.148  24
   0   1 -31 34237.6 971.328  24
   1  -1 -31 32255.7 966.719  22
   1   0  31 34009.3 1178.59   6
  -1   1  31 34798.4 1188.95   6
   0  -1  31 33199.3 1146.53   6
   1  -1 -31 31677.4 1156.92  19
   0   1 -34 50073.1 1392.74  24
   0   1 -34 47378.3 1386.51  22
  -1   0 -34 47193.3 1386.86  22
   1  -1 -34 50240.0 1390.72  24
  -1   0 -34 50297.1 1392.20  24
   1  -1 -34 47300.1 1387.79  22
   0   1 -34 43379.1 1461.52  32
   0  -1  34 51714.0 1526.54  33
   1   0  34 51414.5 1532.19  33
  -1   0 -34 46581.3 1456.33  32
   1  -1 -34 51375.8 1584.36  32
  -1   1  34 50287.8 1522.94  33
   0  -1  34 47386.5 1573.34   6
   1   0  34 47888.4 1605.06   6
  -1   1  34 50241.6 1620.49   6
   1  -1 -37 6138.00 360.081  32
   1   0  37 6364.64 351.593  33
   0  -1  37 6611.91 346.875  33
  -1   1  37 6503.65 345.630  33
   1  -1 -37 6181.49 227.713  24
  -1   0 -37 6343.26 231.071  24
  -1   0 -37 6225.81 229.173  22
   0   1 -37 5749.28 227.150  22
   1  -1 -37 5921.39 228.662  22
   1  -1 -37 5964.66 220.320  23
   0   1 -37 5773.77 228.711  24
   0  -1  37 6241.04 388.267   6
   1   0  37 6650.04 418.216   6
  -1   1  37 6770.16 420.522   6
   1   0  37 6485.08 208.141  20
   1  -1 -40 11636.1 499.873  32
   0  -1  40 13355.2 533.967  33
  -1   1  40 13107.4 532.505  33
   1   0  40 12681.8 530.394  33
   0   1 -40 12098.0 394.520  24
   1  -1 -40 12133.0 390.978  24
   1  -1 -40 11892.1 381.796  23
   0   1 -40 11309.2 388.089  22
  -1   0 -40 11844.4 377.751  23
  -1   0 -40 12117.5 393.172  24
  -1   0 -40 12062.2 389.328  22
   1  -1 -40 11885.7 390.088  22
   0  -1  40 11580.6 566.272   6
   1   0  40 11667.9 588.898   6
  -1   1  40 11338.9 583.432   6
   1   0  40 12913.0 370.065  20
   0  -1  43 918.308 169.632  33
   1   0  43 1131.97 178.278  33
  -1   1  43 1141.06 180.366  33
   1   0  43 973.509 67.6837  20
  -1   0 -43 871.797 88.8576  24
  -1   0 -43 835.303 79.0972  23
   1  -1 -43 900.442 87.2194  24
   0   1 -43 958.968 89.8789  24
  -1   0 -43 1004.82 89.2403  22
   1  -1 -43 890.331 89.6362  22
   1  -1 -43 982.011 86.5958  23
   0   1 -43 894.014 90.2386  22
  -1   1  43 1108.78 218.050   6
   1   0  43 817.221 210.188   6
   1  -1 -43 988.883 73.0128   7
   0  -1  43 754.249 191.121   6
  -1   0 -43 946.351 74.9659   7
  -1   1  46 694.098 170.191  33
   0  -1  46 501.588 158.759  33
   1   0  46 872.037 175.985  33
   1   0  46 779.870 61.0978  20
  -1   0 -46 750.746 64.9945  13
   0   1 -46 985.839 69.8161  13
   1  -1 -46 722.514 64.7882  13
   1  -1 -46 675.523 86.7933  22
   0   1 -46 859.515 90.9201  22
   1  -1 -46 601.276 81.1554  23
  -1   0 -46 621.689 82.1341  24
   1  -1 -46 567.455 80.7654  24
  -1   0 -46 572.636 84.6577  22
   0   1 -46 784.760 85.5570  24
  -1   0 -46 720.763 71.3620   7
   1   0  46 624.720 198.729   6
   0  -1  46 577.997 181.631   6
   0  -1  46 975.147 132.766   9
   1  -1 -46 718.990 70.3452   7
  -1   1  46 717.613 200.201   6
   1   0  46 762.047 135.254   9
   1   0  49 4196.67 293.338  33
   0  -1  49 4272.60 291.862  33
  -1   1  49 4286.31 295.186  33
   1   0  49 4003.91 139.563  20
  -1   0 -49 3848.83 144.615  13
   0   1 -49 3856.10 144.049  13
   1  -1 -49 3833.34 144.629  13
   1  -1 -49 3922.07 166.616  24
  -1   0 -49 3575.57 163.337  22
  -1   0 -49 3626.34 164.023  24
   1  -1 -49 3894.45 160.717  23
   0   1 -49 3887.86 168.702  22
   0   1 -49 3841.75 167.876  24
   1  -1 -49 3682.52 164.891  22
   1   0  49 3683.91 212.054   9
  -1   0 -49 3987.01 153.890   7
   0  -1  49 3298.37 201.571   9
   0  -1  49 2822.10 280.772   6
   1  -1 -49 3877.37 152.876   7
  -1   1  49 3295.49 310.939   6
  -1   0 -52 247.107 51.7816  13
   0   1 -52 337.360 53.3596  13
   1  -1 -52 287.176 52.7672  13
   0  -1  52 312.338 112.706   9
   0   1 -52 383.737 58.0882   7
   1  -1 -52 153.194 57.9140   7
  -1   1  52 345.555 116.227   9
  -1   1  52 285.539 166.362   6
  -1   0 -52 332.461 57.2520   7
   1   0  52 378.983 118.467   9
  -1   0 -52 232.083 71.2748  22
   0   1 -52 385.419 72.5380  24
   1  -1 -52 282.661 66.3519  24
   0   1 -52 371.403 76.6539  22
  -1   0 -52 397.792 72.8512  24
   1  -1 -52 424.987 66.0196  23
   1  -1 -52 242.666 72.7141  22
   0  -1  52 352.877 147.194  33
   1   0  52 609.792 159.399  33
  -1   1  52 171.055 152.895  33
   0  -1  55 2655.98 252.607  33
   1   0  55 3383.17 267.045  33
  -1   1  55 2972.09 263.810  33
  -1   1  55 2277.41 181.712  17
   1  -1 -55 2745.07 113.796  13
   0   1 -55 2921.28 115.205  13
  -1   0 -55 2780.57 114.246  13
  -1   0 -55 2569.52 134.818  22
  -1   0 -55 2657.26 134.132  24
   0   1 -55 2876.26 137.570  24
   1  -1 -55 2684.47 133.039  24
   0   1 -55 2996.90 140.908  22
   1  -1 -55 3010.00 136.652  22
  -1   0 -55 3010.48 124.356   7
   0  -1  55 2486.75 169.189   9
   1  -1 -55 2759.74 122.884   7
  -1   1  55 2461.73 173.434   9
   0   1 -55 3127.48 124.485   7
   1   0  55 2669.72 178.237   9
   0  -1  58 2247.96 234.945  33
  -1   1  58 2274.33 232.811  33
   1   0  58 2725.27 244.778  33
   0  -1  58 1728.39 162.666  17
   0   1 -58 2005.37 93.7431  13
  -1   0 -58 2060.95 93.4505  13
   1  -1 -58 2076.22 94.0464  13
   0   1 -58 2379.96 121.783  22
   1  -1 -58 2033.20 112.567  24
  -1   0 -58 2508.88 119.498  22
   1   0  58 2371.16 103.576  21
  -1   0 -58 2139.76 116.028  24
   0   1 -58 2192.09 118.498  24
   1  -1 -58 2304.26 117.701  22
   0  -1  58 1910.66 146.687   9
  -1   1  58 1593.68 145.676   9
   1  -1 -58 2305.37 102.976   7
  -1   0 -58 2299.93 102.094   7
   0   1 -58 2197.44 101.449   7
   1   0  58 1942.36 154.805   9
   1  -1 -61 836.261 56.1911  13
   0   1 -61 852.219 57.3671  13
  -1   0 -61 735.669 55.0369  13
   1   0  61 797.052 158.940  33
   0  -1  61 851.993 157.490  33
  -1   1  61 790.467 159.995  33
  -1   0 -61 946.919 77.8474  22
   0   1 -61 885.377 79.8778  22
   1  -1 -61 852.988 78.1630  22
   1   0  61 907.118 64.5680  21
  -1   0 -61 833.168 74.1714  24
   0   1 -61 789.369 61.9066   7
   1   0  61 716.060 112.046   9
  -1   1  61 604.908 109.917   9
   1  -1 -61 871.829 62.6672   7
   0  -1  61 629.404 107.170   9
  -1   0 -61 899.345 63.2791   7
  -1   0 -64 953.439 55.5967  13
   0   1 -64 889.427 56.7089  13
   1  -1 -64 956.522 56.1558  13
   0   1 -64 956.035 132.572  34
   1   0  64 1011.74 166.582  33
  -1   1  64 987.579 166.551  33
   0  -1  64 976.067 163.453  33
   0   1 -64 1207.06 77.8160  22
   1   0  64 993.758 64.2265  21
  -1   0 -64 1195.05 78.4853  22
   1  -1 -64 1120.92 77.9558  22
   0   1 -64 1019.65 62.0349   7
   1  -1 -64 1058.82 63.0202   7
   1   0  64 916.736 106.347   9
   0  -1  64 668.180 99.3844   9
  -1   0 -64 1019.89 61.7671   7
  -1   1  64 789.126 102.207   9
   1  -1 -67 56.4867 44.2207  22
   1   0  67-65.1000 36.4353  21
  -1   1  67-29.3199 34.6446  21
  -1   0 -67 49.3277 41.0912  22
   1  -1 -67 29.2003 32.8390   7
   0  -1  67 12.8829 70.9658   9
  -1   1  67 23.7985 71.9118   9
   1   0  67-12.0855 73.2390   9
   0   1 -67 27.3522 33.0268   7
   1  -1 -67 32.0501 27.7491  13
   0   1 -67-29.0533 30.4445  13
   0  -1  70-37.3043 63.8721   9
   1  -1 -70 127.701 32.5803   7
   1   0  70 78.9724 63.8018   9
  -1   1  70 141.760 66.7022   9
  -1   1  70 122.397 31.1756  21
   1   0  70 6.01810 31.1651  21
  -1   1  73 628.659 67.7949   9
   1   0  73 678.758 66.7855   9
   1  -1 -73 646.122 47.9941   3
   1  -1 -73 657.749 49.1067   2
   0  -1  73 983.440 45.0686  21
   1   0  73 845.289 44.4838  21
  -1   1  73 953.031 45.5070  21
  -1   1  76 32.1035 38.1121   9
   1   0  76 24.3890 36.5666   9
   0  -1  76 27.8932 17.9372  21
   1   0  76-24.3219 18.7137  21
  -1   1  76 3.46057 18.3044  21
  -1   1  79 313.858 20.3268  21
   1   0  79 233.692 20.0460  21
   0  -1  79 299.028 19.7845  21
   1  -1 -79 244.982 21.4993   3
   1  -1 -79 235.436 21.5437   2
   0  -1  82 290.242 23.8678  26
   1  -1 -82 242.043 13.1821  14
   0   1 -82 292.130 13.7016  14
  -1   0 -82 236.645 12.5678  14
   1   1  81 305.075 29.5971  26
   1  -2  81 293.936 26.7811  26
  -1  -1 -81 234.336 13.5518  14
  -1   2 -81 274.188 14.5714  14
  -1  -1 -78-18.4267 17.5878   3
  -1  -1 -78-22.6167 18.3503   2
   1  -2  78-11.6038 14.6094  21
  -2   1  78 11.1485 14.7319  21
  -2   1  75 37.0851 40.6724   9
   1   1  75 44.8820 43.4504   9
   1   1  75-32.8174 21.2957  21
   1  -2  75 7.31816 18.7889  21
  -1  -1 -75-24.7021 23.6433   2
  -1  -1 -72 49.5524 36.0485  31
   1  -2  72 6.22586 26.3163  21
   1   1  72-11.4502 57.2978   9
  -2   1  72-34.1091 55.9613   9
   2  -1 -69-75.5708 44.0921   2
   2  -1 -69-70.3848 42.1265   3
   2  -1 -69 157.338 27.9171  13
   1  -2  69 54.6439 62.4864   9
   2  -1 -69 165.607 33.5525   7
   1   1  69 161.892 71.3836   9
  -2   1  69 154.627 68.9315   9
  -1  -1 -69 181.653 40.3669  22
   1   1  69-21.3674 35.4188  21
   2  -1 -66 601.616 43.4007  13
  -1   2 -66 511.475 43.5966  13
   2  -1 -66 607.361 61.8994  22
  -1  -1 -66 636.873 59.6057  22
   1   1  66 547.153 50.3831  21
   1   1  66 483.183 90.2278   9
  -2   1  66 516.992 86.0044   9
   2  -1 -66 648.996 49.7483   7
  -1  -1 -66 594.545 49.3487   7
   1  -2  66 460.424 85.9639   9
   2  -1 -63 780.150 51.4434  13
  -1   2 -63 748.233 52.9894  13
  -1  -1 -63 712.488 49.5602  13
   1   1  63 700.028 158.916  33
  -2   1  63 830.748 156.028  33
  -1   2 -63 619.408 121.108  34
   1  -2  63 767.846 152.111  33
  -1   2 -63 867.510 67.3235  22
  -1  -1 -63 912.625 71.7054  22
   2  -1 -63 854.230 73.7149  22
  -1  -1 -63 806.245 67.6086  24
   1   1  63 788.649 58.9501  21
   2  -1 -63 743.096 57.4820   7
  -2   1  63 507.381 97.0487   9
  -1   2 -63 787.249 57.9957   7
   1   1  63 601.441 100.596   9
   1  -2  63 494.463 94.7758   9
  -1  -1 -63 756.248 57.7408   7
  -1   2 -60 1496.65 73.2456  13
  -1  -1 -60 1215.48 67.3249  13
   2  -1 -60 1262.19 70.3069  13
  -2   1  60 1438.18 197.352  33
   1  -2  60 1357.23 189.205  33
   1   1  60 1313.25 190.107  33
  -1   2 -60 1466.68 92.0836  22
   1   1  60 1342.43 76.6418  21
   2  -1 -60 1446.13 94.5625  22
  -1  -1 -60 1453.48 90.8216  22
  -1  -1 -60 1327.40 88.4283  24
  -2   1  60 1094.10 123.699   9
  -1  -1 -60 1389.65 77.3179   7
   1   1  60 1040.73 126.138   9
   1  -2  60 1170.49 120.368   9
   2  -1 -60 1272.52 76.6841   7
  -1   2 -57 249.961 46.6124  13
   2  -1 -57 156.406 44.0873  13
  -1  -1 -57 201.995 43.6286  13
  -2   1  57 206.406 141.366  33
   1   1  57 201.830 137.179  33
   1  -2  57 356.704 143.306  33
  -1   2 -57 195.845 62.0159  24
  -1  -1 -57 5.07816 70.1941  22
   1   1  57 365.130 54.8806  21
   2  -1 -57 314.743 67.6827  22
  -1  -1 -57 172.374 59.6890  24
  -1   2 -57 260.937 66.6505  22
  -2   1  57 250.755 102.733   9
   1  -2  57 350.024 103.742   9
  -1  -1 -57 291.730 52.9643   7
   1   1  57 185.707 107.214   9
   2  -1 -57 54.6002 55.5656   7
  -2   1  54 3048.31 205.844  17
  -1   2 -54 3321.60 127.507  13
  -1  -1 -54 3078.18 125.270  13
   2  -1 -54 3232.68 127.692  13
   1   1  54 3458.93 281.456  33
   1  -2  54 3966.01 281.431  33
  -2   1  54 3474.98 285.153  33
  -1  -1 -54 3140.78 146.761  22
   2  -1 -54 3179.92 146.838  24
  -1   2 -54 3352.26 151.951  22
   2  -1 -54 3256.86 148.890  22
  -1  -1 -54 2941.64 145.334  24
  -1   2 -54 3474.08 152.195  24
   1   1  54 3594.13 135.743  21
  -1  -1 -54 3563.97 136.488   7
  -2   1  54 2769.02 184.138   9
   1   1  54 3039.22 191.801   9
   2  -1 -54 3314.44 136.267   7
   1  -2  54 2765.65 180.758   9
   1   1  51 80.3460 41.6173  20
  -2   1  51-126.901 101.706  17
  -1  -1 -51 0.84974 44.8656  13
   2  -1 -51 66.7397 45.9871  13
  -1   2 -51 72.6411 45.9521  13
   1   1  51 58.2810 135.638  33
  -2   1  51-229.277 179.457  33
   1  -2  51 172.988 134.385  33
  -1   2 -51 41.3984 67.7838  22
  -1   2 -51 61.6639 64.5438  24
  -1  -1 -51-5.81708 60.3736  24
   2  -1 -51 18.8602 59.0912  24
  -1  -1 -51-22.6700 68.3188  22
   2  -1 -51 189.643 63.9214  23
   2  -1 -51 88.4327 68.4337  22
  -2   1  51 74.2944 144.764   6
  -1  -1 -51 129.420 53.0587   7
   1  -2  51 54.1259 107.654   9
   1   1  51 173.841 118.407   9
   1   1  48 8028.08 250.809  20
  -1  -1 -48 8063.78 254.233  13
  -1   2 -48 7996.91 255.451  13
   1   1  48 7889.88 423.391  33
  -2   1  48 7867.00 432.390  33
   1  -2  48 8628.22 425.519  33
  -1  -1 -48 7305.01 271.415  22
  -1  -1 -48 7641.95 277.444  24
   2  -1 -48 7542.03 275.671  22
  -1   2 -48 7699.69 277.799  24
   2  -1 -48 8425.44 274.142  23
   2  -1 -48 7343.26 273.235  24
  -1   2 -48 8180.70 279.170  22
  -1  -1 -48 7767.04 264.984  23
  -2   1  48 7309.29 449.299   6
   2  -1 -48 8429.64 264.912   7
   1   1  48 6693.66 453.524   6
  -1  -1 -48 8603.66 266.242   7
   1   1  48 7259.73 322.761   9
   1  -2  48 7015.02 310.924   9
   1   1  45 6074.79 195.394  20
  -1   2 -45 6014.93 198.832  13
  -1  -1 -45 5083.65 216.415  24
  -1  -1 -45 5311.13 204.917  23
  -1   2 -45 5368.20 215.505  22
   2  -1 -45 5546.19 217.890  24
   2  -1 -45 5596.33 218.634  22
  -1   2 -45 5691.24 220.422  24
   2  -1 -45 6086.53 217.305  23
  -1  -1 -45 5395.81 215.425  22
   1   1  45 5754.00 270.593   9
  -2   1  45 5070.27 382.176   6
   1   1  45 5240.91 394.979   6
  -1  -1 -45 6144.52 208.149   7
   2  -1 -45 6264.93 215.839   4
   2  -1 -45 5803.31 204.481   7
  -2   1  45 5880.73 348.855  33
   1  -2  45 6419.76 358.677  33
   1   1  45 6080.98 356.517  33
   1   1  42 2089.01 93.3800  20
   2  -1 -42 1875.52 111.156  23
  -1   2 -42 1817.16 113.578  24
   2  -1 -42 1799.89 109.937  24
  -1  -1 -42 1806.64 112.281  22
   2  -1 -42 1781.30 113.160  22
  -1  -1 -42 1671.28 111.633  24
  -1   2 -42 1851.06 113.020  22
   1   1  42 1789.73 262.242   6
  -2   1  42 1907.83 250.110   6
   1  -2  42 1494.68 224.813   6
  -2   1  42 1959.30 205.886  33
   1  -2  42 1750.77 203.474  33
   2  -1 -42 1385.97 184.927  32
   1   1  42 2109.21 218.255  33
   1  -2  39 350.331 56.6798  20
   1   1  39 488.176 59.1644  20
   2  -1 -39 440.933 82.3012  22
  -1  -1 -39 483.511 83.7586  22
  -1  -1 -39 319.387 73.0155  24
  -1   2 -39 564.024 80.1437  24
   2  -1 -39 444.867 78.7563  23
  -1   2 -39 443.526 81.9115  22
   2  -1 -39 390.596 71.6271  24
   1  -2  39 551.004 174.901   6
  -2   1  39 378.807 183.613   6
   1   1  39 706.602 219.195   6
  -2   1  39 360.971 145.674  33
   2  -1 -39 494.570 176.888  32
   1   1  39 575.220 165.962  33
   1  -2  39 378.948 154.903  33
   1   1  36 21980.5 611.224  20
  -1   2 -36 20078.0 627.654  22
  -1   2 -36 20812.8 635.317  24
   2  -1 -36 19829.0 629.953  22
   2  -1 -36 20700.1 630.453  24
  -1  -1 -36 20890.2 631.994  24
  -1  -1 -36 21612.8 635.419  22
   2  -1 -36 20453.0 622.781  23
  -2   1  36 20147.1 829.948   6
   1   1  36 21002.9 860.682   6
   1  -2  36 19196.0 793.374   6
   2  -1 -36 22169.5 829.956  32
   1  -2  36 22399.4 768.907  33
  -1  -1 -36 20721.6 725.521  32
  -2   1  36 21518.4 761.611  33
   1   1  36 21609.4 770.213  33
   2  -1 -33 449.822 77.6386  24
  -1  -1 -33 536.284 92.0476  22
   2  -1 -33 419.649 89.4916  22
  -1  -1 -33 403.172 80.3668  24
  -1   2 -33 439.674 81.2318  24
  -2   1  33 384.699 202.668   6
   1   1  33 301.834 212.047   6
   1  -2  33 392.127 184.914   6
  -1  -1 -33 545.917 179.923  32
  -2   1  33 419.303 156.844  33
   1  -2  33 389.695 159.206  33
   2  -1 -33 833.927 232.771  32
   1   1  33 430.191 160.391  33
   1  -2  30 87342.1 2480.31  18
  -1  -1 -30 86701.0 2481.72  24
   2  -1 -30 87749.9 2481.71  24
  -1   2 -30 89481.4 2485.33  24
   2  -1 -30 94361.4 2719.12  32
  -1  -1 -30 90530.3 2620.33  32
   1  -2  30 90207.3 2607.00  33
  -2   1  30 91720.7 2605.72  33
   1  -2  30 85269.2 2649.00   6
  -2   1  30 90046.7 2700.88   6
   1   1  30 91036.5 2724.81   6
   2  -1 -27 83431.7 2526.26  32
   1  -2  27 82079.6 2423.33  33
  -1  -1 -27 82199.4 2437.71  32
  -2   1  27 82500.4 2418.91  33
   1   1  27 81997.2 2532.16   6
  -2   1  27 87026.9 2533.31   6
   1  -2  27 78955.9 2462.88   6
   1  -2  27 82447.0 2322.53  18
  -2   1  24 216.963 146.283  33
  -1   2 -24 448.438 135.323  32
   2  -1 -24 232.533 240.700  32
  -1  -1 -24 365.415 186.162  32
   1  -2  24 360.913 152.265  33
   1  -2  24 503.430 184.508   6
   1   1  24 558.624 245.300   6
   1  -2  24 348.056 90.3743  18
  -1   2 -24 455.100 204.746  19
   1   1  24 323.346 104.419  18
  -1   2 -21 1723.68 189.758  32
  -2   1  21 1976.10 192.585  33
  -1  -1 -21 1942.48 230.862  32
   2  -1 -21 1976.95 294.835  32
   1  -2  21 2001.37 200.566  33
  -1   2 -21 2111.82 261.744  19
   2  -1 -21 2463.02 268.541  19
   1  -2  21 1909.88 152.716  18
   1   1  21 2015.01 144.229  18
   1   1  21 1981.79 283.893   6
   1  -2  21 2389.11 238.131   6
  -1  -1 -18 9163.10 396.652  32
  -1   2 -18 7957.71 342.019  32
   2  -1 -18 8028.59 465.449  32
  -2   1  18 8513.51 360.102  33
   1  -2  18 8481.35 369.070  33
   1   1  18 8356.99 316.536  18
   1  -2  18 7330.45 326.992  18
  -1  -1 -18 8652.41 425.658  19
   2  -1 -18 8225.25 446.269  19
  -1   2 -18 8173.72 444.475  19
   1   1  18 8860.44 459.299   6
   1  -2  18 8670.58 391.516   6
  -2   1  18 9709.06 273.437   1
  -1   2 -18 7746.66 260.598   1
   2  -1 -15 8534.08 462.793  32
  -2   1  15 9426.43 372.426  33
  -1  -1 -15 10170.6 388.129  32
   1   1  15 9616.44 347.076  18
  -1  -1 -15 9402.00 429.980  19
   2  -1 -15 10449.5 485.345  19
   1  -2  15 8614.85 361.041  18
  -1   2 -15 11720.6 510.422  19
   1  -2  15 9920.06 407.401   6
   1   1  15 10423.7 484.191   6
  -1   2 -15 9227.06 300.245   1
  -2   1  15 9927.06 318.837   1
  -2   1  12 9566.18 357.171  33
   2  -1 -12 8754.02 453.334  32
   1  -2  12 9356.54 357.561  18
  -1  -1 -12 9481.56 405.841  19
   2  -1 -12 11072.6 455.543  19
   1   1  12 9782.63 348.131  18
  -1   2 -12 10747.9 467.852  19
   1   1  12 10262.4 453.596   6
   1  -2  12 9973.73 376.475   6
  -1   2 -12 9759.74 311.519   1
  -2   1   9 5490.65 225.564  33
  -1  -1  -9 5875.73 268.369  19
   1   1   9 5592.81 230.728  18
   1  -2   9 4901.08 215.250  18
   1  -2   9 5348.28 226.982   6
   1   1   9 6110.80 310.211   6
  -1   2  -9 5828.63 199.856   1
  -1   2  -6 13996.4 400.066   1
  -1  -1  -6 12140.1 434.649  19
   1   1   6 13158.7 415.130  18
  -2   1   6 11569.5 402.997  33
   1   1   3 2696.72 125.037  18
  -1  -1  -3 2356.78 136.180  19
  -2   1   3 2655.68 132.139  33
   2  -1  -3 2404.89 190.532  32
  -1  -1  -3 2110.46 118.678  17
   2  -1   0 28178.3 889.536  32
  -1   2   0 30208.5 862.829  34
  -2   1   0 31270.8 905.976  17
  -1  -1   0 30947.6 840.491  17
  -1   2   0 26653.7 865.504   5
  -1  -1   3 1514.48 70.0203  33
   2  -1   3 1381.74 130.528  32
  -1   2   3 1706.88 101.186   1
  -2   1  -3 1505.16 111.305  17
  -1   2   3 1350.90 94.6471  17
   1  -2  -3 1391.63 94.2779  19
   2  -1   3 1460.02 132.859  18
   2  -1   6 58471.2 1914.76  18
  -1   2   6 63882.9 1854.68  17
   1  -2  -6 70100.0 1915.00  19
  -1   2   6 74863.9 1884.81   1
  -1  -1   6 68422.2 1874.81  33
  -1   2   9 1362.12 98.6878   1
  -1   2   9 1457.34 124.109  33
  -1  -1   9 1408.09 119.854  33
   1   1  -9 1387.49 236.648  32
   1  -2  -9 1517.28 179.480  19
   2  -1   9 1014.57 176.323  18
   2  -1   9 1306.52 193.179   6
  -1   2  12 216.018 70.8323   1
  -1  -1  12 162.669 115.724  33
   1   1 -12 305.024 254.339  32
   1  -2 -12 137.426 195.494  32
  -1   2  12 126.242 120.437  33
   2  -1  12 420.584 168.093  18
   1  -2 -12 287.783 180.684  19
   2  -1  12 249.884 188.608   6
  -1   2  12 309.997 214.657   6
  -1   2  15 15001.6 451.469   1
  -2   1 -15 17706.4 474.615   1
   1   1 -15 13878.5 629.637  32
   1  -2 -15 16160.2 613.989  32
  -2   1 -15 13572.0 469.735  32
  -1   2  15 14214.8 518.900  33
  -1  -1  15 14367.1 511.294  33
   2  -1  15 13639.2 529.868  18
   1  -2 -15 14956.5 586.935  19
   2  -1  15 14694.0 591.698   6
  -1   2  15 16417.0 622.531   6
  -2   1 -18 1000.62 66.6180   1
  -1   2  18 826.947 68.0382   1
   1   1 -18 1491.90 301.381  32
  -1   2  18 1086.21 163.567  33
  -1  -1  18 975.735 150.426  33
   2  -1  18 1147.83 180.358  33
  -2   1 -18 943.630 144.906  32
   1  -2 -18 1487.72 272.742  32
   2  -1  18 1121.19 237.798   6
  -1   2  18 959.272 241.179   6
   1  -2 -18 1079.04 209.274  19
   2  -1  18 1261.49 174.132  18
  -1  -1  21 1172.32 157.285  33
   2  -1  21 1220.44 181.513  33
  -1   2  21 1219.41 179.507  33
  -2   1 -21 1040.65 149.460  32
   1   1 -21 918.337 259.353  32
   1  -2 -21 1257.42 249.125  32
  -1  -1  21 1609.73 220.090   6
  -1   2  21 1335.53 265.414   6
   2  -1  21 1484.90 259.896   6
   2  -1  21 1337.73 150.303  18
   1  -2 -21 1114.18 211.746  19
   1  -2 -24 9886.70 471.985  32
  -1  -1  24 9163.31 387.036  33
   1   1 -24 9273.34 471.696  32
  -1   2  24 9260.18 399.156  33
   2  -1  24 9325.49 407.883  33
  -2   1 -24 8615.62 343.768  32
  -1  -1  24 9997.58 449.392   6
   2  -1  24 9781.76 485.910   6
  -1   2  24 9638.88 490.402   6
   1  -2 -24 9327.42 456.843  19
   2  -1  24 9073.84 353.458  18
  -2   1 -24 8802.44 453.645  19
   1  -2 -27 4407.66 332.454  32
  -1   2  27 4237.89 274.063  33
  -2   1 -27 3946.60 204.968  32
   2  -1  27 3894.98 282.473  33
  -1  -1  27 4502.49 272.624  33
  -1   2  27 4485.43 369.054   6
  -1  -1  27 4440.85 310.465   6
  -2   1 -27 4484.76 332.451  19
   1  -2 -27 4351.81 331.178  19
   2  -1  27 4037.10 216.193  18
  -1   2  30 42790.2 1318.84  33
   1   1 -30 41337.9 1343.04  32
   1  -2 -30 43416.7 1392.28  32
   2  -1  30 42359.5 1322.06  33
  -1  -1  30 44517.8 1313.97  33
  -2   1 -30 42278.0 1197.41  24
   1   1 -30 42669.4 1199.08  24
   1  -2 -30 43299.7 1200.30  22
   2  -1  30 41760.0 1399.61   6
  -1  -1  30 42188.7 1365.14   6
  -1   2  30 45074.8 1442.80   6
   2  -1  30 44012.0 1239.19  18
   1  -2 -30 41645.6 1387.93  19
  -2   1 -30 40623.3 1384.57  19
   1   1 -33 2978.99 255.310  32
  -1  -1  33 3655.35 256.386  33
  -1   2  33 3180.86 248.424  33
   1  -2 -33 3440.81 311.232  32
   2  -1  33 3254.42 260.514  33
  -2   1 -33 3391.38 155.926  24
   1  -2 -33 3383.31 159.701  22
   1  -2 -33 3205.00 150.054  24
   1   1 -33 3205.89 160.191  22
   1   1 -33 3344.64 156.234  24
  -1  -1  33 3564.14 285.299   6
  -1   2  33 4071.45 346.670   6
   2  -1  33 3595.40 322.183   6
  -2   1 -33 3629.33 305.803  19
   1  -2 -33 3232.89 296.297  19
  -1  -1  36 5274.28 298.044  33
  -1   2  36 4936.04 304.907  33
   1   1 -36 4154.90 273.437  32
   2  -1  36 5219.01 310.265  33
   1  -2 -36 4862.43 352.510  32
  -2   1 -36 4647.87 188.043  22
   1  -2 -36 5050.37 190.155  24
   1   1 -36 4583.71 193.669  22
  -2   1 -36 4805.85 193.132  24
   1  -2 -36 4533.47 191.498  22
   1   1 -36 4594.90 191.206  24
  -1  -1  36 4405.97 327.833   6
   2  -1  36 4681.33 359.998   6
  -1   2  36 4925.77 377.370   6
  -2   1 -36 4655.76 343.377  19
  -1   2  36 4880.62 161.785  20
   2  -1  36 4400.87 172.522  20
   1  -2 -36 4945.25 351.761  19
   2  -1  39 21.1198 139.836  33
  -1  -1  39 64.3618 127.043  33
  -1   2  39 61.5048 140.650  33
   1  -2 -39 55.8627 152.613  32
   1   1 -39 166.801 76.9712  22
   1   1 -39 118.405 69.0570  24
   1   1 -39-15.8700 71.3629  23
  -2   1 -39 65.9847 69.5059  22
   1  -2 -39 38.8871 71.5332  22
   1  -2 -39 108.521 66.3687  23
  -2   1 -39 108.010 66.3218  24
   1  -2 -39 125.804 62.5991  24
  -1  -1  39-13.5201 149.721   6
  -1   2  39 91.0811 179.717   6
   2  -1  39 228.718 183.393   6
  -1   2  39 290.221 44.6026  20
  -2   1 -39 87.6878 148.129  19
   2  -1  39 98.2063 55.6910  20
  -1  -1  42 854.673 162.462  33
  -1   2  42 668.500 165.171  33
   2  -1  42 993.491 177.504  33
   1  -2 -42 644.024 149.474  32
   2  -1  42 651.474 65.3272  20
  -1   2  42 715.291 54.6015  20
   1   1 -42 779.642 77.7713  23
   1  -2 -42 694.382 83.9979  22
  -2   1 -42 594.480 81.2852  24
   1   1 -42 670.168 87.6311  22
  -2   1 -42 648.913 80.0469  22
   1  -2 -42 715.372 79.3703  23
   1   1 -42 673.267 81.4722  24
   1  -2 -42 698.422 78.5800  24
   2  -1  42 636.369 196.089   6
  -1  -1  42 466.953 177.689   6
  -1   2  42 640.825 214.573   6
  -1   2  45 3582.76 279.130  33
  -1  -1  45 3716.90 273.439  33
   2  -1  45 3772.13 283.346  33
   2  -1  45 3451.10 134.444  20
  -2   1 -45 3638.72 136.301  13
  -2   1 -45 3228.98 154.578  24
   1   1 -45 3699.98 161.157  24
   1   1 -45 3517.00 161.671  22
   1  -2 -45 3282.86 155.567  22
   1  -2 -45 3146.94 147.935  23
  -2   1 -45 3205.11 151.845  22
   1  -2 -45 3085.47 151.936  24
  -2   1 -45 3750.07 144.250   7
  -1  -1  45 3073.35 283.718   6
   1  -2 -45 3602.94 143.524   7
  -1   2  45 3287.71 317.191   6
   2  -1  45 3241.25 201.601   9
   2  -1  48 416.188 124.376   9
  -1  -1  48 72.2016 109.534   9
   1  -2 -48 79.8156 52.6767   7
  -1   2  48-8.89009 176.854   6
  -2   1 -48 146.946 53.4505   7
  -1  -1  48-36.9434 140.039   6
  -1   2  48-30.8394 134.177  33
   2  -1  48 104.296 145.643  33
  -1  -1  48-64.8250 152.910  33
   1   1 -48 76.2039 40.0850  38
  -2   1 -48 143.186 48.6552  13
   1   1 -48 42.7995 47.2826  13
   1  -2 -48 17.3368 48.5016  13
   1  -2 -48 198.000 66.7304  24
  -2   1 -48 36.9335 65.9074  22
  -2   1 -48 90.8054 65.0929  24
   1  -2 -48 74.8072 70.0338  22
   1  -2 -48 44.9790 64.8148  23
   1   1 -48 155.647 72.7976  22
   1   1 -48 72.7486 64.1936  24
   2  -1  48 152.712 47.0650  20
  -1   2  51 56.0012 85.5913  17
   2  -1  51 356.799 48.4252  20
   1   1 -51 342.233 51.7426  13
   1  -2 -51 278.760 50.7694  13
  -2   1 -51 364.954 51.1818  13
  -1  -1  51 104.432 138.941  33
   2  -1  51 464.211 152.324  33
  -1   2  51 544.644 157.012  33
  -2   1 -51 288.362 70.4442  22
  -1   2  51 400.743 62.7393  21
  -2   1 -51 326.535 70.6384  24
   1   1 -51 357.196 72.0605  24
   1  -2 -51 302.633 66.9717  24
   1  -2 -51 382.495 68.4344  23
   1   1 -51 387.537 80.2014  22
   1  -2 -51 270.409 70.2106  22
   1  -2 -51 187.670 56.6518   7
   2  -1  51 351.402 121.364   9
  -1   2  51 195.983 173.020   6
  -1   2  51 277.626 119.096   9
  -2   1 -51 259.116 55.2977   7
  -1  -1  51 302.731 107.850   9
  -2   1 -54 2099.89 101.331  13
   1  -2 -54 2145.65 99.2848  13
   1   1 -54 2388.75 102.353  13
  -1   2  54 2613.43 245.745  33
  -1  -1  54 2315.24 240.797  33
   2  -1  54 2797.68 249.951  33
  -1   2  54 2560.77 111.737  21
  -2   1 -54 2334.47 124.411  22
   1  -2 -54 2302.66 122.929  22
  -2   1 -54 2303.10 123.004  24
   1   1 -54 2179.06 124.128  24
   1  -2 -54 2537.15 118.296  23
   1  -2 -54 2347.02 120.916  24
   1   1 -54 2370.71 127.271  22
  -1   2  54 1840.14 252.286   6
  -2   1 -54 2397.81 109.959   7
   2  -1  54 1953.94 164.037   9
  -1   2  54 1912.71 163.746   9
   1  -2 -54 2251.56 110.799   7
  -1  -1  54 2029.88 156.752   9
  -1  -1  57 59.5212 77.6993  17
   1   1 -57 134.783 42.8779  13
   1  -2 -57 94.4049 41.9151  13
  -2   1 -57 112.589 42.1400  13
   2  -1  57 242.509 134.948  33
  -1   2  57 230.636 139.742  33
  -1  -1  57 25.5672 132.270  33
  -1   2  57 87.4717 51.2172  21
   1  -2 -57 144.354 61.6023  22
  -2   1 -57 114.394 60.0253  24
  -2   1 -57 173.705 62.0630  22
   1  -2 -57 91.9780 55.5398  24
   1   1 -57 201.754 68.8776  22
  -2   1 -57 170.503 49.4340   7
   2  -1  57 223.298 106.570   9
   1  -2 -57 165.588 49.0429   7
  -1  -1  57 122.115 96.5196   9
  -1   2  57 62.9651 103.028   9
  -1  -1  60 717.116 113.641  17
   2  -1  60 1196.45 181.709  33
  -1  -1  60 1015.19 171.585  33
  -1   2  60 929.411 174.450  33
  -2   1 -60 1219.54 84.4922  22
   1  -2 -60 1137.17 84.6019  22
   2  -1  60 1070.55 70.5929  21
  -1   2  60 1021.94 69.9312  21
   1   1 -60 1076.01 86.4210  22
  -2   1 -60 1068.28 81.3041  24
   1  -2 -60 971.180 67.5157   7
   2  -1  60 957.582 119.030   9
  -1   2  60 880.238 118.414   9
  -1  -1  60 842.255 109.064   9
  -2   1 -60 1012.61 68.7588   7
   1  -2 -60 915.361 58.3913  13
   1   1 -60 960.827 61.3512  13
  -2   1 -60 842.438 60.5532  13
   1   1 -63 493.260 111.399  34
   2  -1  63 236.078 128.243  33
  -1   2  63 486.385 139.622  33
  -1  -1  63 497.705 134.708  33
   1  -2 -63 433.066 42.0638  13
  -2   1 -63 466.108 44.6512  13
   1   1 -63 446.117 44.8756  13
  -2   1 -63 516.126 51.3814   7
   2  -1  63 384.948 95.3226   9
  -1   2  63 453.849 97.5009   9
  -1  -1  63 335.282 89.8602   9
   1  -2 -63 548.040 51.8375   7
   1  -2 -63 502.054 64.4480  22
   2  -1  63 475.770 52.5399  21
  -2   1 -63 725.206 64.7295  22
   1   1 -63 602.213 66.6044  22
  -1   2  63 475.347 51.2747  21
  -2   1 -63 495.560 61.0228  24
   1   1 -66 432.678 41.9505  13
   1  -2 -66 476.251 38.2157  13
  -1   2  66 516.313 47.9793  21
   1  -2 -66 531.288 59.8727  22
   1   1 -66 422.839 57.2286  22
   2  -1  66 477.978 47.6899  21
  -2   1 -66 567.491 51.8914  22
   1  -2 -66 542.161 47.3995   7
   2  -1  66 371.571 86.4154   9
  -1   2  66 529.773 89.3954   9
  -1  -1  66 310.314 78.8458   9
  -1   2  69 537.508 80.4263   9
  -1  -1  69 339.361 71.7417   9
   2  -1  69 450.681 76.1565   9
   1  -2 -69 635.168 44.3323   7
  -2   1 -69 379.766 52.1569  31
   2  -1  69 437.520 43.3475  21
  -1   2  69 584.450 44.1421  21
   1  -2 -69 560.103 53.8634  22
   1   1 -69 468.173 49.4813   2
   1   1 -69 417.421 46.9880   3
   1   1 -69 459.748 39.1379  13
   2  -1  72 706.766 71.2910   9
  -1   2  72 904.094 78.5590   9
   1  -2 -72 849.834 51.7672   3
   1   1 -72 999.771 55.7052   2
   1  -2 -72 833.430 53.0487   2
   1   1 -72 870.344 53.1522   3
  -1   2  72 1040.06 50.5023  21
   2  -1  72 1015.03 49.7616  21
   1  -2 -72 902.618 55.0066  22
  -1   2  75 276.187 49.0318   9
   1   1 -75 229.742 29.2070   2
   1  -2 -75 179.342 27.2848   3
   1   1 -75 209.149 28.1943   3
   1  -2 -75 170.009 27.7044   2
  -1   2  75 214.097 25.7312  21
   2  -1  75 252.616 25.2550  21
  -1   2  78-19.4414 16.5785  21
   2  -1  78-11.7357 16.7605  21
   1   1 -78-5.08039 17.3936   2
   1  -2 -78-23.6547 18.2395   2
   1   1 -78-10.1952 17.0391   3
   1  -2 -78-24.2967 17.8973   3
   1   1 -81 242.684 14.3721  14
  -2   1 -81 223.126 13.2390  14
   2  -2  82 338.207 23.2474  26
  -2   2 -82 282.160 13.5212  14
   2   0 -82 323.003 14.4437  14
   0  -2 -82 257.723 12.6336  14
   0   2  79 61.1384 26.8609   9
   0   2  79 35.9451 14.2163  21
   2  -2  79 33.4774 14.4100  21
   0  -2 -79 24.9374 15.1951   2
   2   0 -79 32.4209 14.7625   3
   2   0 -79 22.5221 14.9388   2
  -2   2 -79 40.0121 14.9498   2
   0  -2 -79 4.88944 14.2825   3
  -2   2 -79 39.0172 14.4872   3
  -2   2 -79 40.9780 11.7920  14
   0   2  76 112.352 42.2198   9
   0   2  76 26.4373 20.7291  21
   2  -2  76 118.608 19.7268  21
   0  -2 -76 39.5712 21.7900   2
   2   0 -76 32.1079 22.0107   2
  -2   2 -76 126.921 22.8933   2
  -2   2 -76 125.879 22.4628   3
   2   0 -76 56.2124 22.0153   3
   0  -2 -76 35.6306 21.2292   3
   0   2  73 1229.48 82.1646   9
   0  -2 -73 1103.23 63.2247  31
   2  -2  73 1301.28 54.5504  21
   0   2  73 1209.62 54.7771  21
   2   0 -73 1100.30 59.8745   3
  -2   2 -73 1369.28 60.5859   2
   2   0 -73 1098.85 60.6325   2
  -2   2 -73 1382.34 59.8634   3
   2  -2  70 1053.74 85.1263   9
  -2   0  70 1070.91 88.9397   9
   0   2  70 1196.88 95.8042   9
   2   0 -70 1444.01 58.1467  13
   0  -2 -70 1505.89 72.4883  22
   2  -2  70 1463.11 64.0196  21
   0   2  70 1444.79 63.8089  21
   2   0 -70 1188.74 68.0179   3
   2   0 -70 1221.31 69.2219   2
  -2   0  67 97.9632 71.7488   9
   0  -2 -67 109.136 37.7632   7
   2  -2  67 101.523 71.6365   9
   0   2  67 148.454 77.3254   9
   2   0 -67 186.880 32.7066  13
  -2   2 -67 27.1752 43.1205  31
   2  -2  67 150.066 38.3129  21
   2   0 -67-42.5670 52.9399  22
   0   2  67 35.1418 35.2981  21
   0  -2 -67 229.946 48.2607  22
   2   0 -67-27.4077 43.7349   2
   2   0 -67 29.1040 40.8040   3
   2   0 -64 1500.42 69.5599  13
   0  -2 -64 1395.51 65.6604  13
  -2   2 -64 1350.74 68.7667  13
   2  -2  64 1447.45 186.124  33
   0   2  64 1512.21 196.156  33
  -2   2 -64 1385.94 154.834  34
  -2   0  64 1590.05 185.256  33
   2   0 -64 1190.04 139.783  34
   0   2  64 1558.82 76.8895  21
   0  -2 -64 1591.00 88.8462  22
  -2   2 -64 1641.63 83.2563  22
   2   0 -64 1631.15 90.9125  22
   2  -2  64 1603.54 77.8889  21
   2  -2  64 1153.11 112.575   9
   0  -2 -64 1583.16 76.0139   7
  -2   0  64 1152.59 109.600   9
   0   2  64 1367.22 118.666   9
  -2   2 -61 52.8833 37.6569  13
   2   0 -61 2.83128 38.7016  13
   0  -2 -61 72.9834 34.4068  13
   2  -2  61 94.7163 117.135  33
  -2   0  61 161.919 123.211  33
   0   2  61 6.52540 119.526  33
  -2   2 -61 58.3399 50.4318  22
   0   2  61 26.3338 43.1621  21
  -2   0  61 86.4827 45.7169  21
   2   0 -61 64.2903 56.7272  22
   0  -2 -61 66.9387 54.2619  22
   0  -2 -61 2.42035 49.2365  24
  -2   2 -61 55.7134 52.1130  24
   0   2  61 158.381 96.8183   9
  -2   0  61 11.2944 89.3324   9
   0  -2 -61 96.3908 43.5274   7
  -2   2 -61 64.6210 42.7261   7
   2  -2  61 161.864 91.3016   9
  -2   0  58 441.813 104.148  17
   0  -2 -58 569.332 52.3364  13
  -2   2 -58 655.333 56.3716  13
   2   0 -58 573.943 55.2079  13
   0   2  58 688.987 159.121  33
   2  -2  58 983.042 172.378  33
  -2   0  58 632.207 159.594  33
  -2   0  58 683.851 66.3876  21
   2   0 -58 755.875 80.8881  22
  -2   2 -58 623.488 75.4598  24
  -2   2 -58 879.640 77.2552  22
   0   2  58 741.222 62.4205  21
   0  -2 -58 614.329 75.5357  22
   0  -2 -58 645.683 71.2566  24
  -2   0  58 404.298 104.262   9
  -2   2 -58 594.484 59.7246   7
   2  -2  58 534.327 109.531   9
   0  -2 -58 618.364 60.4370   7
   0   2  58 517.472 116.254   9
  -2   0  55 511.908 107.468  17
  -2   2 -55 530.394 56.4582  13
   2   0 -55 564.082 56.5577  13
   0  -2 -55 478.253 53.4572  13
   2  -2  55 646.553 164.656  33
   0   2  55 579.664 162.744  33
  -2   0  55 610.262 161.376  33
   0  -2 -55 548.280 74.7039  22
  -2   2 -55 590.091 74.6719  24
   0  -2 -55 600.620 73.1863  24
   2   0 -55 668.516 81.0050  22
  -2   2 -55 675.558 78.4889  22
  -2   0  55 386.997 64.0631  21
   0   2  55 664.900 63.1289  21
   0  -2 -55 617.998 62.9080   7
   2  -2  55 420.700 114.002   9
  -2   0  55 522.437 113.742   9
   0   2  55 455.463 121.242   9
  -2   2 -55 572.304 62.1313   7
   0  -2 -52 1532.30 82.9192  13
   2   0 -52 1664.27 86.1382  13
  -2   2 -52 1650.74 86.5600  13
   0   2  52 1752.00 210.924  33
   2  -2  52 1971.59 217.704  33
  -2   0  52 1489.91 213.885  33
  -2   2 -52 1795.21 110.003  24
   0  -2 -52 1597.16 98.9777  23
   2   0 -52 1573.35 107.058  24
   2   0 -52 1685.77 110.865  22
  -2   2 -52 1726.09 109.495  22
   0  -2 -52 1601.37 104.828  22
   0  -2 -52 1711.83 104.933  24
   0   2  52 1778.06 92.7325  21
   0   2  52 1245.00 231.634   6
   2  -2  52 1518.49 147.516   9
   0  -2 -52 1765.42 95.1273   7
  -2   2 -52 1808.99 94.2455   7
   0   2  52 1378.22 154.934   9
  -2   0  52 1469.44 143.390   9
   0   2  49-1.53914 40.3297  20
   2  -2  49 33.9161 42.4180  20
  -2   2 -49 36.9937 45.5492  13
   0  -2 -49-2.54624 44.2516  13
   0   2  49 12.5291 130.564  33
   2  -2  49 18.2657 129.384  33
  -2   2 -49 88.8744 64.8138  22
   2   0 -49 125.205 71.6086  22
  -2   2 -49 6.05613 63.6944  24
   0  -2 -49 5.78625 60.2618  24
   2   0 -49-6.16428 61.8140  23
   0  -2 -49-24.4659 64.9558  22
   0  -2 -49 16.3666 57.6286  23
   2   0 -49 2.98055 60.8002  24
   2  -2  49 117.369 113.389   9
   0   2  49-74.3069 121.173   9
   0  -2 -49 38.5941 50.7509   7
  -2   2 -49-21.9836 50.5638   7
  -2   0  49-7.73856 142.190   6
   0   2  49-36.3393 169.563   6
   0   2  46 1350.70 73.6912  20
   2  -2  46 1302.25 76.8462  20
   0  -2 -46 1068.32 74.5718  13
  -2   2 -46 1328.57 79.0595  13
   2   0 -46 1212.89 100.222  22
   0  -2 -46 1275.29 100.540  22
  -2   2 -46 1243.56 98.9946  22
   0  -2 -46 1246.82 96.4978  24
   0  -2 -46 1106.69 90.0491  23
   2   0 -46 1237.68 98.0351  24
   2   0 -46 1367.16 95.7725  23
  -2   2 -46 1248.34 98.1796  24
  -2   0  46 1082.63 202.214   6
   0  -2 -46 1455.38 87.5021   7
   0   2  46 1141.56 153.395   9
   0   2  46 1251.15 237.568   6
  -2   2 -46 1345.07 84.9708   7
   2  -2  46 1367.99 146.605   9
   2  -2  46 1267.29 190.321  33
  -2   0  46 1033.40 187.760  33
   0   2  46 1423.48 199.520  33
   0   2  43 424.739 50.7150  20
   2  -2  43 336.699 56.3298  20
   0  -2 -43 393.616 76.9551  22
   2   0 -43 328.071 72.2798  24
  -2   2 -43 398.104 76.9788  22
   2   0 -43 494.604 76.9359  23
   2   0 -43 290.703 79.2788  22
   0  -2 -43 351.821 69.8107  23
   0  -2 -43 316.154 70.2359  24
  -2   2 -43 445.846 74.9556  24
   0  -2 -43 401.064 59.4444   7
  -2   2 -43 321.679 57.9711   7
   0   2  43 352.092 198.981   6
  -2   0  43 328.673 168.948   6
  -2   0  43 386.082 147.395  33
   0   2  43 336.642 151.885  33
   2  -2  43 526.501 156.612  33
   2  -2  40-15.4293 55.1750  20
   0   2  40 78.4457 45.5773  20
  -2   2 -40 123.120 68.6872  24
   0  -2 -40 110.564 62.3671  24
  -2   2 -40 42.0122 68.8508  22
   2   0 -40-68.6361 78.1831  22
   2   0 -40 66.6644 71.1649  23
   0  -2 -40 36.3856 72.9386  22
   2   0 -40-4.40179 65.4823  24
   0   2  40 154.371 186.961   6
  -2   0  40-64.6593 168.237   6
   2  -2  40 64.6108 159.658   6
   0  -2 -40 68.8416 124.062  32
  -2   0  40-96.7232 135.202  33
   0   2  40 53.4704 138.503  33
   2   0 -40-62.5804 129.559  32
   2  -2  40 47.8810 137.363  33
   0   2  37 2384.49 103.089  20
   0  -2 -37 2328.10 265.730  19
   2  -2  37 2407.91 111.602  20
   0  -2 -37 2367.94 124.564  24
  -2   2 -37 2453.80 130.170  24
  -2   2 -37 2326.67 126.538  22
   2   0 -37 2383.89 127.516  24
   0  -2 -37 2660.46 135.768  22
   2   0 -37 2433.16 126.068  23
   2   0 -37 2281.33 132.203  22
  -2   0  37 2625.68 262.048   6
   2  -2  37 1987.29 250.912   6
   0   2  37 2351.69 295.970   6
   2  -2  37 2636.33 234.914  33
   0   2  37 2360.77 233.192  33
  -2   0  37 2296.60 213.232  33
   2   0 -37 2064.24 236.144  32
   0  -2 -37 1993.26 233.992  32
  -2   2 -34 2138.42 249.784  19
   0   2  34 1475.03 83.8949  20
   0  -2 -34 1645.59 233.508  19
   0  -2 -34 1457.94 102.158  24
  -2   2 -34 1556.35 106.924  22
   2   0 -34 1312.87 112.027  22
   2   0 -34 1483.42 106.519  24
  -2   2 -34 1491.70 106.817  24
   0  -2 -34 1646.06 116.194  22
   2  -2  34 1545.83 235.043   6
   0   2  34 1806.51 283.411   6
  -2   0  34 1592.44 238.714   6
   0   2  34 1694.10 210.543  33
   2   0 -34 1743.47 251.067  32
   2  -2  34 1766.30 215.640  33
  -2   0  34 1715.32 196.719  33
   0  -2 -34 1384.89 230.875  32
   2  -2  31 25271.1 754.263  18
   0  -2 -31 23600.5 903.743  19
  -2   2 -31 23858.3 911.010  19
   2   0 -31 24911.9 726.602  24
   0  -2 -31 23563.2 720.066  24
  -2   2 -31 24448.1 725.397  24
   0  -2 -31 25359.7 727.767  22
   2   0 -31 22861.2 721.964  22
   2  -2  31 24836.7 852.852  33
   0   2  31 23013.2 834.746  33
  -2   0  31 25087.1 837.241  33
   2   0 -31 24700.9 922.784  32
   0  -2 -31 23671.0 879.615  32
   0   2  31 25756.1 964.894   6
  -2   0  31 24704.5 908.569   6
   2  -2  31 24609.9 907.172   6
  -2   0  28 365.248 156.896  33
   2   0 -28 346.146 251.170  32
   0  -2 -28 301.135 205.119  32
   2  -2  28 210.512 175.638  33
   2  -2  28 332.532 205.894   6
  -2   0  28 1166.19 233.604   6
  -2   2 -28 412.121 200.812  19
   2  -2  28 393.362 101.761  18
   0  -2 -28 272.259 201.161  19
  -2   0  25 37839.1 1191.98  33
   2   0 -25 38704.2 1307.10  32
   2  -2  25 39437.4 1217.68  33
   0  -2 -25 37343.9 1249.34  32
   0   2  25 39951.0 1317.27   6
  -2   0  25 39910.1 1284.67   6
   2  -2  25 37216.9 1261.09   6
   0  -2 -25 37908.3 1271.73  19
  -2   2 -25 37873.4 1276.81  19
   2  -2  25 37641.0 1152.23  18
  -2   0  22 5966.41 291.853  33
   2  -2  22 6045.26 321.790  33
   0  -2 -22 6486.07 388.337  32
   2   0 -22 5752.35 401.673  32
   2  -2  22 5274.62 272.748  18
  -2   2 -22 5634.21 354.564  19
   0  -2 -22 6261.71 367.610  19
   2  -2  22 5686.12 367.119   6
   0   2  22 5684.92 392.049   6
   2   0 -19 2828.55 348.578  32
   0  -2 -19 3006.70 265.516  32
  -2   0  19 3268.28 215.427  33
   2  -2  19 3020.87 216.780  18
   0  -2 -19 3571.42 301.568  19
  -2   2 -19 3109.17 272.827  19
   2  -2  19 2976.73 283.581   6
   0   2  19 3346.86 315.796   6
  -2   2 -19 2839.25 116.137   1
   0  -2 -16 3216.56 262.257  32
  -2   0  16 3193.35 209.120  33
   2   0 -16 2819.51 345.940  32
   2  -2  16 2589.62 225.887  18
  -2   2 -16 2976.33 264.769  19
   0  -2 -16 3027.03 268.236  19
   2  -2  16 2848.63 254.342   6
   0   2  16 3227.68 301.181   6
  -2   2 -16 2987.53 130.902   1
  -2   0  13 574.387 126.992  33
   2   0 -13 342.886 306.261  32
   0  -2 -13 772.167 170.335  32
   0  -2 -13 595.337 176.982  19
  -2   2 -13 603.585 185.350  19
   2  -2  13 724.471 183.607  18
   2  -2  13 589.638 180.619   6
   0   2  13 625.980 223.831   6
   0   2  13 584.189 87.3214   1
  -2   2 -13 720.949 91.3648   1
  -2   2 -10 1529.90 122.848   1
   0   2  10 1095.30 100.500   1
   2   0 -10 1046.39 305.746  32
  -2   0  10 1134.36 120.419  33
  -2   2 -10 1330.35 179.030  19
   2  -2  10 1199.33 170.676  18
   0  -2 -10 959.149 155.707  19
   0   2   7 28596.3 838.337   1
   2  -2   7 26696.6 858.929  18
  -2   2  -7 35311.9 898.619  19
   0  -2  -7 28761.5 875.398  19
   2   0  -7 26217.4 806.427  18
  -2   0   7 27617.1 831.195  33
  -2   2  -4 35833.1 1058.12  17
   2   0  -4 32622.2 1043.17  18
   0  -2  -4 34111.2 1060.55  19
   2   0  -4 32013.9 1128.86  32
  -2   0   4 33882.6 1028.36  33
   0   2   4 36136.4 1050.93   1
   2   0  -1 5912.26 168.181  34
   2   0  -1 4244.61 260.002  32
   2  -2   1 6450.76 243.212  32
  -2   2  -1 4879.84 184.142  34
  -2   0   1 4509.56 193.706  17
  -2   2  -1 4216.73 194.646   5
  -2   2   2 19763.0 659.125  33
   2  -2  -2 26575.3 707.949  32
  -2   2   2 27181.5 684.689   1
  -2   0  -2 17917.7 658.944  17
   2   0   2 19809.6 662.768  18
  -2   2   2 19061.6 653.485   5
  -2   0  -5 13360.0 461.756  17
   2   0   5 13365.9 499.149  18
   2  -2  -5 16497.8 500.371  19
  -2   2   5 16158.8 493.447   1
  -2   2   5 12869.2 465.969  33
   0   2  -8 3522.50 162.518   1
  -2   2   8 4504.17 209.431   1
  -2   2   8 3445.11 183.121  33
  -2   2   8 3740.16 155.943  17
   2   0   8 3890.54 225.560  18
   2  -2  -8 4782.26 253.453  19
   2   0   8 3417.97 259.105   6
  -2   2  11 7016.79 252.925   1
   0   2 -11 5595.92 221.658   1
  -2   2  11 5767.00 253.774  33
   2  -2 -11 6043.95 383.634  32
   2   0  11 5799.27 285.174  18
   2  -2 -11 6745.92 349.127  19
   2   0  11 5742.99 346.188   6
  -2   2  14 140.383 86.5753   1
   0   2 -14 158.394 81.9085   1
  -2   2  14 113.697 128.220  33
   0  -2  14 233.033 138.546  33
  -2   0 -14 73.5996 107.188  32
   2  -2 -14 4.54333 232.629  32
   0   2 -14 74.5203 186.713  32
   0  -2  14-15.8558 101.718  18
   2   0  14-2.55083 140.087  18
   2  -2 -14 30.0403 184.892  19
   2   0  14 223.889 225.947   6
   0  -2  14 141.603 144.877   6
  -2   2  17 2918.23 126.476   1
  -2   0 -17 3044.27 208.836  32
  -2   2  17 2294.74 194.450  33
   0  -2  17 2443.61 201.405  33
   2  -2 -17 2321.83 294.370  32
   0   2 -17 2336.13 254.518  32
   2   0  17 2470.45 190.175  18
   2  -2 -17 2511.19 259.074  19
   0  -2  17 2244.07 147.763  18
   2   0  17 2947.29 305.340   6
   0  -2  17 2562.73 214.800   6
  -2   2  20 3665.20 134.343   1
   0   2 -20 3344.60 285.385  32
  -2   2  20 3785.25 245.605  33
   0  -2  20 3607.90 234.913  33
   2  -2 -20 3760.85 335.104  32
  -2   0 -20 3778.62 230.759  32
   2   0  20 4592.65 360.934   6
   0  -2  20 3796.69 254.555   6
  -2   2  20 4409.00 351.083   6
   2  -2 -20 3466.63 293.181  19
   2   0  20 3557.78 210.182  18
   0  -2  20 3596.71 156.724  18
  -2   2  23 1657.40 191.733  33
  -2   0 -23 1397.51 173.188  32
   0  -2  23 1610.84 186.039  33
   2  -2 -23 1660.29 276.487  32
   0   2 -23 1494.97 211.370  32
   0  -2  23 1656.59 204.375   6
   2   0  23 1926.70 283.893   6
  -2   2  23 2239.68 294.577   6
   2  -2 -23 1748.03 249.279  19
   2   0  23 1568.62 147.521  18
   0  -2  23 1713.50 87.6768  18
   0   2 -26 54837.0 1734.45  32
   0  -2  26 58261.9 1741.46  33
  -2   0 -26 55898.3 1714.44  32
   2  -2 -26 59627.3 1841.33  32
  -2   2  26 58670.7 1747.51  33
   2   0  26 59114.9 1853.61   6
   0  -2  26 55889.9 1772.85   6
  -2   2  26 61298.6 1865.03   6
   2   0  26 59985.9 1695.78  18
   2  -2 -26 57686.7 1824.82  19
   0  -2  29 125293. 3529.05  33
  -2   0 -29 115475. 3482.51  32
  -2   2  29 123906. 3534.96  33
   2  -2 -29 128723. 3641.53  32
   0   2 -29 127394. 3419.41  24
  -2   0 -29 117802. 3414.47  24
   0  -2  29 117681. 3563.38   6
  -2   2  29 124337. 3647.03   6
   2   0  29 125740. 3650.79   6
   2   0  29 128001. 3468.41  18
   2  -2 -29 115630. 3595.81  19
  -2   0 -32 10607.8 334.531  22
   2  -2 -32 9770.30 325.477  24
  -2   0 -32 9605.58 330.617  24
   2  -2 -32 9707.81 330.796  22
   0   2 -32 10277.5 333.547  24
   2  -2 -32 10019.3 526.661  32
  -2   0 -32 8979.05 367.946  32
  -2   2  32 9588.71 438.895  33
   0  -2  32 10092.2 435.100  33
   0  -2  32 9705.49 471.584   6
   2   0  32 10365.5 538.381   6
  -2   2  32 10393.2 535.839   6
   2   0  35 8940.94 432.672  33
  -2   2  35 9034.26 426.358  33
   2  -2 -35 10161.4 513.772  32
   0  -2  35 10232.0 432.116  33
   2  -2 -35 9172.54 306.665  24
   0   2 -35 8712.35 308.243  22
  -2   0 -35 8898.04 310.942  24
   2  -2 -35 8907.83 309.712  22
   0   2 -35 9200.64 313.532  24
   2  -2 -35 8994.47 301.357  23
  -2   0 -35 9711.10 314.779  22
   0  -2  35 8767.76 452.098   6
  -2   2  35 9022.02 504.814   6
   2   0  35 8712.45 507.377   6
   2   0  35 9263.32 292.254  20
  -2   2  38 4778.63 303.477  33
   2  -2 -38 5155.89 363.330  32
   2   0  38 5322.48 316.822  33
   0  -2  38 5518.77 308.395  33
  -2   0 -38 4546.57 189.532  24
   2  -2 -38 4601.19 184.907  24
   2  -2 -38 4305.82 188.443  22
   0   2 -38 4362.43 187.745  22
  -2   0 -38 4598.31 189.757  22
   2  -2 -38 4612.39 182.649  23
   0   2 -38 4934.46 192.902  24
   0  -2  38 4464.75 319.752   6
  -2   2  38 4800.77 361.249   6
   2   0  38 4164.48 351.574   6
   2   0  38 4854.16 172.037  20
  -2   0 -38 4478.14 343.159  19
   2   0  41 154.318 142.593  33
   0  -2  41 119.622 128.602  33
  -2   2  41 70.0660 143.857  33
   2  -2 -41 324.225 154.855  32
   2   0  41 164.335 54.2940  20
  -2   0 -41 173.158 164.551  19
   2  -2 -41 224.752 71.9112  23
   0   2 -41 139.774 73.6290  22
   0   2 -41 222.344 69.9585  24
  -2   0 -41 130.955 68.7748  22
  -2   0 -41 94.9151 67.4876  24
   2  -2 -41 151.897 64.0500  24
   2  -2 -41 157.218 74.0316  22
   0  -2  41 173.663 151.484   6
  -2   2  41 66.3187 174.106   6
   2   0  41 124.070 173.293   6
  -2   2  44 4766.42 309.098  33
   0  -2  44 4939.09 309.298  33
   2   0  44 4719.39 310.970  33
   2   0  44 4851.69 168.463  20
   0   2 -44 4816.64 166.827  13
   2  -2 -44 4556.48 187.930  22
   0   2 -44 4688.14 190.582  22
  -2   0 -44 4341.77 184.589  22
  -2   0 -44 4224.89 187.729  24
   2  -2 -44 4473.66 184.843  24
   0   2 -44 4503.80 188.763  24
   2  -2 -44 4557.58 182.400  23
   2  -2 -44 4908.11 175.138   7
   2  -2 -44 4764.22 184.937   4
  -2   2  44 4183.21 352.661   6
   0  -2  44 3539.64 301.485   6
   2   0  44 4086.25 350.796   6
   2   0  44 4542.04 238.255   9
  -2   0 -44 4710.85 175.844   7
   0  -2  47 10225.9 409.289   9
  -2   0 -47 12699.2 369.500   7
   2   0  47 10946.6 423.070   9
   2  -2 -47 11883.2 365.621   7
  -2   2  47 10459.3 576.139   6
   0  -2  47 13107.1 541.206  33
   2   0  47 13254.4 551.823  33
  -2   2  47 12389.8 537.344  33
   0   2 -47 11491.9 352.127  38
   0   2 -47 12081.2 359.032  13
  -2   0 -47 11759.0 357.346  13
   0   2 -47 11387.4 380.783  24
  -2   0 -47 11233.2 375.176  22
   2  -2 -47 11395.5 377.802  24
   2  -2 -47 11692.2 374.053  23
   2  -2 -47 11077.8 377.102  22
   0   2 -47 11177.5 378.882  22
  -2   0 -47 11570.5 381.845  24
   2   0  47 12005.5 357.575  20
   2   0  50 500.822 127.014   9
   0  -2  50 394.682 110.292   9
   2  -2 -50 321.135 61.8677   7
  -2   2  50 209.095 171.680   6
  -2   0 -50 420.647 60.7787   7
   2   0  50 566.656 164.938  33
  -2   2  50 251.302 154.466  33
   0  -2  50 264.408 146.719  33
   0   2 -50 293.378 45.1222  38
   0   2 -50 369.785 54.1148  13
   2  -2 -50 402.943 54.4291  13
  -2   0 -50 332.858 52.5790  13
   2  -2 -50 334.271 75.1747  22
  -2   0 -50 187.223 71.5591  22
   2  -2 -50 499.578 75.1444  23
  -2   0 -50 370.884 71.0933  24
   0   2 -50 427.864 79.6747  22
   2  -2 -50 326.113 66.8375  24
   0   2 -50 333.624 72.3356  24
  -2   2  50 100.431 95.7832  17
   2   0  50 441.585 52.2125  20
   2   0  53 3802.15 137.486  20
  -2   2  53 3322.13 213.863  17
  -2   2  53 4220.06 301.656  33
   2   0  53 4292.03 302.615  33
   0  -2  53 3785.05 287.621  33
   2  -2 -53 3595.29 159.643  24
  -2   0 -53 3657.61 161.212  24
   2  -2 -53 3952.28 158.003  23
   0   2 -53 4186.18 169.788  22
  -2   0 -53 3497.92 159.761  22
   2  -2 -53 3868.95 163.172  22
   0   2 -53 3951.79 166.497  24
   0  -2  53 2928.98 188.407   9
  -2   2  53 2956.88 300.151   6
  -2   0 -53 4163.69 151.092   7
  -2   2  53 3450.64 204.301   9
   2  -2 -53 3727.67 149.632   7
   2   0  53 3598.03 207.986   9
   0   2 -53 3613.66 140.236  13
   2  -2 -53 3792.75 140.808  13
  -2   0 -53 3625.37 139.893  13
   0  -2  56 6.27811 137.186  33
  -2   2  56-19.5245 140.277  33
   2   0  56 93.1089 125.290  33
   2  -2 -56 62.0166 55.3993  23
  -2   0 -56 20.7680 56.0082  24
   0   2 -56 109.193 65.1429  22
   0   2 -56 34.1092 59.3123  24
   2  -2 -56 66.1359 53.5143  24
   2  -2 -56 98.1850 61.3344  22
   0  -2  56 158.249 97.2344   9
  -2   0 -56 69.9002 47.2437   7
   2   0  56 143.150 108.786   9
  -2   2  56 175.876 105.776   9
  -2   2  56 57.1818 146.235   6
  -2   0 -56 76.9637 41.4145  13
   2  -2 -56 40.0264 42.6012  13
   0   2 -56 116.346 42.6664  13
   0  -2  59 1440.38 195.774  33
   2   0  59 2044.17 221.095  33
  -2   2  59 1593.22 206.620  33
   2   0  59 1749.91 86.3912  21
   0   2 -59 1781.29 103.169  22
   2  -2 -59 1780.54 103.653  22
  -2   0 -59 1746.02 99.1256  22
  -2   0 -59 1541.04 96.6882  24
  -2   2  59 1295.42 134.620   9
   2  -2 -59 1647.51 87.1220   7
  -2   0 -59 1566.25 85.9416   7
   2   0  59 1447.68 137.848   9
   0  -2  59 1402.11 128.009   9
  -2   0 -59 1467.16 77.0851  13
   2  -2 -59 1492.22 77.3226  13
   0   2 -59 1644.81 78.3158  13
   2   0  62-6.35870 117.583  33
   0  -2  62 29.5524 104.374  33
   0   2 -62 71.2437 84.4352  34
  -2   2  62 69.0005 114.895  33
  -2   0 -62 118.382 53.5840  22
   0   2 -62 47.1636 50.5640  22
  -2   0 -62 48.3092 48.7424  24
   2   0  62 2.46660 41.4341  21
   2  -2 -62-20.1884 55.6849  22
   0  -2  62 63.8979 82.2341   9
  -2   0 -62 67.9001 39.8860   7
   2   0  62-27.3364 92.7016   9
   2  -2 -62 82.4003 41.5874   7
  -2   2  62 87.3062 86.7350   9
  -2   0 -62 49.9972 32.3648  13
   0   2 -62-34.0236 38.6139  13
   2  -2 -62 86.0113 35.2570  13
  -2   2  65 1496.12 183.818  33
   0  -2  65 1379.38 172.197  33
   2   0  65 1317.27 181.624  33
   2  -2 -65 1345.07 63.0316  13
   0   2 -65 1271.96 65.2777  13
   2  -2 -65 1535.77 72.5422   7
   0  -2  65 953.370 102.198   9
   2   0  65 1271.31 115.167   9
  -2   2  65 1184.28 108.722   9
  -2   0 -65 1518.37 82.9106  22
   2   0  65 1326.33 71.6430  21
   0   2 -65 1354.68 77.8825  22
   2  -2 -65 1496.94 86.3821  22
   0   2 -68 9.55157 31.1039  13
   2  -2 -68 141.050 27.5192  13
   2   0  68 3.67666 34.5638  21
   2  -2 -68 71.3005 44.8951  22
  -2   2  68 102.110 71.6168   9
   2   0  68 88.1379 71.7614   9
   2  -2 -68 140.768 35.5496   7
  -2   2  71 66.8740 28.4357  21
   2  -2 -71-5.53984 37.5823  22
  -2   2  71 28.3347 60.4530   9
   2  -2 -71 107.905 29.4967   7
   2   0  71 96.0428 60.2040   9
  -2   0 -71 47.6112 37.3155  31
  -2   2  74 60.6243 49.4719   9
   2   0  74 52.2354 46.5611   9
   2  -2 -74-45.9195 27.4112   2
  -2   2  74 7.83354 22.3241  21
   2   0  74-40.2100 23.9704  21
  -2   2  77 44.8190 34.9656   9
  -2   2  77-3.79130 16.8475  21
   2  -2 -77-29.2976 19.5784   2
   2  -2 -77-11.5051 18.5858   3
   2   0  80 354.390 34.4634  26
  -2   0 -80 280.638 16.4362  14
   0   2 -80 368.143 18.4066  14
   2   0  83 151.411 16.7629  26
   2  -2 -83 115.657 8.06931  14
   0   2 -83 133.730 8.53035  14
   2   1  82 67.8268 20.0851  26
  -1   3 -82 57.0853 8.24572  14
  -3   2  79 236.457 17.0603  21
   1  -3  79 188.055 16.1347  21
  -2  -1 -79 121.836 13.6021  14
  -1   3 -79 184.495 15.2220  14
   3  -2 -79 120.786 17.8248   2
  -1   3 -79 170.684 18.0002   3
  -1   3 -79 179.605 18.5732   2
   3  -2 -79 128.522 17.5415   3
  -3   2  76 65.3928 37.7679   9
   2   1  76 46.8445 39.6946   9
  -1   3 -76 2.69951 19.3257   2
   3  -2 -76-18.8729 20.8613   2
  -1   3 -76-2.61780 18.7953   3
   2   1  73 145.257 54.7533   9
   3  -2 -73 179.907 28.1481   7
  -3   2  73 92.9769 52.7865   9
  -2  -1 -73 112.133 34.7847  31
   2   1  73 44.6934 25.1394  21
  -1   3 -73 122.051 29.8752   2
   3  -2 -73 14.1274 28.2136   3
   3  -2 -73 19.0500 29.1331   2
  -1   3 -73 119.441 28.7892   3
   2   1  70 258.092 69.6908   9
   3  -2 -70 380.498 36.1481   7
  -3   2  70 273.775 67.9666   9
  -2  -1 -70 262.883 45.7817  31
   3  -2 -70 198.168 43.3934  22
   2   1  70 158.856 34.3376  21
   3  -2 -70 148.046 36.8497   3
   3  -2 -70 172.742 38.0461   2
   3  -2 -70 336.521 28.7805  13
   3  -2 -67 204.936 30.9998  13
  -1   3 -67 145.686 34.5614  13
   2   1  67 94.9287 37.4955  21
  -2  -1 -67 311.515 47.4339  22
   3  -2 -67 131.940 48.2449  22
   2   1  67 175.150 78.7466   9
   3  -2 -67 294.976 39.7021   7
  -3   2  67 290.603 77.6847   9
  -1   3 -64 471.080 45.7898  13
   3  -2 -64 557.583 43.8133  13
   3  -2 -64 526.679 50.2579   7
  -2  -1 -64 461.994 50.5951   7
  -3   2  64 450.223 93.4469   9
   2   1  64 404.505 95.7673   9
   3  -2 -64 586.767 65.2371  22
  -2  -1 -64 534.158 59.0400  24
  -2  -1 -64 558.285 60.5457  22
   2   1  64 457.635 50.7037  21
  -1   3 -64 501.188 110.594  34
  -3   2  64 629.680 147.363  33
   1  -3  64 495.804 128.889  33
  -1   3 -61 4.93192 40.2708  13
   3  -2 -61 65.4758 35.8861  13
  -3   2  61 148.640 91.3518   9
   2   1  61 104.623 96.5637   9
   1  -3  61 94.3665 84.8442   9
  -2  -1 -61 97.5160 43.4023   7
   3  -2 -61 142.693 43.6580   7
   2   1  61-1.68460 43.8314  21
  -2  -1 -61 101.554 52.9197  22
  -1   3 -61 71.5103 48.4201  22
   3  -2 -61 13.6400 58.4157  22
  -2  -1 -61 93.0454 51.4122  24
  -1   3 -61 101.427 93.6290  34
  -3   2  61 63.7272 109.795  33
   1  -3  61 119.094 114.535  33
   3  -2 -58 1653.17 82.7436  13
  -1   3 -58 1825.72 83.6601  13
  -2  -1 -58 1690.31 80.4680  13
   3  -2 -58 1650.41 89.7944   7
  -2  -1 -58 1756.14 89.3897   7
  -3   2  58 1156.20 133.092   9
   2   1  58 1443.66 142.806   9
   1  -3  58 1333.64 127.799   9
   3  -2 -58 1868.46 107.504  22
   2   1  58 1817.66 90.1721  21
  -2  -1 -58 1688.74 100.373  22
  -2  -1 -58 1762.67 104.499  24
  -1   3 -58 2089.74 105.516  22
  -3   2  58 1668.64 213.809  33
  -1   3 -58 1643.51 188.944  34
   1  -3  58 2233.25 222.371  33
  -3   2  55 735.548 175.940  33
   1  -3  55 849.559 172.429  33
   2   1  55 962.805 62.0827  20
  -3   2  55 676.895 114.421  17
  -2  -1 -55 832.175 62.4728  13
   3  -2 -55 881.608 64.9058  13
  -1   3 -55 983.787 63.5517  13
  -2  -1 -55 649.086 82.3822  22
   2   1  55 992.178 70.8180  21
   3  -2 -55 1016.23 83.0327  23
  -1   3 -55 882.728 83.5391  24
  -2  -1 -55 886.531 82.1073  24
   3  -2 -55 1108.21 90.4263  22
  -1   3 -55 976.939 86.2532  22
  -2  -1 -55 952.601 72.9893   7
  -3   2  55 879.357 123.979   9
   3  -2 -55 818.868 73.6466   7
   1  -3  55 825.763 120.400   9
   2   1  55 988.033 135.905   9
  -3   2  55 640.967 177.606   6
   3  -2 -52 10126.8 305.837   7
   2   1  52 8628.59 362.117   9
  -2  -1 -52 9954.08 305.584   7
   1  -3  52 7649.50 341.925   9
  -3   2  52 7364.80 475.648   6
   1  -3  52 10292.8 481.156  33
  -3   2  52 9868.84 484.019  33
  -1   3 -52 9291.36 290.402  38
  -2  -1 -52 9282.60 294.118  13
  -1   3 -52 9403.83 295.420  13
   3  -2 -52 9553.29 295.978  13
  -1   3 -52 9367.71 319.785  24
  -1   3 -52 10154.8 321.478  22
  -2  -1 -52 9039.78 312.369  22
   3  -2 -52 9223.53 317.422  22
   3  -2 -52 9507.52 315.994  24
  -2  -1 -52 8973.15 315.051  24
   3  -2 -52 10220.1 317.530  23
  -3   2  52 8644.07 388.496  17
   2   1  52 9797.21 294.758  20
   2   1  49 923.629 144.714   9
  -2  -1 -49 1106.16 81.5286   7
   1  -3  49 1094.88 129.661   9
  -3   2  49 798.920 201.743   6
   3  -2 -49 939.543 77.2606   7
  -3   2  49 941.170 190.860  33
  -1   3 -49 1087.96 66.3933  38
  -1   3 -49 1036.93 71.8663  13
  -2  -1 -49 1020.15 69.7666  13
  -1   3 -49 1152.19 95.8185  24
  -2  -1 -49 922.299 90.0736  24
   3  -2 -49 1017.75 88.4905  24
   3  -2 -49 1156.37 94.0040  23
  -1   3 -49 1072.68 96.9948  22
  -2  -1 -49 1001.13 81.4669  23
   3  -2 -49 1167.28 96.9623  22
  -2  -1 -49 1098.45 92.2997  22
  -3   2  49 736.917 129.231  17
   2   1  49 1360.78 73.5747  20
   3  -2 -46 5231.33 182.613   7
   2   1  46 4579.51 247.447   9
  -3   2  46 4213.68 352.899   6
   3  -2 -46 5069.25 192.406   4
  -2  -1 -46 5389.52 185.077   7
  -3   2  46 5025.12 330.829  33
   1  -3  46 5193.53 327.353  33
  -1   3 -46 4793.17 168.254  38
  -2  -1 -46 4834.97 171.377  13
  -1   3 -46 5119.37 174.582  13
  -1   3 -46 4617.12 195.030  24
  -2  -1 -46 4655.42 192.460  22
  -3   2  46 4956.31 181.390  21
   3  -2 -46 4838.98 193.637  23
   3  -2 -46 4495.05 191.534  24
  -2  -1 -46 4225.46 194.103  24
  -2  -1 -46 4703.38 181.369  23
   3  -2 -46 4684.82 196.092  22
  -1   3 -46 4953.09 197.317  22
   2   1  46 5279.67 175.600  20
  -3   2  46 4392.25 257.964  17
   3  -2 -43 67.6358 140.274  32
  -3   2  43-106.492 162.112  33
   1  -3  43 27.3139 134.294  33
   2   1  43 66.8498 49.9489  20
  -1   3 -43 158.483 48.2354  13
  -1   3 -43 49.2336 67.5541  24
   3  -2 -43 50.2724 71.8802  22
  -1   3 -43 80.3820 68.6381  22
  -2  -1 -43-96.7377 80.7228  22
  -2  -1 -43 7.39177 67.0494  24
   3  -2 -43 93.8823 70.0011  23
   3  -2 -43 112.205 64.8884  24
   2   1  43 78.6869 120.969   9
   3  -2 -43 27.8132 51.6977   7
  -3   2  43 66.5097 170.687   6
  -1   3 -43 108.985 50.5889   7
   2   1  43 159.151 184.738   6
  -2  -1 -43 108.480 54.1018   7
   3  -2 -43-55.8539 60.2557   4
   2   1  40 13579.2 389.358  20
  -1   3 -40 12531.1 404.151  22
   3  -2 -40 11787.2 404.773  22
  -2  -1 -40 12331.1 407.272  24
  -2  -1 -40 12787.6 408.425  22
   3  -2 -40 12496.8 400.626  23
  -1   3 -40 12976.8 411.332  24
   3  -2 -40 12360.4 403.953  24
   2   1  40 12193.7 627.088   6
   1  -3  40 10985.9 542.048   6
  -3   2  40 12945.4 618.189   6
  -3   2  40 13129.7 543.485  33
   3  -2 -40 13457.2 609.318  32
   1  -3  40 14284.2 551.878  33
   2   1  37 9046.26 274.345  20
   3  -2 -37 7937.29 289.221  22
  -2  -1 -37 8280.78 290.222  24
   3  -2 -37 8408.35 288.459  24
   3  -2 -37 7934.76 282.485  23
  -2  -1 -37 8354.08 293.925  22
  -1   3 -37 8388.13 287.371  22
  -1   3 -37 8316.48 291.855  24
   1  -3  37 7346.51 418.692   6
  -3   2  37 8548.85 488.808   6
   2   1  37 8320.37 498.675   6
   3  -2 -37 9205.02 503.453  32
   1  -3  37 9347.03 418.413  33
  -3   2  37 8999.81 417.993  33
   2   1  34 126.399 59.5023  20
  -2  -1 -34 33.1498 83.5087  22
   3  -2 -34 172.457 68.0312  24
   3  -2 -34 95.1222 80.2507  22
   3  -2 -34 167.152 73.7849  23
  -2  -1 -34-37.8299 75.7088  24
  -1   3 -34 127.818 72.1249  24
  -3   2  34 129.533 200.208   6
   2   1  34 128.441 205.602   6
   1  -3  34 180.414 153.810   6
  -3   2  34-41.6433 162.016  33
   3  -2 -34 164.079 215.588  32
  -2  -1 -34 7.25424 125.334  32
   1  -3  34 235.951 144.900  33
  -2  -1 -31 38693.8 1155.11  24
  -2  -1 -31 43896.8 1162.08  22
   3  -2 -31 39780.8 1153.47  24
   3  -2 -31 37759.3 1155.18  22
   3  -2 -31 42212.3 1404.20  32
  -3   2  31 41028.6 1284.37  33
   1  -3  31 41734.6 1284.20  33
  -2  -1 -31 39018.5 1258.43  32
  -3   2  31 40913.2 1394.21   6
   2   1  31 40577.6 1400.35   6
   1  -3  31 39594.3 1304.20   6
  -3   2  28 166207. 4548.91  33
  -2  -1 -28 157438. 4525.50  32
   3  -2 -28 162235. 4663.18  32
   1  -3  28 165465. 4547.36  33
  -3   2  28 160064. 4659.11   6
   2   1  28 152949. 4656.67   6
   1  -3  28 149748. 4554.70   6
   2   1  28 166719. 4486.14  18
   1  -3  28 155708. 4424.45  18
   3  -2 -25 65814.2 2089.99  32
  -3   2  25 70562.6 1992.38  33
  -2  -1 -25 70081.9 1984.97  32
   1  -3  25 67699.2 1982.41  33
  -3   2  25 72121.1 2117.55   6
   2   1  25 67846.2 2107.93   6
   1  -3  25 62217.3 1984.30   6
   2   1  25 67221.0 1930.09  18
   1  -3  25 61963.2 1893.25  18
  -3   2  22 10934.4 452.040  33
   1  -3  22 11057.0 459.350  33
   3  -2 -22 9889.32 546.488  32
  -3   2  22 11907.7 358.352   1
   2   1  22 11094.7 569.938   6
   1  -3  22 10482.4 457.563   6
   2   1  22 10894.5 414.014  18
   1  -3  22 10182.8 403.301  18
   3  -2 -19 8577.66 496.512  32
  -3   2  19 9885.82 401.349  33
  -2  -1 -19 9887.89 398.681  32
  -1   3 -19 9484.57 328.512   1
   1  -3  19 9517.92 413.036   6
   2   1  19 9984.18 527.707   6
   2   1  19 9903.38 378.418  18
   1  -3  19 9287.77 377.140  18
  -3   2  16 85.5626 131.235  33
   3  -2 -16 223.612 259.299  32
  -1   3 -16 84.0102 79.7259   1
  -3   2  16 10.7014 102.356   1
   2   1  16 76.7808 246.186   6
   1  -3  16 165.133 145.261   6
   1  -3  16 38.7690 129.751  18
   2   1  16 50.7216 120.695  18
  -3   2  13 5808.09 272.088  33
   3  -2 -13 5571.87 395.172  32
  -3   2  13 5835.84 260.498   1
  -1   3 -13 5959.26 227.231   1
   2   1  13 5835.45 379.445   6
   1  -3  13 5862.83 252.566   6
   2   1  13 5923.71 272.548  18
   1  -3  13 5393.01 241.005  18
  -3   2  10 11971.3 436.280  33
   2   1  10 11997.1 428.380  33
   2   1  10 12641.3 449.299  18
  -2  -1 -10 11947.0 468.212  19
  -3   2  10 12674.6 414.030  17
  -1   3 -10 13417.6 414.623   1
   1  -3  10 12423.8 396.163   6
   2   1  10 12987.7 533.246   6
  -2  -1  -7 14288.5 483.431  17
  -2  -1  -7 15421.4 537.714  19
   2   1   7 15792.0 526.494  18
  -1   3  -7 17014.2 500.258   1
   2   1   7 16491.4 496.671  33
  -3   2   7 15056.5 511.383  33
  -2  -1  -4 11465.0 447.197  17
   2   1   4 15221.1 468.361  18
   2   1   4 13233.0 424.762   5
  -3   2   4 12930.5 470.862  33
   3  -2  -4 14882.0 552.108  32
   2   1   4 14327.8 416.009  33
  -2  -1  -1 85534.9 2431.70  17
  -1   3  -1 81910.6 2456.52   5
  -3   2   1 81889.8 2434.17   5
   3  -2  -1 86515.7 2495.12  32
  -3   2   1 80568.3 2398.24  34
   2   1  -2 14380.6 432.816  34
   3  -2   2 13328.2 474.775  32
   1  -3  -2 13579.2 431.858  19
   3  -2   2 13670.1 463.987  18
  -2  -1   2 14060.4 428.283  17
  -3   2  -2 14017.8 474.912  17
  -3   2  -2 12276.4 422.647   5
  -1   3   2 12456.1 472.275   5
   3  -2   5 2688.33 174.901  32
  -2  -1   5 3064.51 122.612  33
   2   1  -5 3165.79 150.669  34
   2   1  -5 3205.99 128.749  18
   3  -2   5 2996.23 204.398  18
  -3   2  -5 3182.05 154.731  19
   1  -3  -5 3042.66 168.231  19
  -3   2  -5 3068.32 184.254  17
  -1   3   5 3238.26 164.744   1
  -1   3   5 3311.89 253.120   5
  -1   3   8 104.686 93.4835   1
  -1   3   8 104.256 51.4668  17
   3  -2   8 43.4789 169.559  18
   1  -3  -8 22.0401 116.166  19
  -3   2  -8 72.9045 108.083  19
  -2  -1   8 71.3816 80.5499  33
  -1   3  11 3173.50 161.285   1
   1  -3 -11 2495.87 213.437  19
  -3   2 -11 2915.59 216.968  19
   3  -2  11 2391.92 250.993  18
   1  -3 -11 2740.91 225.982  32
  -2  -1  11 2683.29 165.566  33
   2   1 -11 2514.22 345.902  32
  -1   3  14 2510.96 147.197   1
  -3   2 -14 3005.45 195.279   1
  -3   2 -14 2733.78 244.771  19
   3  -2  14 2184.47 243.579  18
   1  -3 -14 2628.22 238.389  19
   2   1 -14 2539.95 354.113  32
   1  -3 -14 2656.20 247.892  32
  -2  -1  14 2509.98 180.227  33
   1  -3 -17 145.993 194.727  19
   3  -2  17 167.237 188.077  18
  -3   2 -17 209.290 201.950  19
  -3   2 -17 192.257 96.5279   1
  -1   3  17 245.029 84.8027   1
  -1   3  17 295.085 234.056   6
  -2  -1  17 121.306 127.098  33
   1  -3 -17 207.745 201.476  32
   2   1 -17 183.817 321.358  32
   1  -3 -20 2899.63 267.398  19
   3  -2  20 2419.09 227.033  18
  -3   2 -20 2973.65 260.683  19
  -1   3  20 2277.09 127.808   1
  -3   2 -20 2978.79 134.723   1
  -1   3  20 2612.53 295.714   6
   3  -2  20 2806.21 292.802   6
   2   1 -20 2548.19 346.949  32
   1  -3 -20 2769.41 283.630  32
  -2  -1  20 2628.70 194.841  33
   1  -3 -23 6004.09 356.844  19
   3  -2  23 5143.39 286.482  18
  -3   2 -23 5820.45 352.777  19
  -3   2 -23 5060.60 178.685   1
  -1   3  23 6132.04 397.132   6
   3  -2  23 7260.69 402.787   6
   1  -3 -23 6565.05 395.212  32
   2   1 -23 6153.27 414.065  32
   3  -2  23 6061.23 328.830  33
  -2  -1  23 5925.97 285.486  33
   1  -3 -26 64056.5 2005.39  19
   3  -2  26 64523.1 1911.96  18
  -3   2 -26 64242.2 2011.76  19
  -2  -1  26 65460.6 1994.04   6
  -1   3  26 65309.8 2056.38   6
   3  -2  26 60919.9 2022.95   6
  -2  -1  26 64545.9 1924.37  33
   2   1 -26 65190.3 2031.89  32
   1  -3 -26 67594.6 2030.66  32
   3  -2  26 66362.4 1961.55  33
   1  -3 -29 16351.0 685.044  19
  -3   2 -29 17532.4 696.404  19
   3  -2  29 17576.2 582.530  18
  -3   2 -29 15692.6 511.200  24
   2   1 -29 17398.7 519.475  24
   1  -3 -29 17454.2 520.296  22
  -1   3  29 17717.6 744.449   6
  -2  -1  29 15737.3 660.898   6
   3  -2  29 15748.3 692.690   6
   2   1 -29 16145.3 690.896  32
   1  -3 -29 16864.7 695.788  32
  -2  -1  29 16554.8 611.167  33
  -1   3  29 14615.7 615.803  33
   3  -2  29 16113.9 636.850  33
   3  -2  32 10578.1 390.476  18
   3  -2  32 9900.31 324.205  20
  -3   2 -32 9633.46 501.106  19
   1  -3 -32 10139.3 505.776  19
   2   1 -32 10837.9 345.012  24
   1  -3 -32 9960.37 332.793  24
   1  -3 -32 10511.0 344.028  22
  -3   2 -32 10097.2 339.707  24
   2   1 -32 9868.74 344.408  22
  -2  -1  32 9654.35 480.983   6
   3  -2  32 9971.41 517.542   6
  -1   3  32 11019.3 569.018   6
  -2  -1  32 10610.4 444.147  33
   1  -3 -32 11007.7 518.602  32
   3  -2  32 10898.7 470.041  33
  -1   3  32 9278.70 444.496  33
   2   1 -32 10203.5 498.332  32
  -3   2 -35 8667.17 471.678  19
  -1   3  35 9174.26 278.149  20
   1  -3 -35 9081.01 477.867  19
   3  -2  35 8818.99 290.294  20
   3  -2  35 9027.28 342.883  18
   1  -3 -35 9236.57 312.545  22
   2   1 -35 8463.87 310.866  22
  -3   2 -35 8920.51 307.258  24
   2   1 -35 8767.37 307.628  24
  -3   2 -35 9044.36 301.276  22
   1  -3 -35 9101.49 301.802  24
  -1   3  35 9463.76 528.918   6
  -2  -1  35 8735.96 457.687   6
   3  -2  35 9859.62 447.027  33
   2   1 -35 8202.98 432.298  32
  -1   3  35 8087.87 423.858  33
   1  -3 -35 9242.12 486.380  32
  -2  -1  35 9154.81 412.360  33
   3  -2  38 315.463 62.8533  20
  -1   3  38 350.262 48.4750  20
  -3   2 -38 188.744 159.125  19
   1  -3 -38 223.436 164.233  19
   1  -3 -38 211.494 64.2268  24
  -3   2 -38 218.709 71.1421  22
   1  -3 -38 218.675 76.4382  22
   2   1 -38 267.545 71.2465  23
  -3   2 -38 237.973 70.0159  24
   2   1 -38 163.778 72.3314  24
   2   1 -38 180.309 82.5323  22
  -1   3  38 460.895 213.881   6
  -2  -1  38 219.694 152.949   6
  -1   3  38 196.611 144.529  33
  -2  -1  38 303.908 135.147  33
   1  -3 -38 378.225 189.061  32
   3  -2  38 261.855 153.326  33
   3  -2  41 766.013 70.3707  20
  -1   3  41 660.573 56.6422  20
  -2  -1  41 740.413 158.634  33
   1  -3 -41 719.118 180.480  32
   3  -2  41 785.657 169.362  33
  -1   3  41 747.944 168.608  33
   2   1 -41 733.850 83.6359  24
   2   1 -41 753.026 91.6251  22
   1  -3 -41 712.629 77.2705  24
   2   1 -41 697.002 80.7127  23
  -3   2 -41 793.622 83.1352  24
   1  -3 -41 614.213 87.1530  22
  -3   2 -41 697.766 81.5978  22
  -2  -1  41 468.471 168.900   6
  -1   3  41 583.549 213.163   6
  -1   3  44 2915.85 113.021  20
   3  -2  44 2793.15 123.662  20
  -2  -1  44 2786.95 243.897  33
  -1   3  44 2996.59 254.219  33
   3  -2  44 3337.81 265.903  33
  -3   2 -44 2674.12 117.895  13
   2   1 -44 2858.22 135.560  23
  -3   2 -44 2880.51 141.473  24
   1  -3 -44 2688.25 136.012  24
   1  -3 -44 2751.39 141.943  22
   2   1 -44 2784.58 142.546  24
  -3   2 -44 2830.37 138.379  22
   2   1 -44 2841.69 146.468  22
  -1   3  44 2887.91 125.987  21
   1  -3 -44 2696.02 133.755  23
   2   1 -44 2990.40 125.375   7
  -2  -1  44 2447.34 254.508   6
   1  -3 -44 3201.91 128.501   7
  -3   2 -44 2847.82 126.873   7
  -1   3  44 2385.82 300.015   6
   2   1 -44 3154.33 132.783   4
  -1   3  47 4410.28 149.579  20
   3  -2  47 4222.68 156.454  20
  -1   3  47 4069.20 218.403  17
  -2  -1  47 4050.24 298.782  33
  -1   3  47 4554.47 306.332  33
   3  -2  47 4719.91 311.333  33
  -3   2 -47 4406.10 155.257  13
   1  -3 -47 4063.64 151.058  13
  -1   3  47 4016.29 223.253  30
  -3   2 -47 4293.47 174.452  22
   2   1 -47 4299.89 181.408  22
   2   1 -47 4026.30 176.135  24
  -1   3  47 4197.46 160.029  21
  -3   2 -47 4001.41 177.033  24
   1  -3 -47 3778.57 170.242  24
   1  -3 -47 3735.84 172.147  22
   1  -3 -47 3816.55 166.738  23
  -3   2 -47 4537.17 164.506   7
  -1   3  47 3896.36 358.599   6
   2   1 -47 4183.59 160.727   7
   3  -2  47 3879.77 218.888   9
  -2  -1  47 3558.76 294.860   6
   1  -3 -47 4534.27 164.807   7
  -1   3  50 854.253 143.288   9
  -3   2 -50 1241.49 79.3295   7
   3  -2  50 980.954 134.377   9
   1  -3 -50 1126.66 78.2344   7
  -1   3  50 829.020 215.808   6
   2   1 -50 908.086 65.0992  38
   3  -2  50 1162.50 186.226  33
  -2  -1  50 903.450 176.874  33
  -1   3  50 1469.43 197.936  33
   2   1 -50 1059.54 70.0800  13
  -3   2 -50 1023.98 69.5151  13
   1  -3 -50 1059.22 67.7161  13
  -1   3  50 713.759 134.699  30
  -1   3  50 1122.19 78.1948  21
   1  -3 -50 967.311 84.9233  24
   2   1 -50 1157.24 98.7645  22
   1  -3 -50 1030.24 90.3542  22
   1  -3 -50 1061.87 86.4904  23
  -3   2 -50 1075.95 91.0879  24
  -3   2 -50 1237.16 91.9227  22
   3  -2  50 1228.89 72.3625  20
   3  -2  53 352.433 114.617   9
  -1   3  53 71.6166 118.844   9
  -3   2 -53 218.935 54.5921   7
  -1   3  53 82.6178 168.287   6
   1  -3 -53 262.641 57.6849   7
  -2  -1  53 149.227 102.880   9
   2   1 -53 222.911 44.1777  38
  -2  -1  53 124.571 135.666  33
   3  -2  53 232.287 145.844  33
  -1   3  53 259.617 149.818  33
   2   1 -53 230.984 49.9994  13
  -3   2 -53 290.654 50.4656  13
   1  -3 -53 234.191 45.6371  13
  -1   3  53 329.171 105.702  30
   1  -3 -53 294.771 63.8048  24
  -3   2 -53 244.741 69.4819  24
  -1   3  53 292.988 56.5702  21
   1  -3 -53 313.826 69.2536  22
  -3   2 -53 309.377 70.1697  22
   1  -3 -53 304.158 63.1814  23
   2   1 -53 295.451 78.7598  22
   3  -2  53 333.818 46.8177  20
  -3   2 -56 96.5278 47.8696   7
  -2  -1  56 35.4678 92.4952   9
  -1   3  56-9.33219 106.718   9
   1  -3 -56-88.0630 53.6595   7
   3  -2  56 50.7666 103.250   9
   2   1 -56 15.2867 32.9734  38
  -2  -1  56-94.5095 136.104  33
   3  -2  56 65.0763 131.886  33
  -1   3  56-27.0216 132.537  33
   1  -3 -56-54.1866 42.1133  13
  -3   2 -56 74.8224 42.0471  13
   2   1 -56 41.8864 40.5265  13
  -1   3  56 11.4901 94.1761  30
  -2  -1  56 8.55779 55.4965  21
   1  -3 -56 115.230 56.9593  24
   1  -3 -56-66.4271 56.7637  23
   1  -3 -56 23.2349 59.6198  22
  -3   2 -56 8.43305 54.9975  24
  -3   2 -56 78.9443 56.7589  22
   2   1 -56-27.7142 63.8847  22
  -1   3  56 42.1098 46.6959  21
  -2  -1  56 26.2589 77.8119  17
  -2  -1  59 523.855 102.351   9
   3  -2  59 595.214 111.272   9
   1  -3 -59 570.548 57.5432   7
  -3   2 -59 485.880 57.3702   7
  -1   3  59 423.626 111.538   9
   3  -2  59 733.652 164.858  33
  -1   3  59 648.730 160.536  33
  -2  -1  59 716.605 158.693  33
   2   1 -59 476.755 120.173  34
   2   1 -59 585.261 46.3748  38
   2   1 -59 575.704 51.0263  13
   1  -3 -59 485.525 48.1266  13
  -3   2 -59 508.218 51.7026  13
  -1   3  59 647.388 59.9307  21
   2   1 -59 620.357 78.9565  22
  -3   2 -59 582.970 69.5106  24
   1  -3 -59 588.876 72.0867  22
   1  -3 -59 604.953 66.3148  24
  -2  -1  59 511.131 60.1940  21
  -3   2 -59 670.463 67.5475  22
  -2  -1  59 441.292 100.374  17
   2   1 -62 43.0989 37.1161  13
   1  -3 -62 93.6111 34.2029  13
  -3   2 -62 172.863 38.1397  13
   3  -2  62 112.925 118.578  33
   2   1 -62 88.9437 86.3530  34
  -2  -1  62 106.089 109.717  33
  -1   3  62 102.427 119.899  33
   1  -3 -62 145.246 56.2024  22
  -1   3  62 91.3919 43.0763  21
   3  -2  62 106.619 44.0629  21
   2   1 -62 188.218 59.3755  22
  -2  -1  62 134.266 44.8523  21
  -3   2 -62 160.110 54.3191  24
  -3   2 -62 183.044 49.4365  22
  -1   3  62 115.151 91.7801   9
   3  -2  62 175.643 90.6511   9
   1  -3 -62 152.165 44.2050   7
  -2  -1  62 74.7419 82.5444   9
  -2  -1  65 698.780 90.6792   9
  -1   3  65 870.172 103.867   9
   1  -3 -65 1055.68 61.8244   7
   3  -2  65 806.396 100.100   9
  -1   3  65 1001.43 173.952  33
   3  -2  65 971.501 158.537  33
   1  -3 -65 931.605 49.8110  13
   2   1 -65 997.587 56.7744  13
   3  -2  65 960.656 62.5663  21
   2   1 -65 1023.57 75.8060  22
  -2  -1  65 1193.53 64.8147  21
   1  -3 -65 1140.45 75.9882  22
  -1   3  65 1066.77 62.8020  21
   2   1 -65 1002.22 68.0416   3
   2   1 -65 1026.91 69.9845   2
   3  -2  68 787.299 87.2166   9
  -1   3  68 909.165 94.2281   9
  -2  -1  68 773.116 82.4882   9
   1  -3 -68 1073.31 55.8447   7
  -3   2 -68 685.891 63.0664  31
  -2  -1  68 1124.37 57.3688  21
   1  -3 -68 1095.43 68.3338  22
   3  -2  68 968.858 56.7701  21
  -1   3  68 1021.18 55.8536  21
   2   1 -68 856.933 61.9587  22
   2   1 -68 784.031 60.8431   3
   2   1 -68 746.453 61.0584   2
   2   1 -68 933.531 51.2233  13
  -1   3  71 245.830 68.1621   9
   3  -2  71 89.0181 59.6323   9
   3  -2  71 118.271 33.7799  21
   1  -3 -71 249.062 42.6296  22
  -1   3  71 233.711 34.2248  21
   2   1 -71 100.587 37.4874   3
   2   1 -71 130.040 38.4904   2
   2   1 -71 236.018 29.9278  13
  -1   3  74 194.909 53.4520   9
  -2  -1  74 228.872 25.7687  21
   3  -2  74 114.039 24.4698  21
  -1   3  74 121.303 26.4069  21
   2   1 -74 97.7381 29.4276   2
   1  -3 -74 80.2357 27.2007   2
  -3   2 -74 181.376 28.4876   2
   1  -3 -74 103.266 26.5722   3
   2   1 -74 90.6454 28.2190   3
  -3   2 -74 188.211 27.8286   3
  -1   3  77 217.222 42.0573   9
  -3   2 -77 153.022 17.1501  14
  -1   3  77 179.336 21.5015  21
   3  -2  77 192.761 21.2424  21
  -3   2 -77 229.872 22.0704   3
   1  -3 -77 171.591 22.2497   3
  -3   2 -77 212.502 22.4871   2
   2   1 -77 163.499 23.0422   2
   2   1 -77 180.760 22.8340   3
   1  -3 -77 167.487 22.7877   2
   3  -2  80 409.725 32.2383  26
  -3   2 -80 304.875 16.4976  14
  -1   3  83 126.330 16.6441  26
   2   1 -83 70.0205 6.93000  14
   1   2  83 19.6313 14.4877  26
   3  -1 -83 11.8106 5.60334  14
   2  -3  80 131.394 25.5231  26
   1   2  80 180.311 31.6361  26
  -1  -2 -80 125.086 11.8267  14
  -2   3 -80 130.860 12.4752  14
   1   2  77 69.3721 37.8320   9
  -2   3 -77 65.7918 14.7498  14
   1   2  77 21.4973 18.0083  21
   2  -3  77 57.7527 16.5713  21
  -2   3 -77 72.5273 19.2112   2
   3  -1 -77 13.5760 18.4538   3
  -2   3 -77 87.0024 19.3756   3
  -1  -2 -77 29.2688 18.6686   2
  -1  -2 -77 37.6073 18.5103   3
   3  -1 -77 30.3641 19.5614   2
   1   2  74 34.6058 47.7056   9
  -3   1  74 8.10213 44.2708   9
  -1  -2 -74 26.5153 29.9925  31
   2  -3  74-8.28147 21.7456  21
   1   2  74-28.0449 23.5507  21
  -2   3 -74-12.0760 23.6308   3
  -2   3 -74 13.5500 24.4845   2
   1   2  71 27.9146 61.6713   9
  -3   1  71-30.4468 57.5131   9
   3  -1 -71 66.0668 28.9480   7
   2  -3  71-21.4992 28.9765  21
  -2   3 -71 92.8784 31.7545   3
  -2   3 -71 46.8151 32.1668   2
   3  -1 -71 49.0980 23.1549  13
  -3   1  68 247.160 71.5282   9
   3  -1 -68 369.514 40.1532   7
   1   2  68 268.207 79.7479   9
   3  -1 -68 238.486 31.9335  13
   1   2  68 106.266 36.6204  21
   3  -1 -68 178.887 49.1355  22
  -1  -2 -68 370.393 48.3884  22
   2  -3  68 288.561 40.0298  21
  -2   3 -68 341.567 44.1440   3
   3  -1 -68 98.0659 42.6242   2
  -2   3 -68 306.236 43.7695   2
   3  -1 -68 82.0365 41.3422   3
   3  -1 -65 1233.27 61.2865  13
  -2   3 -65 1081.72 62.0560  13
   2  -3  65 1379.26 170.589  33
  -3   1  65 1223.30 171.184  33
   3  -1 -65 1452.24 84.4566  22
  -1  -2 -65 1367.24 79.8885  22
  -3   1  65 1429.39 70.3593  21
   1   2  65 1221.62 67.6664  21
   3  -1 -65 1399.58 69.2618   7
   2  -3  65 894.720 99.7402   9
  -1  -2 -65 1185.58 67.7797   7
  -3   1  65 1056.98 103.824   9
   1   2  65 1172.53 110.508   9
  -2   3 -62 2.05061 36.0443  13
   3  -1 -62 54.9805 35.0661  13
  -2   3 -62 89.7760 92.9290  34
   2  -3  62 174.078 112.382  33
  -3   1  62-6.22671 107.652  33
   1   2  62-24.4206 43.4523  21
  -1  -2 -62 42.1741 46.2573  24
  -2   3 -62-48.8909 45.7951  22
  -3   1  62 80.8161 43.5019  21
  -1  -2 -62 60.0988 49.7179  22
   3  -1 -62-51.8532 55.2455  22
   1   2  62-51.2910 91.1594   9
   2  -3  62 28.7844 83.5917   9
  -3   1  62-54.3065 83.1004   9
  -1  -2 -62-9.86591 41.6261   7
   3  -1 -62 12.4308 40.5622   7
   3  -1 -59 1619.67 81.7991  13
  -2   3 -59 1660.02 81.6171  13
  -1  -2 -59 1505.95 76.5714  13
  -3   1  59 1750.54 209.916  33
   2  -3  59 1970.77 209.500  33
  -3   1  59 1888.20 91.8824  21
  -1  -2 -59 1752.96 102.739  22
  -1  -2 -59 1684.40 98.9289  24
  -2   3 -59 1984.59 99.5960  22
  -2   3 -59 1837.73 102.688  24
   3  -1 -59 1724.20 104.037  22
   1   2  59 1947.35 90.3938  21
   1   2  59 1449.83 139.461   9
   2  -3  59 1442.02 129.227   9
  -3   1  59 1352.88 130.222   9
  -1  -2 -59 1803.32 88.5496   7
  -3   1  56-119.501 86.0947  17
  -2   3 -56 102.509 41.9005  13
  -1  -2 -56-9.09014 39.6179  13
   3  -1 -56-17.1406 40.5896  13
  -3   1  56-174.848 148.032  33
   2  -3  56-38.4458 125.361  33
  -3   1  56-94.0876 55.4639  21
   3  -1 -56-23.7898 61.4604  22
  -2   3 -56 52.5952 58.8109  24
  -1  -2 -56-56.5429 59.2910  24
   1   2  56 60.7239 47.3469  21
  -1  -2 -56-72.8235 65.8984  22
  -2   3 -56 46.5635 57.3421  22
  -1  -2 -56-33.8705 50.0535   7
   2  -3  56 17.4369 96.1526   9
   1   2  56 21.3699 107.376   9
  -3   1  56 147.501 97.7299   9
  -3   1  53 3800.26 233.829  17
   1   2  53 4292.34 147.198  20
  -1  -2 -53 3958.90 145.317  13
  -2   3 -53 4090.93 150.104  13
   3  -1 -53 4015.19 148.793  13
   2  -3  53 4296.58 303.305  33
  -3   1  53 4146.10 306.976  33
  -1  -2 -53 4064.04 169.532  24
  -1  -2 -53 3847.58 166.417  22
  -3   1  53 3779.85 155.121  21
  -2   3 -53 4307.12 171.624  22
   1   2  53 4238.43 155.249  21
   3  -1 -53 4365.27 168.335  23
   3  -1 -53 4097.53 172.909  22
  -2   3 -53 3915.48 172.417  24
  -1  -2 -53 3902.25 159.121  23
  -1  -2 -53 4386.51 159.331   7
  -3   1  53 3120.86 296.960   6
   1   2  53 3689.04 217.273   9
   2  -3  53 3468.05 202.491   9
   1   2  50 1042.82 66.2193  20
  -3   1  50 920.318 127.536  17
  -3   1  50 759.103 185.154  33
   2  -3  50 1151.15 183.067  33
  -2   3 -50 955.471 67.8658  13
  -1  -2 -50 863.782 63.9357  13
  -2   3 -50 785.283 86.2342  24
  -2   3 -50 739.603 89.1976  22
  -3   1  50 430.766 77.1638  21
   1   2  50 1003.50 72.9586  21
   3  -1 -50 1194.69 90.8349  23
   3  -1 -50 924.688 91.4039  22
  -1  -2 -50 1035.34 87.9402  24
  -1  -2 -50 944.842 87.6100  22
   3  -1 -50 858.097 84.7548  24
  -1  -2 -50 1030.05 79.2094  23
   2  -3  50 744.248 124.807   9
  -3   1  50 768.926 190.423   6
   1   2  50 715.854 140.736   9
  -1  -2 -50 980.003 75.6724   7
   1   2  47 2955.13 114.096  20
  -3   1  47 2298.62 248.264  33
   2  -3  47 3056.31 256.995  33
  -2   3 -47 2945.63 118.625  13
  -1  -2 -47 2699.14 113.536  13
   1   2  47 2471.04 177.953  30
  -1  -2 -47 2587.76 136.355  24
   3  -1 -47 3251.49 140.810  23
  -1  -2 -47 2693.38 135.771  22
   3  -1 -47 2794.89 139.796  22
  -1  -2 -47 2505.06 125.275  23
   3  -1 -47 2721.21 136.723  24
  -2   3 -47 2356.66 137.001  24
  -2   3 -47 2489.07 136.754  22
  -1  -2 -47 3035.25 127.127   7
   2  -3  47 2345.33 173.215   9
   1   2  47 2807.65 307.523   6
   1   2  47 2420.72 192.739   9
  -3   1  47 2498.83 272.422   6
   2  -3  44 3823.11 282.769  33
  -3   1  44 3462.80 279.585  33
   3  -1 -44 2896.46 252.815  32
   1   2  44 3968.10 139.979  20
   2  -3  44 3589.17 140.082  20
  -2   3 -44 3832.44 142.501  13
   3  -1 -44 3657.73 160.733  23
   3  -1 -44 3422.34 164.074  22
  -2   3 -44 3601.72 164.917  24
  -1  -2 -44 3132.54 158.571  24
  -2   3 -44 3483.41 157.814  22
   3  -1 -44 3589.07 161.789  24
  -1  -2 -44 3640.92 162.945  22
  -3   1  44 3355.22 307.223   6
  -1  -2 -44 4287.06 153.418   7
   1   2  44 3629.17 219.288   9
   1   2  44 3392.39 336.843   6
   1   2  41 362.472 53.8858  20
   2  -3  41 293.978 55.6598  20
  -1  -2 -41 783.246 86.5749  22
  -2   3 -41 253.309 73.2041  24
   3  -1 -41 366.311 70.5887  24
   3  -1 -41 377.061 78.7336  23
  -2   3 -41 387.552 73.3816  22
   3  -1 -41 339.791 79.4524  22
  -1  -2 -41 277.546 67.3705  24
   1   2  41 231.104 197.489   6
  -3   1  41 252.386 172.934   6
  -3   1  41 360.784 140.603  33
   3  -1 -41 317.381 157.549  32
   2  -3  41 353.341 144.262  33
   1   2  38 3270.69 129.934  20
   2  -3  38 3360.40 133.565  20
   3  -1 -38 3182.27 149.713  23
  -2   3 -38 3273.87 152.701  24
  -1  -2 -38 3181.98 148.253  24
  -2   3 -38 3171.69 146.404  22
   3  -1 -38 3256.27 148.279  24
  -1  -2 -38 3251.34 156.062  22
   3  -1 -38 3070.76 152.310  22
  -3   1  38 3275.89 300.864   6
   1   2  38 3091.38 323.238   6
  -3   1  38 3181.36 244.563  33
   2  -3  38 3425.13 257.006  33
   3  -1 -38 3324.00 309.207  32
  -1  -2 -38 2948.24 234.226  32
   1   2  35 62.4704 54.9499  20
   2  -3  35-21.7200 60.2882  20
  -1  -2 -35 42.7150 67.0808  24
  -2   3 -35 66.2597 68.8749  22
   3  -1 -35 25.3466 81.4313  22
  -1  -2 -35-19.8371 79.6146  22
   3  -1 -35 6.97750 68.4898  24
   3  -1 -35 68.9861 79.6698  23
  -3   1  35-100.378 172.765   6
   2  -3  35 215.760 165.704   6
   1   2  35 207.635 217.528   6
   2  -3  35 19.4501 148.890  33
  -1  -2 -35 41.7719 154.852  32
  -3   1  35-32.6488 138.998  33
   3  -1 -35 15.0739 206.771  32
  -1  -2 -32 5861.41 377.622  19
   1   2  32 6367.38 207.585  20
   2  -3  32 5987.54 238.153  18
  -1  -2 -32 6298.77 232.629  22
   3  -1 -32 6114.56 228.078  24
  -1  -2 -32 5966.15 223.175  24
   3  -1 -32 5714.31 228.846  22
  -1  -2 -32 6011.68 350.489  32
   3  -1 -32 6550.85 435.033  32
   2  -3  32 6158.92 338.743  33
  -3   1  32 5835.58 328.163  33
  -3   1  32 5889.09 394.477   6
   1   2  32 6044.40 426.829   6
   2  -3  32 5665.05 363.556   6
   3  -1 -29 1049.90 289.856  32
  -3   1  29 2017.45 206.065  33
   2  -3  29 978.598 197.120  33
  -1  -2 -29 1249.40 215.183  32
   1   2  29 1336.47 282.360   6
   2  -3  29 1355.70 222.496   6
  -1  -2 -29 976.878 228.279  19
   2  -3  29 1287.57 126.725  18
   3  -1 -26 17798.0 789.465  32
  -3   1  26 18310.6 670.579  33
  -1  -2 -26 21196.1 735.414  32
   2  -3  26 18415.7 688.182  33
   2  -3  26 16567.1 700.362   6
  -3   1  26 21132.1 799.692   6
   1   2  26 17719.8 776.559   6
  -2   3 -26 19981.7 760.277  19
  -1  -2 -26 17684.1 738.202  19
   2  -3  26 19445.0 630.860  18
  -1  -2 -23 19854.5 718.355  32
  -3   1  23 20844.5 687.935  33
   2  -3  23 21102.3 706.740  33
   3  -1 -23 19665.6 806.343  32
  -3   1  23 22351.8 582.706   1
  -2   3 -23 17350.5 564.210   1
   1   2  23 20044.3 797.117   6
   2  -3  23 19978.6 730.695   6
   2  -3  23 16854.8 642.690  18
  -2   3 -23 20290.7 760.914  19
  -1  -2 -23 21314.3 777.859  19
   3  -1 -20 383.895 280.985  32
  -1  -2 -20 270.067 176.624  32
  -3   1  20 75.2549 136.944  33
  -2   3 -20 170.069 63.2593   1
  -3   1  20 207.605 86.5296   1
   1   2  20 115.705 239.330   6
   2  -3  20 72.6839 171.372   6
   2  -3  20 192.257 154.673  18
   1   2  20 165.040 108.110  18
  -1  -2 -20 20.3499 171.649  19
  -2   3 -20 214.648 199.437  19
   3  -1 -17 243.641 282.884  32
  -1  -2 -17 450.694 157.590  32
  -3   1  17 495.323 138.553  33
  -2   3 -17 288.438 75.1630   1
   2  -3  17 231.092 165.421   6
   1   2  17 361.471 254.254   6
   1   2  17 317.691 112.333  18
   2  -3  17 289.163 169.073  18
  -1  -2 -17 256.816 182.499  19
  -2   3 -17 563.618 216.919  19
   3  -1 -14 5049.74 412.521  32
  -3   1  14 5328.85 254.697  33
  -2   3 -14 5397.24 214.448   1
   2  -3  14 4759.33 271.853   6
   1   2  14 5683.37 250.630  18
  -1  -2 -14 5215.88 307.392  19
   2  -3  14 5153.03 276.876  18
   3  -1 -11 4303.92 182.018  18
   2  -3  11 3987.25 223.895  18
  -1  -2 -11 4313.95 261.101  19
   1   2  11 5061.26 228.394  18
  -2   3 -11 5121.78 287.147  19
  -3   1  11 4046.62 211.731  33
  -2   3 -11 4940.29 201.790   1
  -1  -2  -8 5899.55 283.089  19
  -2   3  -8 6068.35 260.726  19
   1   2   8 6092.04 250.148  18
   3  -1  -8 5911.57 236.156  18
   1   2   8 5124.25 237.825   1
   1   2   8 5674.23 231.400  33
  -3   1   8 5781.73 241.963  33
   1   2   5 799.516 82.7420  33
  -2   3  -5 931.312 121.017  34
  -3   1   5 954.901 117.441  33
   3  -1  -5 898.879 246.567  32
  -1  -2  -5 872.502 129.763  19
   1   2   5 1014.09 108.085  18
   3  -1  -5 800.426 130.534  18
  -1  -2  -5 842.193 75.6504  17
   1   2   5 912.710 120.227   1
   1   2   5 891.939 156.445   5
  -1  -2  -2 11773.8 358.124  17
   1   2   2 12779.2 391.622  18
  -3   1   2 11502.9 416.169  17
   1   2   2 12203.5 407.409   1
   3  -1  -2 11015.4 480.739  32
  -2   3  -2 12965.8 407.586  34
   1   2   2 11626.4 355.493  33
  -3   1  -1 15847.3 557.244  17
   2  -3  -1 16954.6 460.798  19
  -2   3   1 13672.0 515.755   5
  -2   3   1 14661.5 496.279  34
   3  -1   1 14916.2 565.922  32
   3  -1   4 110.760 159.023  32
   2  -3  -4 175.867 145.754  32
   3  -1   4 110.024 160.005  18
   2  -3  -4 132.225 88.9500  19
  -3   1  -4 44.1434 115.048  17
  -2   3   4 223.825 109.299  17
  -2   3   4 193.600 112.085   1
  -2   3   4 138.205 175.417   5
  -3   1  -7 4260.84 217.445  17
  -2   3   7 5235.89 220.436   1
   1   2  -7 4082.06 205.946   1
  -2   3   7 4406.94 190.856  17
   2  -3  -7 4985.38 248.227  19
   3  -1   7 3991.15 272.386  18
  -2   3   7 4303.49 220.282  33
  -2   3  10 2259.41 152.089   1
   1   2 -10 1657.43 141.482   1
   2  -3 -10 2023.46 206.758  19
  -3   1 -10 2089.61 186.350  19
  -2   3  10 2123.68 113.854  17
   3  -1  10 1822.21 233.862  18
  -2   3  10 1857.43 164.765  33
  -1  -2  10 1992.52 147.066  33
  -2   3  13 9603.61 322.634   1
   3  -1  13 7466.01 390.426  18
   2  -3 -13 9163.18 408.227  19
  -3   1 -13 8863.46 388.769  19
  -1  -2  13 9012.55 339.446  33
  -2   3  13 8435.46 347.640  33
   1   2 -13 8202.39 438.963  32
   2  -3 -13 9560.97 451.990  32
  -1  -2  16 740.822 70.2408  18
   3  -1  16 951.505 188.590  18
   2  -3 -16 694.679 188.362  19
  -3   1 -16 749.601 189.114  19
  -2   3  16 752.880 97.6016   1
   3  -1  16 753.230 245.841   6
  -2   3  16 731.017 158.152  33
   2  -3 -16 902.965 260.543  32
  -1  -2  16 843.455 146.460  33
   1   2 -16 801.718 258.474  32
  -3   1 -16 814.807 107.125  32
   2  -3 -19 500.892 194.747  19
   3  -1  19 305.091 159.825  18
  -3   1 -19 417.546 199.609  19
  -2   3  19 384.657 83.9099   1
  -1  -2  19 243.881 175.163   6
   3  -1  19 436.630 251.639   6
  -2   3  19 616.257 254.959   6
   1   2 -19 429.371 261.545  32
   2  -3 -19 315.058 239.180  32
  -3   1 -19 417.596 99.3577  32
  -1  -2  19 411.928 138.854  33
  -2   3  19 384.491 154.219  33
   3  -1  22 12548.7 477.585  18
   2  -3 -22 12832.1 548.971  19
  -3   1 -22 13903.5 579.638  19
  -2   3  22 11675.6 379.833   1
  -3   1 -22 13468.0 387.707   1
   3  -1  22 13791.5 605.873   6
  -2   3  22 13715.5 602.974   6
  -1  -2  22 12967.0 505.785   6
   2  -3 -22 13452.5 593.072  32
  -1  -2  22 13163.1 474.351  33
  -2   3  22 12989.4 494.367  33
   1   2 -22 12089.6 554.161  32
  -3   1 -22 10829.8 390.475  32
  -3   1 -25 31066.4 978.323  19
   2  -3 -25 29549.8 964.419  19
   3  -1  25 31398.3 872.395  18
   3  -1  25 29485.3 1012.40   6
  -2   3  25 31706.7 1026.87   6
  -1  -2  25 28969.4 912.317   6
   1   2 -25 29114.0 942.350  32
  -1  -2  25 30619.3 880.329  33
   2  -3 -25 30431.1 998.255  32
  -2   3  25 31171.8 908.447  33
   2  -3 -28 6342.30 392.150  19
   3  -1  28 6101.59 297.057  18
  -3   1 -28 6264.91 388.686  19
  -1  -2  28 6484.18 359.518   6
   3  -1  28 6905.81 434.664   6
  -2   3  28 6603.36 437.817   6
  -2   3  28 6340.51 348.455  33
   2  -3 -28 6191.35 411.070  32
  -1  -2  28 6460.08 329.534  33
   1   2 -28 5458.90 350.089  32
   3  -1  31 2771.82 186.289  18
  -3   1 -31 2815.82 273.516  19
   2  -3 -31 3051.75 282.862  19
   1   2 -31 2894.99 148.995  24
  -3   1 -31 2731.25 144.019  24
   2  -3 -31 2735.24 135.009  24
  -2   3  31 2756.01 320.792   6
  -1  -2  31 2695.11 249.715   6
   3  -1  31 2429.86 294.695   6
   2  -3 -31 3065.41 318.122  32
  -2   3  31 2708.82 239.523  33
  -1  -2  31 2792.28 226.251  33
   3  -1  34 2960.34 178.982  18
   2  -3 -34 2626.10 265.072  19
   3  -1  34 2900.48 127.409  20
  -3   1 -34 2839.46 276.015  19
  -3   1 -34 2668.46 141.093  24
   2  -3 -34 2788.88 144.877  22
   2  -3 -34 2647.74 131.647  24
  -3   1 -34 3059.71 143.619  22
   1   2 -34 2883.44 143.883  24
   1   2 -34 2634.56 146.852  22
   3  -1  34 2451.75 296.667   6
  -2   3  34 3169.11 327.341   6
  -1  -2  34 2861.57 249.920   6
   2  -3 -34 2498.27 302.632  32
  -1  -2  34 3026.82 227.987  33
  -2   3  34 2574.20 240.160  33
  -3   1 -37 109.046 158.947  19
  -2   3  37 204.300 43.1947  20
   3  -1  37 342.181 67.5637  20
   1   2 -37 237.743 80.6026  22
   2  -3 -37 253.363 66.8559  24
  -3   1 -37 199.313 73.3794  22
  -3   1 -37 142.819 69.3443  24
   1   2 -37 179.670 71.5597  24
   2  -3 -37 136.257 77.6295  22
  -1  -2  37 198.348 153.790   6
  -2   3  37 160.474 192.762   6
   3  -1  37 156.948 152.200  33
   2  -3 -37 286.220 202.548  32
  -2   3  37 324.800 150.806  33
  -1  -2  37 368.852 142.912  33
   3  -1  40 631.001 69.7840  20
  -3   1 -40 606.367 184.460  19
   2  -3 -40 505.755 85.9685  22
   2  -3 -40 574.948 80.3161  23
   2  -3 -40 529.405 74.5386  24
  -3   1 -40 603.351 79.5123  22
  -3   1 -40 625.231 82.0804  24
   1   2 -40 776.686 89.3480  22
   1   2 -40 645.380 84.1969  24
  -1  -2  40 546.346 166.457   6
  -2   3  40 584.288 213.885   6
   2  -3 -40 582.640 202.381  32
   3  -1  40 757.228 172.949  33
  -1  -2  40 742.818 156.519  33
  -2   3  40 647.716 158.674  33
   3  -1  43 25.7295 53.4571  20
   3  -1  43-46.4955 137.160  33
   2  -3 -43 154.928 148.166  32
  -2   3  43 97.0445 134.719  33
  -1  -2  43-5.36877 130.318  33
  -3   1 -43-14.6754 66.2574  22
   2  -3 -43-62.5622 63.1342  24
   2  -3 -43-42.4429 70.5372  22
   2  -3 -43-47.5950 68.8933  23
  -3   1 -43 12.1151 64.8967  24
   1   2 -43 62.8510 65.5381  24
   1   2 -43 23.9614 72.0703  22
  -3   1 -43 40.8001 49.8028   7
  -2   3  43-143.204 187.458   6
   2  -3 -43-71.7304 63.0976   4
   1   2 -43 68.0678 49.9769   7
  -1  -2  43 85.4389 141.970   6
   2  -3 -43-5.40055 49.7351   7
   1   2 -46 861.777 71.9653   7
   3  -1  46 644.502 135.691   9
  -2   3  46 777.063 219.351   6
   2  -3 -46 813.538 72.0671   7
  -3   1 -46 866.103 73.7529   7
   1   2 -46 746.036 60.5336  38
  -1  -2  46 715.877 171.164  33
  -2   3  46 975.055 183.132  33
   3  -1  46 797.396 184.696  33
  -3   1 -46 844.704 65.5850  13
  -2   3  46 666.114 129.334  30
   1   2 -46 897.077 94.6698  22
   1   2 -46 872.700 89.9131  24
  -3   1 -46 771.172 87.1391  24
  -3   1 -46 835.542 85.8621  22
   2  -3 -46 733.104 84.8238  23
   2  -3 -46 762.085 80.7701  24
   2  -3 -46 850.104 90.0823  22
   3  -1  46 848.267 71.8816  20
  -2   3  46 651.825 109.112  17
   1   2 -49 42.2023 49.0575   7
  -1  -2  49 147.467 104.343   9
  -2   3  49-36.6707 179.868   6
   2  -3 -49 44.3684 50.6258   7
   3  -1  49 177.160 116.300   9
  -3   1 -49 14.3772 49.7417   7
   1   2 -49-30.8789 45.2086  38
   3  -1  49 121.508 137.194  33
  -1  -2  49-107.195 155.980  33
  -2   3  49 119.056 129.304  33
  -3   1 -49 271.469 50.6221  13
   1   2 -49 41.1590 46.0010  13
   2  -3 -49 6.80922 43.9738  13
  -2   3  49 2.54228 110.976  30
   2  -3 -49 19.8648 63.4766  23
  -3   1 -49 17.4313 60.8433  22
  -3   1 -49 72.0452 60.9324  24
   1   2 -49 39.5335 62.1681  24
   2  -3 -49 85.7071 59.3390  24
   1   2 -49 139.691 75.6506  22
   2  -3 -49 89.3594 67.7975  22
   3  -1  49 54.7694 47.1948  20
  -2   3  49-25.3694 79.5535  17
   2  -3 -52 2227.57 106.468   7
   3  -1  52 1887.39 162.899   9
  -1  -2  52 1733.70 150.193   9
  -3   1 -52 2198.34 105.985   7
  -2   3  52 1618.69 254.983   6
   1   2 -52 2166.48 94.8986  38
  -1  -2  52 2044.56 229.241  33
  -2   3  52 2627.57 247.485  33
   3  -1  52 2773.91 253.499  33
   2  -3 -52 2149.62 97.0182  13
   1   2 -52 2095.90 97.7876  13
  -3   1 -52 2212.70 99.2801  13
  -2   3  52 1910.84 156.224  30
   1   2 -52 2239.75 124.944  22
  -3   1 -52 2121.30 120.482  24
   2  -3 -52 2298.42 116.396  23
   2  -3 -52 2102.38 119.322  22
  -3   1 -52 2060.51 116.708  22
   2  -3 -52 2067.39 115.668  24
   3  -1  52 2290.60 98.8771  20
   2  -3 -55-86.7957 59.0671   7
  -1  -2  55 227.544 98.2600   9
   3  -1  55 292.122 114.391   9
  -3   1 -55 97.7043 49.2520   7
  -2   3  55 8.84337 164.048   6
  -2   3  55 65.7527 107.437   9
   1   2 -55 74.4821 35.6745  38
  -1  -2  55 74.8992 132.337  33
   3  -1  55 60.2839 129.955  33
  -2   3  55-6.63476 140.334  33
   1   2 -55 120.058 44.3000  13
  -3   1 -55 100.181 43.4729  13
   2  -3 -55-4.74205 45.2207  13
  -2   3  55 323.627 102.498  30
   1   2 -55 139.036 68.9502  22
  -3   1 -55 99.1065 60.4608  24
   2  -3 -55 168.739 64.3937  22
  -3   1 -55-119.203 72.4923  22
   2  -3 -55 78.3523 58.4034  23
   2  -3 -55 140.917 58.0546  24
  -2   3  55 130.238 54.7355  21
   3  -1  55 76.7297 39.7805  20
   2  -3 -58 790.656 68.8534   7
  -1  -2  58 755.769 108.157   9
  -3   1 -58 945.665 68.8676   7
   3  -1  58 882.482 123.020   9
  -2   3  58 790.069 121.124   9
   1   2 -58 940.862 56.0563  38
   3  -1  58 1018.88 174.229  33
   1   2 -58 704.820 144.137  34
  -2   3  58 944.000 181.971  33
  -1  -2  58 975.935 171.250  33
  -3   1 -58 841.630 61.1403  13
   1   2 -58 980.175 61.2337  13
   2  -3 -58 775.512 58.7478  13
  -2   3  58 808.131 107.848  30
   2  -3 -58 918.057 84.4685  22
  -2   3  58 883.845 70.3423  21
  -3   1 -58 854.606 81.3938  24
  -3   1 -58 1149.88 83.8203  22
   2  -3 -58 995.360 75.8232  23
   1   2 -58 1053.70 88.4746  22
  -1  -2  58 917.012 125.957  17
  -1  -2  61 267.303 92.7078  17
  -1  -2  61 357.129 131.841  33
  -2   3  61 376.392 138.173  33
   1   2 -61 284.325 106.072  34
   3  -1  61 472.121 143.079  33
   2  -3 -61 495.354 68.3063  22
   3  -1  61 482.182 54.5449  21
  -2   3  61 502.596 53.6625  21
  -3   1 -61 524.918 62.3206  22
  -3   1 -61 506.690 63.3384  24
  -1  -2  61 504.341 57.7834  21
   1   2 -61 572.617 68.8164  22
  -1  -2  61 443.419 93.5424   9
  -3   1 -61 437.697 52.3357   7
   2  -3 -61 448.623 51.2474   7
  -2   3  61 536.665 102.027   9
   3  -1  61 589.716 106.925   9
   1   2 -61 447.431 47.3902  13
   2  -3 -61 436.435 43.6736  13
  -2   3  64 154.220 124.287  33
  -1  -2  64 344.543 120.857  33
   3  -1  64 166.987 125.162  33
   2  -3 -64 260.592 35.6049  13
   1   2 -64 232.497 39.6613  13
   1   2 -64 279.016 53.7557  22
  -3   1 -64 406.907 51.8580  22
  -3   1 -64 343.130 53.9190  24
  -1  -2  64 374.192 48.8860  21
   3  -1  64 238.865 45.0543  21
  -2   3  64 291.907 45.1052  21
   2  -3 -64 332.702 57.5845  22
   2  -3 -64 327.431 45.9357   7
  -1  -2  64 154.494 77.6681   9
  -2   3  64 343.033 92.4184   9
   3  -1  64 195.652 88.4607   9
  -3   1 -67 831.414 69.3287  31
   2  -3 -67 981.883 48.7835  13
   1   2 -67 959.542 54.4659  13
  -2   3  67 1109.29 59.5335  21
   2  -3 -67 1150.23 72.9412  22
  -1  -2  67 1188.27 61.4041  21
   3  -1  67 986.794 58.8807  21
  -2   3  67 1017.86 99.0614   9
   3  -1  67 885.054 95.4942   9
   2  -3 -67 1207.42 61.1121   7
  -3   1 -70 58.6176 39.8896  31
   2  -3 -70 69.9793 40.6196  22
   3  -1  70-14.8095 33.2580  21
  -1  -2  70 193.209 33.1816  21
  -2   3  70 179.433 32.1720  21
   3  -1  70 173.324 63.3695   9
  -2   3  70 154.207 68.2171   9
   2  -3 -70 151.256 32.6299   7
   1   2 -70 42.3395 28.5008  13
   3  -1  73 6.83417 48.8237   9
  -2   3  73 97.8809 56.1985   9
   2  -3 -73-49.5879 27.6995   3
  -3   1 -73 40.1379 26.6319   3
  -3   1 -73-23.2955 27.7842   2
   2  -3 -73 39.3849 30.2836  22
  -2   3  76 29.0272 39.5773   9
  -2   3  76 2.73060 18.7547  21
  -3   1 -76 35.9959 19.2828   3
   2  -3 -76-26.4061 20.3386   3
   2  -3 -76-37.0426 21.0440   2
  -3   1 -76 8.63590 19.0169   2
  -2   3  79 231.223 28.8403   9
   3  -1  79 323.829 35.0052  26
  -3   1 -79 197.658 15.5268  14
  -2   3  79 310.176 18.5435  21
   2  -3 -79 200.909 20.2252   2
   2  -3 -79 194.446 19.5688   3
  -3   1 -79 271.073 19.8421   3
  -3   1 -79 242.780 19.7945   2
   3  -1  82 89.6542 18.6720  26
  -1  -2  82 84.3860 16.2023  26
   1   2 -82 76.1679 8.53841  14
   2  -3 -82 43.3040 7.89892  14
   3  -3  81 90.0396 19.3430  26
   0   3  81 102.039 25.6153  26
  -3   3 -81 74.5244 9.32372  14
   0  -3 -81 58.9281 8.36083  14
   0   3  78 431.506 42.4985   9
  -3   3 -78 474.724 22.7963  14
   3  -3  78 449.624 25.0635  21
   0   3  78 495.006 25.1751  21
   0  -3 -78 416.809 27.2935   3
   3   0 -78 436.990 27.4555   3
   0  -3 -78 413.397 27.3529   2
   3   0 -78 456.990 27.9945   2
  -3   3 -78 532.384 28.4441   2
  -3   3 -78 476.896 27.2198   3
   0   3  75 310.278 51.9834   9
   0  -3 -75 386.573 37.7380  31
   0   3  75 300.657 27.9443  21
   3  -3  75 368.473 27.9587  21
  -3   0  75 430.608 28.1908  21
  -3   3 -75 330.759 30.9040   2
   0  -3 -75 306.421 30.0719   2
  -3   3 -75 380.375 30.7948   3
   3   0 -75 294.235 29.9654   3
   0  -3 -75 344.101 30.2588   3
   3   0 -75 283.510 30.6489   2
   0   3  72 163.195 63.1897   9
   3  -3  72 88.0358 30.8510  21
  -3   0  72 337.892 32.2419  21
   0  -3 -72 272.000 38.3038  22
   0   3  72 196.611 31.5413  21
  -3   3 -72 298.945 35.7944   2
  -3   3 -72 321.133 35.1443   3
   3   0 -72 1.85178 35.3067   2
   3   0 -72 88.6225 35.3397   3
   3   0 -72 211.543 26.7774  13
   0  -3 -69 1398.54 62.3861   7
   0   3  69 1145.05 98.0477   9
  -3   0  69 898.777 86.0597   9
   3   0 -69 1226.72 57.2276  13
   0  -3 -69 1284.38 71.6906  22
   0   3  69 1295.96 62.9728  21
   3   0 -69 1135.31 70.6363  22
   3  -3  69 1393.93 63.6829  21
  -3   0  69 1565.72 64.3024  21
   3   0 -69 1101.08 67.6640   3
   3   0 -69 1115.83 68.8402   2
   3  -3  66 1125.24 103.936   9
   0   3  66 1544.19 118.718   9
  -3   0  66 1192.35 105.088   9
   0  -3 -66 1751.86 77.1962   7
   3   0 -66 1678.36 71.1107  13
  -3   3 -66 1283.19 83.3307  31
   0   3  66 1688.01 77.2633  21
  -3   0  66 1860.21 77.9932  21
   3   0 -66 1765.11 90.8290  22
   0  -3 -66 1879.01 89.5345  22
   3  -3  66 1766.52 78.1205  21
   3   0 -66 1575.64 82.7952   3
   3   0 -66 1487.12 82.8107   2
  -3   3 -63 5.13966 87.8967  34
  -3   0  63-35.3192 106.075  33
   3   0 -63-46.3272 78.6092  34
   3  -3  63 133.257 116.830  33
  -3   0  63 47.4327 42.4716  21
   0  -3 -63 48.5592 51.1822  22
   0  -3 -63 61.8485 45.5836  24
   0   3  63 6.97497 40.8868  21
   3   0 -63 70.8409 55.5538  22
  -3   0  63 8.37984 78.3787   9
   0  -3 -63 22.7701 40.0900   7
   3  -3  63 17.4422 83.2768   9
   0   3  63 107.521 91.5359   9
  -3   3 -63 21.4489 36.0616  13
   3   0 -63-13.5972 35.2655  13
   3   0 -60 932.381 134.025  34
   3  -3  60 1490.05 194.222  33
  -3   0  60 1327.35 189.643  33
   3   0 -60 1324.41 69.2146  13
   0  -3 -60 1089.54 63.2725  13
  -3   3 -60 1285.06 69.5081  13
   0  -3 -60 1241.34 84.2162  24
  -3   0  60 1406.38 78.1687  21
  -3   3 -60 1432.58 92.8313  24
   0   3  60 1335.35 75.0379  21
   0  -3 -60 1285.19 88.3660  22
   3   0 -60 1516.43 95.9232  22
  -3   3 -60 1395.47 82.2894  22
  -3   3 -60 1302.87 75.6145   7
   0  -3 -60 1338.88 74.9408   7
  -3   0  60 1014.01 112.644   9
   3  -3  60 1010.15 118.802   9
   0   3  60 983.624 125.749   9
  -3   3 -57 48.5718 46.5823   7
   0   3  57 92.8129 107.287   9
   3  -3  57 140.360 101.254   9
   0  -3 -57 44.8581 48.1405   7
  -3   0  57 59.6026 90.5810   9
   3   0 -57 60.3547 34.7130  38
  -3   0  57-147.962 140.250  33
   3  -3  57 147.894 130.325  33
   3   0 -57 101.248 42.0301  13
  -3   3 -57 92.1624 43.1839  13
   0  -3 -57 18.5206 37.2463  13
   0   3  57 4.62063 95.9569  30
  -3   0  57 2.73173 52.6630  21
   3   0 -57 92.8045 65.2579  22
   0  -3 -57-53.2100 56.7426  23
  -3   3 -57 131.032 57.9475  24
   0  -3 -57 44.9270 58.9260  22
   0  -3 -57 49.3790 52.0362  24
   0   3  57 102.285 47.4009  21
  -3   3 -57 119.031 53.6355  22
  -3   0  57 140.334 87.3191  17
   0  -3 -54 28.1430 50.7897   7
  -3   0  54-52.4985 99.9558   9
   3  -3  54 18.6535 102.350   9
   0   3  54-147.795 120.291   9
   3   0 -54-28.3491 37.4377  38
   3  -3  54 32.0893 130.067  33
  -3   0  54-127.551 142.448  33
   0  -3 -54-19.0526 39.7208  13
  -3   3 -54-5.16173 43.5955  13
   3   0 -54-16.7149 43.5927  13
   0   3  54-22.2189 99.4098  30
   0  -3 -54-1.35953 53.1998  24
   3   0 -54-49.9922 69.3689  22
  -3   3 -54-52.7203 59.8095  22
   0  -3 -54-60.9195 60.4679  22
   0   3  54 31.1867 48.5944  21
  -3   0  54-41.9673 52.5045  21
  -3   3 -54 10.2271 60.1825  24
   0  -3 -54-46.3796 58.4160  23
  -3   0  54-56.8146 81.0669  17
  -3   0  51 158.536 93.6844  17
   0   3  51 192.437 44.0561  20
   3  -3  51 167.314 47.1747  20
  -3   0  51 37.2522 138.745  33
   3  -3  51 139.110 134.760  33
  -3   3 -51 188.757 49.6274  13
   0  -3 -51 209.925 43.6316  13
   0   3  51 209.506 111.250  30
  -3   3 -51 6.59007 68.2276  22
   0  -3 -51 117.897 60.1652  24
   3   0 -51 190.308 73.4399  22
   0  -3 -51 180.506 65.0589  22
  -3   3 -51 43.7022 68.9999  24
   0  -3 -51 194.181 61.8752  23
   0   3  51 197.015 54.8925  21
   0  -3 -51 178.707 53.4890   7
   3  -3  51 246.998 114.269   9
   0   3  51-77.1720 127.830   9
   0   3  51 84.9034 171.728   6
  -3   3 -51 141.550 51.7739   7
   0   3  48 670.608 58.0003  20
   3  -3  48 671.896 60.9027  20
   3  -3  48 721.063 168.761  33
  -3   0  48 422.284 165.938  33
  -3   3 -48 648.015 62.3614  13
   0   3  48 735.096 127.414  30
  -3   3 -48 440.200 80.0233  24
   3   0 -48 712.534 82.0707  23
   0  -3 -48 631.729 81.6708  22
   0   3  48 718.511 67.8082  21
   3   0 -48 711.781 86.5360  22
   0  -3 -48 555.920 73.3564  23
  -3   3 -48 676.659 77.4364  22
   0  -3 -48 550.083 75.5308  24
   0   3  48 352.577 196.899   6
   3  -3  48 563.817 124.034   9
   0  -3 -48 650.506 67.2493   7
  -3   3 -48 731.957 69.0452   7
   0   3  48 316.924 136.662   9
  -3   0  48 295.452 157.676   6
   3  -3  45 304.190 57.4971  20
   0   3  45 358.425 51.0382  20
   3  -3  45 303.210 149.262  33
  -3   0  45 225.362 147.618  33
  -3   3 -45 274.695 53.9356  13
   0   3  45 397.166 123.473  30
  -3   3 -45 345.471 77.3132  24
   3   0 -45 279.860 72.5426  24
   0   3  45 415.569 61.9155  21
  -3   3 -45 362.729 69.9518  22
   0  -3 -45 338.378 70.3917  24
   3   0 -45 333.760 73.5727  23
   0  -3 -45 221.399 73.9770  22
   3   0 -45 435.909 81.4368  22
  -3   0  45 134.082 159.312   6
   3  -3  45 337.457 119.935   9
   0  -3 -45 338.598 59.8296   7
  -3   3 -45 420.697 61.6133   7
   0   3  45 226.225 185.161   6
   0   3  42 50.2698 42.9828  20
   0  -3 -42 22.7468 153.668  19
   3  -3  42 29.2786 52.7515  20
   3   0 -42 37.3268 65.6935  24
   0  -3 -42 88.8691 60.3542  24
   0  -3 -42-18.4834 70.8359  22
   3   0 -42 84.9321 69.7030  23
  -3   3 -42 59.2831 63.2851  22
  -3   3 -42 65.8945 66.4819  24
   3   0 -42 42.0293 71.9769  22
   0   3  42 202.942 195.094   6
   3   0 -42 31.7793 47.3344   7
  -3   0  42 43.3394 142.114   6
  -3   0  42-96.7849 135.201  33
   3  -3  42 45.5404 133.044  33
   3   0 -42-80.0217 123.760  32
   3  -3  39 323.488 62.5843  20
   0   3  39 368.285 52.0912  20
   0  -3 -39 399.154 171.332  19
   3   0 -39 347.227 73.6087  24
   0  -3 -39 380.793 82.0665  22
   3   0 -39 313.074 83.9295  22
   0  -3 -39 363.905 69.0197  24
  -3   3 -39 276.102 72.9194  24
  -3   3 -39 421.146 73.7297  22
   3   0 -39 467.284 78.2375  23
   0   3  39 421.211 218.556   6
  -3   0  39 320.535 167.886   6
   0  -3 -39 291.923 159.637  32
   3  -3  39 698.236 169.785  33
  -3   0  39 240.750 135.984  33
   3   0 -39 362.119 168.056  32
   0   3  36 2250.44 99.3031  20
   3  -3  36 2235.16 109.878  20
   0  -3 -36 2175.49 252.335  19
   3   0 -36 1968.69 129.021  22
   0  -3 -36 2251.30 129.875  22
   0  -3 -36 1989.32 115.104  24
  -3   3 -36 2200.88 119.157  22
   3   0 -36 2127.18 123.747  24
   3   0 -36 1941.65 120.581  23
   0   3  36 2459.71 307.542   6
  -3   0  36 1867.76 239.420   6
   0  -3 -36 2116.96 246.257  32
   3  -3  36 2149.14 224.375  33
  -3   0  36 2299.68 206.386  33
   3   0 -36 2294.57 276.489  32
   0  -3 -33 10048.5 500.511  19
   3  -3  33 9747.12 369.206  18
   3  -3  33 9450.49 313.682  20
  -3   3 -33 9628.29 494.221  19
   0   3  33 10175.6 304.507  20
   3   0 -33 8779.69 330.025  22
   3   0 -33 9891.24 330.376  24
   0  -3 -33 10418.2 336.850  22
   0  -3 -33 9679.84 322.906  24
   0   3  33 10475.6 558.486   6
  -3   0  33 9192.99 489.033   6
   3  -3  33 10004.3 458.683  33
   0  -3 -33 9841.76 486.795  32
   3   0 -33 10527.2 533.029  32
  -3   0  33 10127.6 437.870  33
   0  -3 -30 3993.71 326.457  19
  -3   3 -30 4108.56 316.513  19
   3  -3  30 4198.14 230.626  18
   3   0 -30 4284.55 180.849  24
   0  -3 -30 4538.87 186.921  22
   0  -3 -30 3902.91 168.088  24
   3   0 -30 4013.91 188.121  22
   0  -3 -30 3999.60 317.165  32
  -3   0  30 4291.18 266.711  33
   3   0 -30 4330.20 373.979  32
   3  -3  30 4103.70 292.828  33
  -3   0  30 3947.79 325.300   6
   0   3  30 4396.63 378.338   6
  -3   0  27 75526.7 2219.23  33
   3   0 -27 74967.1 2356.31  32
   3  -3  27 77199.6 2258.66  33
   0  -3 -27 74831.4 2291.40  32
  -3   0  27 80612.7 2332.51   6
   0   3  27 75545.2 2355.91   6
   3  -3  27 72577.9 2195.37  18
   0  -3 -27 74380.7 2306.12  19
  -3   3 -27 73442.7 2303.87  19
   3  -3  24 32787.0 1010.80  33
   0  -3 -24 31536.3 1031.51  32
  -3   0  24 32158.2 968.812  33
   3   0 -24 30551.4 1108.80  32
  -3   3 -24 28612.1 853.625   1
   0   3  24 31861.4 1097.66   6
  -3   3 -24 30636.3 1043.22  19
   0  -3 -24 30731.6 1053.37  19
   3  -3  24 27870.7 957.481  18
   0  -3 -21 124.195 187.246  32
  -3   0  21 110.104 140.903  33
   3   0 -21 277.928 284.523  32
  -3   3 -21 180.828 66.0991   1
   0   3  21 161.113 235.450   6
  -3   3 -21 293.990 191.461  19
   0  -3 -21 519.954 208.287  19
   3  -3  21 278.441 168.913  18
  -3   0  18 41.8089 132.660  33
   3   0 -18 28.0034 311.737  32
   0  -3 -18 145.432 183.599  32
   0   3  18 50.2053 89.5452   1
  -3   3 -18 99.3114 79.6884   1
   0   3  18 164.920 227.176   6
   3  -3  18 227.639 182.263  18
   0  -3 -18 202.361 182.082  19
  -3   3 -18 113.191 180.898  19
  -3   3 -15 2980.41 164.311   1
   0   3  15 2542.37 157.785   1
  -3   0  15 2750.74 191.989  33
   3   0 -15 2713.63 397.251  32
   0  -3 -15 2949.29 242.151  19
  -3   3 -15 2929.72 255.832  19
   3  -3  15 2414.03 249.587  18
  -3   3 -12 4126.85 205.934   1
   0   3  12 3188.48 182.784   1
  -3   0  12 3252.88 185.532  33
   3   0 -12 3249.63 400.952  32
  -3   3 -12 3776.93 255.948  19
   3  -3  12 2999.35 239.891  18
   0  -3 -12 3258.50 236.276  19
  -3   3  -9 1036.44 164.667   1
   0   3   9 900.660 125.813   1
   0   3   9 805.596 124.362  33
  -3   0   9 1051.75 114.229  33
   3  -3   9 917.011 94.7971  32
   0  -3  -9 951.637 155.574  19
   3   0  -9 933.715 83.4436  18
  -3   3  -9 1116.47 163.792  19
   0   3   6 1466.95 136.707   1
  -3   3  -6 2121.68 206.734   1
   0   3   6 1547.92 126.833  33
  -3   0   6 1562.72 115.130  33
   3  -3   6 1697.91 146.994  32
   3   0  -6 1683.10 102.620  34
  -3   0   6 1546.87 125.591  17
   0  -3  -6 1667.88 151.172  19
   3  -3   6 1603.14 160.200  18
  -3   3  -6 2007.11 144.640  19
   3   0  -6 1546.42 133.273  18
   0   3   3 1124.35 125.918   1
   0  -3  -3 890.230 121.491  19
   3   0  -3 939.036 150.120  18
  -3   0   3 1007.15 116.107  17
   0   3   3 999.530 120.815  33
   3   0  -3 766.831 251.226  32
  -3   0   3 1429.88 129.803  33
   3   0  -3 1128.96 80.6865  34
  -3   3  -3 1047.91 114.152  34
   3  -3   3 1342.93 182.177  32
  -3   0   0 15917.2 543.674  17
  -3   3   0 13984.9 523.965   5
   3   0   0 15320.0 612.043  32
  -3   3   0 15987.0 506.786  34
   3  -3  -3 15728.8 538.499  32
   3   0   3 11787.7 478.494  18
  -3   0  -3 11534.0 477.913  17
  -3   3   3 14765.5 485.544   1
  -3   3   3 12499.7 469.113   5
  -3   0  -6 7877.60 318.973  17
  -3   3   6 7587.18 325.492  17
   3   0   6 7715.98 363.328  18
   3  -3  -6 9689.80 342.563  19
   0   3  -6 7528.01 302.280   1
  -3   3   6 8833.85 344.231   1
  -3   3   6 7870.54 338.464  33
   3  -3  -6 10046.4 443.582  32
  -3   0  -9 7149.59 292.202  17
  -3   3   9 8128.52 322.137   1
   0   3  -9 7124.78 284.643   1
   3   0   9 7083.87 348.739  18
  -3   3   9 7139.29 277.865  17
  -3   3   9 6933.70 305.720  33
  -3   3  12 10452.6 368.864   1
   0   3 -12 8372.50 320.030   1
   3  -3 -12 10407.5 440.775  19
  -3   3  12 8240.66 306.397  17
   3   0  12 7797.49 377.966  18
  -3   3  12 8274.82 347.733  33
   3   0  15 729.315 179.522  18
  -3   3  15 830.720 105.900  17
   3  -3 -15 811.947 224.354  19
  -3   3  15 1025.73 141.455   1
   0   3 -15 651.034 116.183   1
   0  -3  15 857.362 135.305   6
   3   0  15 745.679 256.124   6
  -3   3  15 734.908 148.604  33
   3  -3 -15 1150.15 288.469  32
   3  -3 -18 2358.52 258.106  19
   3   0  18 1846.27 195.761  18
   0  -3  18 1638.35 138.954  18
  -3   3  18 2191.98 143.824   1
   0   3 -18 1695.43 133.070   1
   0  -3  18 1987.42 175.082   6
   3   0  18 2115.27 303.760   6
  -3   3  18 1686.93 184.753  33
   3  -3 -18 1848.48 298.128  32
   0  -3  18 1935.06 191.496  33
  -3   0 -18 1930.98 152.119  32
   3   0  21 586.861 150.441  18
   3  -3 -21 592.182 209.722  19
   0  -3  21 474.888 101.688  18
  -3   3  21 596.542 88.2447   1
   0  -3  21 488.103 147.384   6
   3   0  21 858.853 278.828   6
  -3   0 -21 913.207 152.229  32
   3  -3 -21 535.088 265.887  32
   0  -3  21 454.754 151.025  33
  -3   3  21 563.834 162.305  33
   3  -3 -24 13912.2 592.195  19
   0  -3  24 12759.0 409.889  18
   3   0  24 14317.5 507.275  18
  -3   3  24 13630.8 415.965   1
   0  -3  24 12930.8 520.124   6
  -3   3  24 15569.0 663.932   6
   3   0  24 15348.0 680.115   6
   0  -3  24 14271.6 523.019  33
   3  -3 -24 13887.6 625.241  32
  -3   0 -24 13840.3 479.685  32
  -3   3  24 14478.0 538.643  33
   3   0  27 58240.5 1672.20  18
   3  -3 -27 53204.0 1768.11  19
  -3   3  27 60457.5 1850.17   6
   3   0  27 55777.0 1835.63   6
   0  -3  27 52506.7 1704.20   6
   0  -3  27 59090.4 1706.24  33
  -3   0 -27 53193.6 1639.68  32
   3  -3 -27 58055.1 1824.45  32
  -3   3  27 58591.2 1725.49  33
  -3   0 -30 33676.1 1192.90  19
   3   0  30 37910.1 1084.14  18
  -3   0 -30 34374.7 1006.01  24
   3  -3 -30 33795.3 1005.03  22
  -3   3  30 36237.7 1253.82   6
   0  -3  30 33408.1 1130.38   6
   3   0  30 34790.0 1243.10   6
   3  -3 -30 37333.7 1252.27  32
  -3   3  30 36492.2 1139.29  33
   0  -3  30 37601.1 1129.13  33
  -3   0 -30 31658.8 1028.82  32
   3   0  33 1920.80 100.565  20
   3   0  33 1417.49 140.640  18
  -3   0 -33 1064.93 216.980  19
   3  -3 -33 1224.78 105.695  22
  -3   0 -33 1249.41 104.623  24
  -3   0 -33 1454.13 109.609  22
   3  -3 -33 1294.21 95.2550  24
   0   3 -33 1435.31 106.147  24
   0  -3  33 1334.09 199.800   6
  -3   3  33 1462.65 271.268   6
   3   0  33 1268.61 251.425   6
   0  -3  33 1419.21 186.164  33
  -3   3  33 2229.90 214.640  33
   3  -3 -33 1839.59 278.120  32
  -3   0 -36 42.6687 155.041  19
   3   0  36 203.237 62.0764  20
   0   3 -36 46.5580 71.0173  24
  -3   0 -36 8.74365 65.6175  24
   0   3 -36 110.791 73.2002  22
   3  -3 -36 83.1748 72.2851  23
  -3   0 -36 53.4243 74.8915  22
   3  -3 -36 88.1119 78.1488  22
   3  -3 -36 11.8080 59.2078  24
  -3   3  36 16.6107 201.609   6
   0  -3  36 55.5034 143.086   6
   3   0  36 16.3171 194.767   6
  -3   3  36 44.5167 138.208  33
   3  -3 -36 112.589 207.647  32
   0  -3  36 56.4140 132.800  33
   3   0  39 8195.95 258.550  20
  -3   0 -39 7670.78 442.524  19
   0   3 -39 7632.81 276.274  24
  -3   0 -39 7783.10 272.427  22
   3  -3 -39 7469.89 265.683  24
   3  -3 -39 7316.73 270.509  22
  -3   0 -39 7860.66 274.156  24
   3  -3 -39 7435.80 265.110  23
   0   3 -39 7859.45 272.966  22
   0  -3  39 6428.74 385.028   6
  -3   3  39 7415.29 468.306   6
   0  -3  39 8527.38 396.713  33
   3  -3 -39 7862.49 470.221  32
  -3   3  39 8456.71 406.304  33
  -3   3  42 4288.67 243.161  17
   3   0  42 4868.90 176.248  20
  -3   0 -42 4680.68 353.542  19
  -3   3  42 5148.23 315.590  33
   0  -3  42 5444.49 315.820  33
   3  -3 -42 4738.68 357.068  32
  -3   0 -42 4387.31 191.157  24
   0   3 -42 4675.50 193.164  22
   3  -3 -42 4435.92 184.587  23
   0   3 -42 4721.37 192.541  24
  -3   0 -42 4533.04 189.262  22
   3  -3 -42 4554.33 186.272  24
   3  -3 -42 4286.57 189.132  22
   3  -3 -42 4839.79 176.769   7
   0  -3  42 3719.71 287.870   6
  -3   3  42 4464.14 366.944   6
   0   3 -42 5151.22 178.501   7
  -3   0 -42 5249.80 181.767   7
   3  -3 -42 5018.34 189.082   4
   3   0  45 748.840 139.709   9
  -3   0 -45 775.596 71.0170   7
  -3   3  45 196.895 183.372   6
   0   3 -45 310.183 57.2964   7
   3  -3 -45-8.20109 66.2811   4
   3  -3 -45 166.825 56.7381   7
   0   3 -45 109.076 45.5646  38
   3  -3 -45 150.321 151.419  32
   0  -3  45 709.335 163.924  33
  -3   3  45 88.5545 143.435  33
  -3   0 -45 203.108 51.7413  13
   0   3 -45 241.336 52.0434  13
  -3   3  45 233.914 113.188  30
   3  -3 -45 184.887 73.7786  23
  -3   0 -45 178.597 72.1596  22
   3  -3 -45 261.946 67.3993  24
   0   3 -45 305.420 75.1069  24
   3  -3 -45 208.941 75.8600  22
  -3   0 -45 94.8481 67.5738  24
   0   3 -45 284.858 77.8379  22
  -3   3  45 120.937 89.1706  17
   3   0  45 255.408 59.0567  20
  -3   0 -45-15.5746 161.613  19
  -3   3  48 1760.69 266.842   6
  -3   0 -48 2512.11 114.635   7
   3   0  48 2952.49 190.534   9
   0   3 -48 2186.67 109.793   7
   3  -3 -48 2603.09 113.445   7
   0   3 -48 2130.29 98.0007  38
   0  -3  48 2259.24 233.977  33
  -3   3  48 2381.72 240.873  33
   0   3 -48 2366.87 104.796  13
  -3   0 -48 2053.23 100.123  13
  -3   3  48 2149.53 167.783  30
   3  -3 -48 2244.36 125.823  22
   3  -3 -48 2302.85 122.221  23
  -3   0 -48 1830.08 121.971  24
  -3   0 -48 2127.04 120.264  22
   0   3 -48 2222.73 127.743  22
   0   3 -48 2245.30 126.323  24
   3  -3 -48 2187.58 118.889  24
   3   0  48 2905.52 111.361  20
  -3   3  48 1738.21 162.060  17
  -3   0 -51 7814.42 253.492   7
   3   0  51 6936.26 310.787   9
   3  -3 -51 7644.29 251.241   7
  -3   3  51 5882.35 432.557   6
   0   3 -51 7709.45 252.061   7
   0   3 -51 7500.05 239.897  38
   0  -3  51 8128.61 416.722  33
  -3   3  51 8226.61 424.161  33
   0   3 -51 7761.53 244.474  13
   3  -3 -51 7485.50 241.937  13
  -3   0 -51 7291.42 241.610  13
  -3   3  51 6723.12 300.308  30
  -3   0 -51 7502.61 265.877  24
   0   3 -51 7480.01 268.549  24
   3  -3 -51 8114.37 263.778  23
  -3   0 -51 7068.37 259.010  22
   0   3 -51 8084.61 271.991  22
   3  -3 -51 7598.41 265.574  22
   3  -3 -51 7031.23 259.474  24
  -3   3  51 6544.50 321.019  17
   3   0  51 7643.02 244.873  20
   0   3 -54 1863.65 96.6023   7
  -3   3  54 1108.71 224.692   6
   3   0  54 1676.66 156.836   9
  -3   0 -54 1982.35 96.7574   7
   3  -3 -54 1624.96 94.8619   7
   0   3 -54 1548.04 78.3803  38
  -3   3  54 1571.09 220.766  33
   0  -3  54 1500.79 206.039  33
  -3   0 -54 1779.74 86.7682  13
   3  -3 -54 1693.65 85.8502  13
   0   3 -54 1850.68 86.9239  13
  -3   3  54 1464.22 138.218  30
   0   3 -54 1964.05 113.642  22
   3  -3 -54 1648.31 107.594  22
  -3   0 -54 1354.54 104.111  22
   3  -3 -54 1731.19 105.555  23
  -3   0 -54 1549.61 105.861  24
   3   0  54 1891.46 87.3619  20
  -3   3  57 995.123 204.721   6
   3   0  57 1280.59 139.305   9
  -3   3  57 1337.71 134.318   9
  -3   0 -57 1415.35 81.1538   7
   3  -3 -57 1229.61 82.3060   7
   0   3 -57 1589.49 71.1454  38
   0  -3  57 1602.44 195.196  33
  -3   3  57 1655.24 209.786  33
   0   3 -57 1107.68 171.101  34
  -3   0 -57 1404.94 73.2564  13
   3  -3 -57 1237.26 73.1322  13
   0   3 -57 1401.80 74.5304  13
  -3   3  57 1220.32 122.034  30
   3  -3 -57 1403.25 99.5396  22
   0   3 -57 1718.28 100.812  22
   3  -3 -57 1488.38 94.0620  23
  -3   0 -57 1257.05 93.7887  22
  -3   0 -57 1290.24 94.3892  24
   3   0  57 1534.73 83.3383  21
   3   0  57 1348.42 73.7019  20
   3   0  60 510.593 109.858   9
  -3   3  60 568.409 107.977   9
   3  -3 -60 595.456 57.8658   7
  -3   0 -60 657.641 58.8008   7
   0   3 -60 581.563 127.436  34
   0  -3  60 611.465 147.211  33
  -3   3  60 656.290 156.831  33
   0   3 -60 557.387 44.3172  38
   3  -3 -60 583.150 49.1856  13
   0   3 -60 641.162 51.7599  13
  -3   0 -60 569.840 67.7561  24
  -3   0 -60 632.144 68.6658  22
   3   0  60 629.188 58.8104  21
   0   3 -60 605.904 66.8197  22
   3  -3 -60 487.769 72.8748  22
   0  -3  60 453.935 102.195  17
   0   3 -63 24.3639 81.7843  34
   0  -3  63 107.016 106.095  33
  -3   3  63 24.9429 113.107  33
   3  -3 -63 19.9337 31.2928  13
  -3   3  63 123.373 87.5554   9
   3  -3 -63 8.73390 39.6727   7
   3   0  63 77.4241 89.7739   9
   0   3 -63-8.03674 41.9786  22
   3   0  63-60.8864 42.9622  21
  -3   0 -63-7.43753 48.1242  22
   3  -3 -63-58.2138 56.4410  22
  -3   0 -63 19.6312 47.0507  24
   0  -3  63 59.4938 42.0334  21
   0   3 -66 108.381 34.3309  13
   3  -3 -66 158.806 30.2143  13
   0  -3  66 126.352 39.1656  21
   3   0  66 96.5607 38.0246  21
  -3   0 -66 215.136 42.9886  22
   3  -3 -66 148.945 50.3335  22
  -3   0 -66 162.857 44.1650  24
   3   0  66 228.085 84.4009   9
  -3   3  66 150.897 78.2386   9
   3  -3 -66 179.607 38.5486   7
  -3   0 -69 476.241 53.2285  31
   3  -3 -69 525.092 33.2362  13
   0   3 -69 366.092 37.4483  13
   3  -3 -69 476.099 53.7478  22
   3   0  69 391.237 40.8615  21
   3   0  69 448.946 75.3988   9
   3  -3 -69 612.445 43.8612   7
  -3   3  69 588.026 78.7147   9
  -3   3  72 226.516 61.3931   9
   3   0  72 294.793 60.1665   9
   3  -3 -72 384.498 33.0524   7
   3  -3 -72 366.786 40.7552  22
   3   0  72 252.542 31.9259  21
  -3   3  72 312.865 33.2537  21
   3  -3 -72 258.418 34.2576   3
   3  -3 -72 279.422 35.2607   2
  -3   0 -72 319.775 41.4889  31
  -3   3  75-20.0359 19.6648  21
   3   0  75 2.11013 41.3748   9
  -3   3  75 16.9964 43.4815   9
  -3   3  78 63.3711 29.4664   9
  -3   0 -78-1.48671 12.0779  14
   0   3 -78 47.0377 13.3365  14
   3   0  78-17.3264 15.2236  21
  -3   3  78 59.1963 14.6612  21
   3  -3 -78 11.1314 16.1030   3
  -3   0 -78 45.7277 16.0296   3
   3  -3 -78 5.73749 16.3838   2
  -3   0 -78 59.7350 16.7527   2
   3   0  81 73.0872 23.0087  26
   0  -3  81 56.7023 18.5403  26
  -3   0 -81 41.6645 7.07153  14
   0   3 -81 44.8360 9.57816  14
   3   1  80-45.3469 27.2884  26
   1  -4  80-30.9484 19.8820  26
  -1   4 -80-2.44084 9.71100  14
  -3  -1 -80 2.03931 6.95689  14
  -1   4 -77-9.14634 13.5079  14
  -4   3  77 28.8300 32.6025   9
   3   1  77 25.6746 34.3252   9
   4  -3 -77-18.2393 17.3029   2
  -1   4 -77-11.5660 17.5374   2
  -1   4 -77-13.4437 17.4230   3
   4  -3 -77-18.7421 16.8057   3
   4  -3 -74 9.69688 20.8312   7
   3   1  74 8.20517 44.9570   9
  -4   3  74 32.3318 47.1314   9
  -3  -1 -74-2.54649 28.4713  31
   4  -3 -74-38.6844 25.4306  22
  -1   4 -74-12.9953 23.7059   3
  -1   4 -74-7.50149 23.9380   2
   4  -3 -74-32.5176 23.7099   3
  -4   3  71 103.074 60.9207   9
   4  -3 -71 123.557 29.5491   7
   3   1  71 88.4539 60.1305   9
  -3  -1 -71 130.480 38.1489  31
   4  -3 -71 124.447 21.4489  13
   3   1  71 0.45906 26.4517  21
   4  -3 -71 73.9796 36.6454  22
   4  -3 -71-49.4493 31.9066   2
   4  -3 -71 0.60776 30.7775   3
  -1   4 -71 91.3942 32.8941   2
  -1   4 -71 131.295 32.3082   3
  -4   3  68 64.0355 69.3836   9
   3   1  68 1.41467 70.8071   9
   4  -3 -68 23.5357 33.0658   7
  -3  -1 -68 3.11722 40.4297  31
  -3  -1 -68 31.8109 32.9963  22
  -1   4 -68-4.20448 36.1630   2
  -1   4 -68 23.6858 35.6918   3
   4  -3 -68-5.66923 23.4725  13
  -1   4 -65 78.1402 43.3057   3
  -1   4 -65 131.076 46.0705   2
  -1   4 -65 12.0409 35.0933  13
   4  -3 -65 118.371 29.8759  13
  -3  -1 -65 71.2327 43.3069  24
   4  -3 -65 4.16472 51.1154  22
   3   1  65 19.8459 35.4123  21
  -3  -1 -65 140.485 45.7274  22
  -4   3  65 153.870 79.4072   9
   3   1  65 53.2685 82.4504   9
   4  -3 -65 100.091 38.7805   7
   4  -3 -62 49.3259 33.1746  13
  -4   3  62 31.4883 87.2561   9
   3   1  62 17.8435 91.5694   9
   4  -3 -62-28.9758 40.2459   7
  -3  -1 -62 10.5687 45.4297  24
  -3  -1 -62 7.49919 47.9344  22
   4  -3 -62-81.9615 58.9927  22
   1  -4  62-22.3387 98.9533  33
  -1   4 -62-51.4167 87.2796  34
  -4   3  62-6.28573 111.756  33
   3   1  59 1243.65 133.757   9
  -4   3  59 1121.92 125.462   9
  -1   4 -59 1232.86 75.4161   7
  -3  -1 -59 1269.81 76.7738   7
   4  -3 -59 1292.69 76.0378   7
  -1   4 -59 1260.76 64.5067  38
  -4   3  59 1280.77 190.313  33
  -1   4 -59 1148.00 160.629  34
   1  -4  59 1322.71 179.899  33
  -1   4 -59 1340.27 69.6791  13
   4  -3 -59 1235.10 68.8973  13
   4  -3 -59 1270.14 93.8217  22
  -1   4 -59 1344.53 83.5942  22
   3   1  59 1212.89 75.1036  21
   4  -3 -59 1306.65 86.3404  23
  -3  -1 -59 1262.93 87.7750  24
  -3  -1 -59 1364.32 87.3990  22
   3   1  59 1300.41 70.6829  20
  -4   3  56 3288.97 318.377   6
   3   1  56 4124.69 221.708   9
  -3  -1 -56 4597.30 168.010   7
   4  -3 -56 4649.40 169.262   7
  -1   4 -56 4427.31 165.748   7
  -1   4 -56 4774.49 156.722  38
  -4   3  56 4849.84 321.289  33
  -1   4 -56 4319.71 299.749  34
   1  -4  56 4670.79 311.984  33
   4  -3 -56 4368.46 158.432  13
  -1   4 -56 4463.71 159.233  13
  -3  -1 -56 4272.17 155.368  13
  -4   3  56 3767.70 203.762  30
   4  -3 -56 4716.37 186.427  22
  -1   4 -56 5285.36 183.003  22
   4  -3 -56 4793.02 180.897  23
  -3  -1 -56 4608.04 181.169  24
   3   1  56 4600.42 165.107  21
  -3  -1 -56 4337.65 176.738  22
   3   1  56 4762.29 162.370  20
  -1   4 -53 1553.25 87.9985   7
   4  -3 -53 1432.98 88.4773   7
   3   1  53 1341.67 154.018   9
  -4   3  53 1154.66 222.105   6
  -3  -1 -53 1485.48 89.8329   7
  -1   4 -53 1326.28 72.7002  38
  -1   4 -53 216.767 184.072  34
   1  -4  53 1170.64 194.371  33
  -4   3  53 1302.36 209.543  33
  -1   4 -53 1547.96 81.0333  13
   4  -3 -53 1514.33 80.0213  13
  -3  -1 -53 1384.22 76.9124  13
  -4   3  53 1116.11 129.217  30
  -3  -1 -53 1345.34 97.5997  24
   4  -3 -53 1510.58 107.107  22
   4  -3 -53 1379.93 101.579  23
  -3  -1 -53 1128.78 95.4327  22
  -4   3  53 1225.33 87.1042  21
  -1   4 -53 1562.82 102.061  22
  -1   4 -53 1384.25 100.285  24
  -4   3  53 654.310 138.028  17
   3   1  53 1703.01 83.7004  20
   3   1  50 24985.0 820.669   9
  -3  -1 -50 27822.5 763.066   7
   4  -3 -50 26566.5 758.916   7
   4  -3 -50 26719.3 771.452   4
  -1   4 -50 27028.5 760.825   7
  -4   3  50 22554.2 989.570   6
  -1   4 -50 25647.6 748.048  38
   1  -4  50 27653.8 948.262  33
  -4   3  50 29066.5 972.620  33
  -3  -1 -50 24940.0 748.262  13
  -1   4 -50 26327.3 751.118  13
  -4   3  50 23141.3 804.571  30
   4  -3 -50 25684.3 773.246  22
  -3  -1 -50 25531.7 767.843  22
  -3  -1 -50 24160.7 772.169  24
  -1   4 -50 25562.8 776.775  24
  -4   3  50 25984.6 756.098  21
   4  -3 -50 26835.6 770.376  23
  -1   4 -50 28311.2 776.946  22
  -4   3  50 23837.3 854.326  17
   3   1  50 26605.8 753.114  20
   4  -3 -47 31554.0 886.290   7
  -4   3  47 26138.3 1118.12   6
  -1   4 -47 31554.2 887.510   7
   4  -3 -47 32274.9 898.980   4
   3   1  47 29408.5 949.094   9
  -3  -1 -47 32258.8 890.673   7
  -1   4 -47 30092.8 874.181  38
   4  -3 -47 29183.6 1075.36  32
  -4   3  47 32037.5 1084.61  33
   1  -4  47 34033.8 1078.93  33
  -3  -1 -47 29039.2 874.434  13
  -1   4 -47 31810.4 879.332  13
  -4   3  47 29334.6 940.135  30
  -1   4 -47 30054.7 903.304  24
   4  -3 -47 30028.4 900.172  22
  -3  -1 -47 29955.9 901.097  24
  -1   4 -47 32228.3 902.490  22
  -3  -1 -47 30226.2 896.043  22
   4  -3 -47 29317.6 895.593  24
   4  -3 -47 31334.0 897.392  23
  -4   3  47 29653.9 881.601  21
   3   1  47 32339.0 882.149  20
  -3  -1 -47 28669.6 1115.05  19
  -4   3  47 27538.6 977.946  17
   4  -3 -44 19825.2 603.462   7
  -4   3  44 18706.3 840.448   6
   4  -3 -44 21655.9 617.401   4
  -1   4 -44 21603.7 606.878   7
   3   1  44 19827.7 670.984   9
  -3  -1 -44 21437.5 609.088   7
   1  -4  44 22708.1 781.061  33
   4  -3 -44 21361.3 841.746  32
  -4   3  44 21261.6 787.078  33
  -1   4 -44 19594.7 591.801  38
  -1   4 -44 21219.5 597.567  13
  -1   4 -44 20589.8 617.821  22
  -1   4 -44 18333.6 617.500  24
  -3  -1 -44 19668.7 616.260  22
   4  -3 -44 20174.0 613.734  23
   4  -3 -44 19732.1 613.737  24
  -4   3  44 20461.3 601.613  21
   4  -3 -44 19218.4 616.453  22
  -3  -1 -44 19453.9 618.462  24
  -3  -1 -44 20212.2 832.634  19
  -4   3  44 19181.6 696.748  17
   3   1  44 22093.5 603.714  20
  -4   3  41 16673.5 600.171  17
   3   1  41 17872.2 509.422  20
  -4   3  41 17073.2 506.702  21
  -1   4 -41 17302.2 523.187  22
  -3  -1 -41 17706.9 527.376  22
  -3  -1 -41 15834.9 522.575  24
   4  -3 -41 16212.2 517.620  23
   4  -3 -41 16338.5 523.822  22
   4  -3 -41 16217.0 518.967  24
  -4   3  41 16136.8 747.782   6
   4  -3 -41 17715.4 762.392  32
  -4   3  41 18410.6 681.818  33
   1  -4  41 19110.4 675.784  33
  -4   3  38 613.020 112.180  17
   3   1  38 649.365 71.6927  20
  -1   4 -38 593.257 82.3219  22
   4  -3 -38 542.951 84.3101  23
  -3  -1 -38 631.250 88.1532  22
  -3  -1 -38 451.912 79.3697  24
   4  -3 -38 560.662 75.0252  24
   4  -3 -38 692.474 91.6637  22
  -4   3  38 703.239 69.4881  21
  -4   3  38 481.322 210.425   6
   1  -4  38 504.482 154.699   6
   3   1  38 525.613 219.758   6
  -4   3  38 523.672 161.505  33
   1  -4  38 670.541 157.003  33
   4  -3 -38 703.871 234.161  32
   3   1  35 9346.31 294.531  20
  -4   3  35 9503.30 375.802  17
   4  -3 -35 8694.59 307.973  22
  -1   4 -35 9319.05 305.247  22
   4  -3 -35 8856.05 303.262  23
  -3  -1 -35 9880.66 315.398  22
   4  -3 -35 8784.97 302.366  24
  -3  -1 -35 8310.79 305.323  24
   3   1  35 9084.36 527.650   6
   1  -4  35 7566.33 414.688   6
  -4   3  35 8921.71 522.255   6
  -4   3  35 9391.48 434.246  33
   1  -4  35 10110.4 434.989  33
   4  -3 -35 9420.61 538.490  32
   3   1  32 18846.4 555.924  20
  -3  -1 -32 18794.7 572.068  24
   4  -3 -32 17841.0 562.578  23
   4  -3 -32 18649.3 565.200  24
  -3  -1 -32 21330.1 579.845  22
   4  -3 -32 17130.8 568.793  22
  -4   3  32 19565.6 817.873   6
   1  -4  32 16372.7 679.702   6
   3   1  32 19418.9 822.212   6
  -4   3  32 19745.3 705.850  33
   4  -3 -32 19705.6 826.179  32
   1  -4  32 19501.6 696.126  33
  -3  -1 -32 17852.8 637.436  32
   3   1  29 106334. 2968.54  18
  -3  -1 -29 102336. 2891.02  24
  -4   3  29 103413. 3024.71  33
   1  -4  29 107292. 3014.27  33
  -3  -1 -29 102336. 2972.79  32
   4  -3 -29 104400. 3146.76  32
   3   1  29 106683. 3165.78   6
  -4   3  29 109582. 3164.16   6
   1  -4  29 93843.4 2995.67   6
  -3  -1 -26 213225. 5321.81  32
   3   1  26 185138. 5313.01  33
   1  -4  26 205170. 5330.55  33
   4  -3 -26 190163. 5449.39  32
  -4   3  26 190577. 5322.47  33
  -4   3  26 187939. 5196.83   1
   1  -4  26 174282. 5296.21   6
   3   1  26 191394. 5471.83   6
   3   1  26 198233. 5287.43  18
   1  -4  26 167876. 5224.38  18
   3   1  23 40866.5 1304.27  33
   4  -3 -23 41553.6 1434.36  32
  -4   3  23 42810.5 1314.54  33
   1  -4  23 44669.7 1325.65  33
  -3  -1 -23 47274.1 1307.30  32
  -1   4 -23 37238.5 1222.87   1
  -4   3  23 48651.8 1248.84   1
   1  -4  23 40064.6 1292.02   6
   3   1  23 45102.8 1481.21   6
   1  -4  23 38790.7 1256.58  18
   3   1  23 43048.3 1291.02  18
  -4   3  20 68.5686 143.616  33
   3   1  20 163.375 145.047  33
   4  -3 -20 176.696 269.439  32
  -1   4 -20 369.934 97.0821   1
  -4   3  20 293.603 109.498   1
   1  -4  20 226.559 143.207   6
   3   1  20 27.9376 255.280   6
  -4   3  20 70.7626 96.6123  17
   3   1  20 77.4976 127.423  18
   1  -4  20 131.633 135.244  18
   3   1  17 2595.14 205.277  33
  -4   3  17 2571.48 209.810  33
   4  -3 -17 2538.37 323.841  32
  -1   4 -17 2414.87 157.255   1
  -4   3  17 2384.10 171.013   1
   1  -4  17 2421.44 176.370   6
   3   1  17 2458.29 333.126   6
   3   1  17 2449.71 204.398  18
   1  -4  17 2390.38 166.730  18
  -4   3  17 2674.50 164.947  17
  -4   3  14 2666.87 202.297  33
   3   1  14 2547.07 196.650  33
   3   1  14 2592.74 216.340  18
  -4   3  14 2679.51 167.478  17
  -4   3  14 2483.86 184.314   1
  -1   4 -14 2684.97 163.671   1
   1  -4  14 2382.08 147.553   6
   3   1  14 2527.99 318.010   6
  -3  -1 -11 4172.80 205.362  17
  -4   3  11 4284.65 215.816  17
   3   1  11 4403.72 262.583  18
  -4   3  11 4546.20 258.003   1
  -1   4 -11 4598.40 216.212   1
  -4   3  11 4060.42 242.608  33
   3   1  11 4431.77 231.335  33
  -3  -1  -8 1853.08 152.323  17
   3   1   8 1898.71 195.598  18
  -4   3   8 1965.21 173.067  17
  -1   4  -8 2001.20 155.258   1
   4  -3  -8 2044.58 312.496  32
   3   1   8 2047.69 152.417  33
  -4   3   8 1652.83 186.069  33
  -3  -1  -5 1235.06 179.182  17
   3   1   5 1369.34 185.194  18
   4  -3  -5 1564.98 286.779  32
  -4   3   5 2065.74 220.377  33
   3   1   5 2383.23 125.877   5
   4  -3  -2 1075.32 254.236  32
  -4   3   2 966.006 164.795   5
  -1   4  -2 1423.18 115.416   6
  -3  -1  -2 805.630 162.735  17
  -3  -1   1 751.373 114.000  17
   4  -3   1 742.324 150.121  18
  -4   3  -1 616.255 126.694   5
  -1   4   1 635.119 178.701   5
  -1   4   1 708.429 139.278   6
  -4   3  -1 857.284 98.9643  34
   4  -3   1 680.759 205.357  32
  -3  -1   4 24962.6 760.582  33
   3   1  -4 27894.1 791.491  34
  -1   4   4 24461.1 827.659  33
   4  -3   4 23693.6 825.805  32
   3   1  -4 24920.2 930.204  32
  -3  -1   4 26731.9 796.808  17
   1  -4  -4 26256.7 806.880  19
   4  -3   4 25800.4 835.524  18
   3   1  -4 26713.3 791.472  18
  -4   3  -4 27164.6 781.225  19
  -4   3  -4 26423.0 836.586  17
  -1   4   4 30394.8 830.295   1
  -1   4   4 28672.8 863.498   6
  -4   3  -7 2749.24 199.291  17
  -1   4   7 2959.80 185.193   1
  -4   3  -7 2891.98 164.798  19
   4  -3   7 2475.80 221.000  18
   3   1  -7 2655.47 130.830  18
   1  -4  -7 2885.83 190.554  19
  -1   4   7 2307.56 181.590  33
  -3  -1   7 2470.21 129.953  33
   3   1  -7 2699.12 151.901  34
   4  -3   7 2176.53 180.229  32
  -1   4  10 4983.93 232.668   1
   1  -4 -10 4589.93 259.069  19
   4  -3  10 4325.45 289.279  18
  -4   3 -10 4811.23 247.759  19
   3   1 -10 4098.37 202.583  34
   4  -3  10 4122.49 202.593  32
  -3  -1  10 4401.11 195.376  33
  -1   4  13 34764.5 1013.15   1
  -4   3 -13 39706.8 1070.32   1
   1  -4 -13 32681.6 1064.21  19
   4  -3  13 32555.5 1083.03  18
  -4   3 -13 37552.0 1084.38  19
  -1   4  13 31308.3 947.889  17
   3   1 -13 30674.5 1189.78  32
  -3  -1  13 34812.5 1001.82  33
  -4   3 -16 501.689 202.317  19
   4  -3  16 382.276 204.282  18
   1  -4 -16 452.456 182.402  19
  -1   4  16 469.447 112.147   1
  -4   3 -16 571.778 140.520   1
  -1   4  16 615.769 190.921   6
   3   1 -16 442.547 359.627  32
   1  -4 -16 441.515 190.381  32
  -3  -1  16 477.473 133.712  33
   1  -4 -19 5318.81 338.776  19
   4  -3  19 4597.80 316.888  18
  -4   3 -19 5831.91 245.503   1
  -1   4  19 5065.70 230.387   1
  -1   4  19 5454.75 366.908   6
   3   1 -19 5047.25 463.112  32
  -3  -1  19 5229.23 268.953  33
   1  -4 -19 5399.59 339.643  32
   4  -3  22 6263.84 367.249  18
   1  -4 -22 8787.12 429.421  19
  -4   3 -22 7995.98 406.872  19
  -4   3 -22 8308.60 282.146   1
  -1   4  22 6428.07 273.720   1
  -1   4  22 7741.36 453.401   6
  -3  -1  22 7805.01 338.375  33
   1  -4 -22 7759.20 412.720  32
   3   1 -22 7568.81 491.488  32
  -4   3 -25 144.900 186.242  19
   1  -4 -25 155.336 185.443  19
   4  -3  25 190.273 165.594  18
  -1   4  25 7.04062 241.492   6
  -4   3 -25 95.7310 58.6402   1
   1  -4 -25 194.513 205.392  32
   4  -3  25 36.7316 195.053  33
  -3  -1  25 211.069 139.553  33
   3   1 -25 327.497 267.890  32
   1  -4 -28 11316.1 538.000  19
   4  -3  28 10885.7 467.232  18
  -4   3 -28 12426.2 557.250  19
   3   1 -28 12211.9 396.549  24
  -3  -1  28 11183.1 536.419   6
  -1   4  28 11754.4 598.905   6
   3   1 -28 11664.0 589.640  32
   1  -4 -28 11876.0 553.893  32
   4  -3  28 12382.6 535.216  33
  -3  -1  28 11644.9 471.926  33
  -4   3 -31 1190.39 208.522  19
   1  -4 -31 1137.63 213.414  19
   4  -3  31 973.559 146.632  18
   1  -4 -31 926.989 84.4226  24
   3   1 -31 884.028 99.7642  24
   3   1 -31 931.308 111.656  22
  -1   4  31 1264.83 269.374   6
  -3  -1  31 1015.30 196.138   6
   1  -4 -31 1007.83 231.510  32
  -3  -1  31 1010.23 161.529  33
   4  -3  31 941.355 198.374  33
   3   1 -31 697.741 223.922  32
  -4   3 -34 3493.73 301.560  19
  -1   4  34 3673.55 133.692  20
   4  -3  34 3582.82 214.110  18
   4  -3  34 3400.14 148.232  20
   1  -4 -34 3274.03 291.033  19
   3   1 -34 3303.70 163.737  24
   1  -4 -34 3462.81 150.934  24
   1  -4 -34 3583.29 166.070  22
   3   1 -34 3436.52 169.775  22
  -1   4  34 3757.82 351.420   6
  -3  -1  34 3295.29 281.920   6
   1  -4 -34 4093.01 332.250  32
   4  -3  34 3819.23 288.092  33
   3   1 -34 3065.62 304.440  32
  -3  -1  34 3782.73 253.243  33
   4  -3  37 673.008 75.6531  20
  -4   3 -37 788.436 187.243  19
  -1   4  37 808.180 61.7378  20
   1  -4 -37 734.581 188.280  19
   3   1 -37 789.205 89.1172  24
   3   1 -37 795.925 90.6908  23
   3   1 -37 766.639 98.9824  22
  -4   3 -37 827.943 83.5701  22
  -1   4  37 754.324 74.2315  21
   1  -4 -37 703.685 75.7606  24
   1  -4 -37 871.303 97.2069  22
  -1   4  37 945.817 240.528   6
  -3  -1  37 702.288 175.988   6
   3   1 -37 557.147 183.444  32
  -3  -1  37 824.577 157.445  33
   4  -3  37 841.159 181.693  33
   1  -4 -37 880.668 203.325  32
   4  -3  40 389.483 65.1124  20
   1  -4 -40 481.575 177.603  19
  -1   4  40 460.291 52.3397  20
   1  -4 -40 524.475 182.271  32
   4  -3  40 441.709 165.496  33
  -3  -1  40 428.461 143.992  33
   3   1 -40 335.924 75.9647  24
   3   1 -40 429.888 87.7145  22
   3   1 -40 466.037 78.3876  23
  -1   4  40 505.755 64.5413  21
   1  -4 -40 432.206 79.6392  22
   1  -4 -40 458.509 68.1299  24
  -4   3 -40 434.819 71.0108  22
  -1   4  40 611.063 219.606   6
  -3  -1  40 274.982 155.575   6
   1  -4 -43 196.810 149.119  19
  -1   4  43 272.028 75.2932  17
  -1   4  43 269.546 47.2205  20
   4  -3  43 272.056 61.4348  20
  -3  -1  43 139.581 133.121  33
   1  -4 -43 311.996 158.384  32
   4  -3  43 244.122 145.518  33
  -4   3 -43 223.793 50.5889  13
  -4   3 -43 320.120 69.2940  22
   1  -4 -43 219.350 62.0305  24
  -4   3 -43 206.356 69.0662  24
  -1   4  43 309.015 59.2063  21
   3   1 -43 137.930 72.3181  24
   3   1 -43 305.289 74.6837  23
   1  -4 -43 229.360 76.7369  22
   3   1 -43 270.029 82.4078  22
   3   1 -43 322.766 58.8448   4
   3   1 -43 376.043 57.2332   7
   1  -4 -43 333.498 58.2678   7
  -4   3 -43 338.180 60.6315   7
  -3  -1  43 339.366 155.020   6
  -1   4  43 344.204 197.933   6
  -1   4  46 2412.07 102.241  20
   4  -3  46 2349.83 110.999  20
   4  -3  46 2207.92 240.580  33
  -3  -1  46 2340.15 230.252  33
  -4   3 -46 2407.67 107.252  13
  -1   4  46 2330.99 181.536  30
  -4   3 -46 2406.43 130.955  24
   1  -4 -46 1969.00 119.775  23
  -4   3 -46 2342.54 119.847  22
   1  -4 -46 2191.05 121.565  24
  -1   4  46 2383.24 112.459  21
   3   1 -46 2344.30 136.110  22
   1  -4 -46 2249.16 128.316  22
   3   1 -46 2353.16 125.288  23
  -3  -1  46 1935.97 229.822   6
   4  -3  46 2085.75 172.243   9
   3   1 -46 2656.64 120.076   4
  -4   3 -46 2658.53 117.951   7
   3   1 -46 2586.74 114.014   7
  -1   4  46 2092.56 294.199   6
   1  -4 -46 2517.37 115.017   7
   4  -3  49 1401.01 82.1821  20
  -1   4  49 1578.26 77.8990  20
  -3  -1  49 1519.49 196.675  33
   4  -3  49 1458.40 203.422  33
  -4   3 -49 1482.26 81.6699  13
  -1   4  49 1124.24 148.816  30
  -4   3 -49 1391.99 93.5703  22
   1  -4 -49 1435.80 96.3152  23
   3   1 -49 1436.58 109.228  22
   1  -4 -49 1272.68 98.9251  22
  -1   4  49 1393.43 85.6181  21
  -4   3 -49 1280.58 100.866  24
   1  -4 -49 1261.96 93.8986  24
   4  -3  49 1402.92 150.395   9
   3   1 -49 1568.47 86.5926   7
  -4   3 -49 1423.72 88.4205   7
  -1   4  49 1262.62 238.627   6
   1  -4 -49 1539.81 87.9057   7
  -1   4  49 1277.45 157.472   9
   3   1 -52 382.199 57.2181   7
  -1   4  52 266.236 124.350   9
   1  -4 -52 327.498 57.5746   7
   4  -3  52 303.187 115.197   9
  -4   3 -52 281.675 57.1720   7
  -1   4  52 309.711 176.907   6
   3   1 -52 265.061 46.9332  38
   4  -3  52 281.706 148.148  33
  -3  -1  52 440.486 144.678  33
  -4   3 -52 319.725 50.8358  13
  -1   4  52 415.398 115.917  30
   1  -4 -52 332.687 66.9541  23
  -4   3 -52 318.279 62.9081  22
   3   1 -52 292.173 78.7395  22
  -1   4  52 305.779 57.9072  21
   1  -4 -52 361.487 70.6322  22
   1  -4 -52 282.785 62.3938  24
  -4   3 -52 213.449 69.8212  24
   4  -3  52 352.295 52.9259  20
  -3  -1  52 357.257 104.839  17
   1  -4 -55 44.0332 49.1737   7
  -1   4  55-148.819 180.446   6
  -3  -1  55 31.0511 90.2833   9
   4  -3  55 136.321 106.200   9
  -4   3 -55 108.891 47.9259   7
  -1   4  55 31.5317 110.800   9
   3   1 -55 36.1035 48.2276   7
   3   1 -55 14.6711 38.1491  38
   4  -3  55 177.647 136.467  33
  -3  -1  55 31.2327 119.102  33
   3   1 -55 111.473 42.9507  13
  -4   3 -55 103.380 43.6184  13
  -1   4  55 62.4583 103.193  30
   1  -4 -55 128.214 53.4239  24
   3   1 -55 81.9180 67.6050  22
   1  -4 -55 147.522 56.3937  23
  -4   3 -55 100.371 59.8122  24
  -4   3 -55 99.4640 53.9415  22
   1  -4 -55 82.6499 59.1156  22
  -1   4  55 126.066 50.8740  21
  -3  -1  55 34.4572 53.5534  21
  -3  -1  55 67.6759 81.8682  17
   4  -3  55 129.297 42.3234  20
  -3  -1  58 46.3568 89.0794   9
   1  -4 -58 9.50101 47.8875   7
   4  -3  58 128.789 99.8007   9
  -1   4  58 6.76628 107.073   9
   3   1 -58-8.40852 46.3471   7
   3   1 -58 47.4848 35.3006  38
   3   1 -58-9.95283 93.7418  34
   4  -3  58-38.6302 125.611  33
  -3  -1  58-49.3484 115.135  33
  -4   3 -58 54.4834 40.7799  13
   3   1 -58 58.2292 40.2074  13
  -1   4  58-46.2320 99.8722  30
  -4   3 -58 77.3123 56.2283  24
   1  -4 -58 10.7387 51.7346  23
   3   1 -58-36.3545 67.6380  22
   1  -4 -58 100.726 50.8053  24
  -1   4  58 14.5034 47.3225  21
  -4   3 -58 11.2055 46.2226  22
   1  -4 -58 53.0593 56.7095  22
  -3  -1  58 2.64145 48.0761  21
  -3  -1  58 121.774 80.1690  17
   4  -3  61 2386.02 156.522   9
  -3  -1  61 2089.38 144.658   9
  -1   4  61 2438.54 165.030   9
   1  -4 -61 2968.39 116.488   7
   3   1 -61 2945.45 116.364   7
   3   1 -61 2847.74 124.473   2
   3   1 -61 2785.02 122.658   3
   3   1 -61 2623.10 103.893  38
   3   1 -61 2569.91 199.655  34
  -3  -1  61 3115.54 252.317  33
   4  -3  61 3116.14 254.981  33
   3   1 -61 2990.67 109.409  13
   3   1 -61 3296.33 136.530  22
  -1   4  61 2964.32 115.341  21
  -3  -1  61 3094.16 116.713  21
   1  -4 -61 3079.54 129.164  22
  -4   3 -61 2988.57 130.506  24
   1  -4 -61 2704.52 123.002  24
  -3  -1  61 2522.90 189.018  17
  -1   4  64 889.235 136.008   5
  -3  -1  64 647.440 91.1937   9
   4  -3  64 817.010 100.370   9
   1  -4 -64 989.446 62.4976   7
  -1   4  64 877.372 110.819   9
  -3  -1  64 968.422 155.044  33
   4  -3  64 900.658 158.846  33
  -4   3 -64 848.349 71.8051  31
   3   1 -64 940.462 56.0763  13
  -1   4  64 988.565 62.2868  21
   3   1 -64 1013.56 76.2496  22
   4  -3  64 996.018 62.5960  21
  -3  -1  64 1035.40 62.5715  21
   1  -4 -64 1051.76 74.2574  22
  -4   3 -64 1042.01 74.6687  24
   3   1 -64 838.316 67.3987   2
   3   1 -64 838.958 66.5780   3
  -1   4  67 1207.43 106.413   9
   1  -4 -67 1258.46 64.3649   7
   4  -3  67 986.188 94.0686   9
  -4   3 -67 1009.32 70.8227  31
   1  -4 -67 1367.79 77.1271  22
  -1   4  67 1232.77 64.6833  21
   4  -3  67 1254.35 64.5366  21
  -3  -1  67 1471.70 65.6468  21
   3   1 -67 1149.17 74.5434  22
   3   1 -67 1257.01 72.9721   2
   3   1 -67 1119.18 70.6631   3
   3   1 -67 1238.53 60.0913  13
   1  -4 -70 4033.39 127.266   7
   4  -3  70 2729.35 142.797   9
  -1   4  70 3275.49 155.894   9
  -3  -1  70 4196.75 127.848  21
   4  -3  70 3831.93 126.978  21
  -1   4  70 3859.52 127.652  21
   1  -4 -70 4204.65 138.512  22
   3   1 -70 3593.24 132.998   3
   3   1 -70 3560.74 133.606   2
   3   1 -70 3749.57 122.416  13
  -1   4  73 1994.51 105.277   9
   3   1 -73 2177.03 74.7782  13
   1  -4 -73 2372.45 86.3755  22
  -3  -1  73 2442.19 79.5742  21
  -1   4  73 2176.62 79.4436  21
   4  -3  73 2027.58 78.0567  21
  -4   3 -73 2144.64 82.4930   3
  -4   3 -73 2191.02 83.5524   2
   3   1 -73 2109.57 84.7725   2
   3   1 -73 2095.22 83.9449   3
  -1   4  76 1122.30 67.6807   9
   1  -4 -76 1017.35 54.4971  31
  -4   3 -76 1111.82 42.2915  14
   4  -3  76 1132.72 45.0256  21
  -3  -1  76 1266.61 46.2576  21
  -1   4  76 1246.88 46.8802  21
   1  -4 -76 1074.71 48.3139   2
  -4   3 -76 1165.75 49.0872   3
   3   1 -76 1140.27 48.6905   3
  -4   3 -76 1165.91 49.5078   2
   3   1 -76 1165.78 49.5369   2
   1  -4 -76 1025.36 47.1504   3
  -1   4  79 259.730 32.4549   9
   4  -3  79 213.962 28.9990  26
  -4   3 -79 177.014 14.1649  14
  -3  -1  79 232.444 16.8934  21
   3   1 -79 172.233 17.2124   2
   3   1 -79 182.467 17.1945   3
   1  -4 -79 155.962 17.8482   2
   1  -4 -79 151.025 17.4528   3
  -1   4  82-16.4622 18.5411  26
   3   1 -82 8.25710 6.69613  14
  -2   4 -81-8.13237 8.04709  14
   2   2  78 7.37381 31.9237   9
  -2   4 -78-3.14698 11.5396  14
   2  -4  78-3.84584 13.0162  21
   4  -2 -78-25.7889 16.2854   2
  -2   4 -78-14.4825 16.6929   2
  -2   4 -78 3.26115 15.6895   3
   4  -2 -78-28.7828 15.8474   3
  -4   2  75 59.8808 40.9324   9
   2   2  75 86.1573 44.1363   9
  -2  -2 -75 23.7735 27.6501  31
   2   2  75-1.00578 19.2778  21
   2  -4  75 32.6984 18.2926  21
  -2   4 -75 42.4349 23.5790   2
   4  -2 -75 7.57546 20.9605   3
   4  -2 -75-6.89018 22.2167   2
  -2   4 -75 45.3959 22.5529   3
   4  -2 -72 74.7146 26.8568   7
  -4   2  72-43.4214 55.0795   9
   2   2  72 11.4389 56.3236   9
  -2  -2 -72 65.4019 35.2639  31
   4  -2 -72 41.4253 31.4533  22
   2   2  72 4.78357 24.4184  21
   4  -2 -72-19.0334 28.9882   3
  -2   4 -72 54.7580 29.3569   2
  -2   4 -72 61.0953 28.6118   3
   4  -2 -72-49.9224 30.5111   2
   4  -2 -72 41.2452 20.1486  13
  -2   4 -69 26.1441 32.7872   3
  -2   4 -69 70.5707 36.7045   2
  -2  -2 -69 36.9247 36.6583  22
  -4   2  69 26.4493 29.1699  21
   2   2  69-80.9898 72.0285   9
   4  -2 -69 49.8198 31.1833   7
  -4   2  69 25.9487 62.3274   9
   4  -2 -69 11.6196 24.5274  13
  -2   4 -66 86.0768 41.2053   3
  -2   4 -66 72.6228 41.7808   2
   4  -2 -66 49.2495 28.5942  13
  -2   4 -66-48.7713 33.8149  13
  -2  -2 -66 98.3318 43.7845  22
  -2  -2 -66 68.1326 40.5832  24
   4  -2 -66-74.8688 51.7747  22
  -4   2  66 53.2712 34.0415  21
  -4   2  66 77.8072 72.1159   9
   2   2  66 21.2189 78.9568   9
   4  -2 -66 66.7376 36.1182   7
   4  -2 -63 115.928 35.7340  13
  -2   4 -63 14.1192 35.4590  13
   4  -2 -63 15.8221 39.6368   7
  -2  -2 -63-42.9742 41.2704   7
   2   2  63 70.2385 88.8650   9
   2   2  63 88.3847 88.3700   5
  -4   2  63 48.5784 82.1675   9
   4  -2 -63 14.9384 53.7424  22
  -2  -2 -63 61.7021 46.6813  24
   2   2  63-7.60584 38.8836  21
  -4   2  63 25.3781 39.0883  21
  -2  -2 -63 55.3443 49.5533  22
   4  -2 -63-82.7785 80.7214  34
  -2   4 -63 5.06466 85.6540  34
   2  -4  63 22.4859 101.634  33
  -4   2  63 91.8528 112.516  33
   4  -2 -60 1921.14 86.5776  13
  -2   4 -60 1889.78 86.6352  13
  -4   2  60 1577.49 136.019   9
  -2  -2 -60 1941.57 92.6470   7
   4  -2 -60 1951.59 94.4569   7
   2   2  60 1887.25 148.007   9
   4  -2 -60 2049.01 109.754  22
  -2  -2 -60 1897.59 102.405  22
  -4   2  60 2177.72 95.4645  21
   2   2  60 1996.47 92.0180  21
  -2  -2 -60 1993.28 105.360  24
  -4   2  60 2378.46 225.387  33
   2  -4  60 2124.51 213.418  33
  -2   4 -60 1800.92 188.445  34
   2  -4  57 3980.81 284.167  33
  -4   2  57 4182.22 296.299  33
  -2   4 -57 3646.88 272.490  34
   2   2  57 3822.13 136.704  20
   4  -2 -57 3733.94 137.260  13
  -2   4 -57 3812.24 137.264  13
  -2  -2 -57 3425.23 131.309  13
  -2   4 -57 3789.45 160.480  24
   4  -2 -57 4091.75 157.467  23
  -2  -2 -57 3421.65 152.722  22
   4  -2 -57 4022.51 165.203  22
   2   2  57 3711.55 142.643  21
  -4   2  57 3869.87 145.247  21
  -2   4 -57 4298.39 156.492  22
  -2  -2 -57 3671.10 157.161  24
   4  -2 -57 3473.85 144.759   7
  -4   2  57 3045.77 186.984   9
   2   2  57 3464.80 200.864   9
  -2  -2 -57 3908.71 146.340   7
  -2  -2 -54 331.496 59.1384   7
   2   2  54 343.035 123.740   9
   4  -2 -54 244.040 59.5648   7
  -4   2  54 269.234 154.438   6
  -2   4 -54 410.553 45.4457  38
   2  -4  54 576.429 153.431  33
  -4   2  54 347.945 149.103  33
  -2  -2 -54 321.266 47.4078  13
  -2   4 -54 373.538 52.3420  13
   4  -2 -54 404.221 52.5456  13
  -2  -2 -54 232.601 63.9790  24
   2   2  54 429.085 58.7333  21
  -2   4 -54 345.053 68.1113  22
  -4   2  54 345.247 59.1649  21
  -2  -2 -54 249.317 66.5095  22
  -2   4 -54 309.279 69.9634  24
   4  -2 -54 392.787 72.9996  23
   4  -2 -54 475.177 79.4951  22
  -4   2  54 199.745 92.0284  17
   2   2  54 346.618 51.2219  20
   2   2  51 11428.1 433.868   9
   4  -2 -51 12568.9 372.210   7
  -2  -2 -51 12167.4 373.605   7
  -4   2  51 10169.2 560.539   6
  -2   4 -51 10985.4 356.498  38
   2  -4  51 13042.5 550.257  33
  -4   2  51 12778.4 560.084  33
  -2   4 -51 12323.5 364.743  13
  -2  -2 -51 11402.0 359.047  13
   2   2  51 10399.7 421.056  30
  -2  -2 -51 11466.4 370.333  23
   4  -2 -51 12682.4 386.905  23
   4  -2 -51 11875.3 386.937  22
  -2  -2 -51 11572.5 380.610  22
   2   2  51 11897.9 367.559  21
  -2  -2 -51 11802.6 384.635  24
  -2   4 -51 11587.4 387.241  24
  -4   2  51 12183.7 369.795  21
  -2   4 -51 12995.6 386.740  22
  -4   2  51 11122.8 466.593  17
   2   2  51 12768.1 365.335  20
  -4   2  48 6967.91 451.843   6
   2   2  48 7487.66 326.062   9
   4  -2 -48 8131.00 267.903   4
  -2  -2 -48 8006.59 262.332   7
  -2   4 -48 7711.67 245.773  38
  -4   2  48 7883.98 421.374  33
   2  -4  48 8338.65 417.551  33
  -2   4 -48 7810.16 250.589  13
   2   2  48 7138.26 315.386  30
  -2   4 -48 7603.57 275.943  24
  -2   4 -48 8014.65 271.463  22
  -2  -2 -48 7391.49 271.046  24
  -4   2  48 7276.98 255.245  21
   4  -2 -48 8140.20 273.421  23
  -2  -2 -48 7574.48 258.328  23
  -2  -2 -48 7464.79 268.153  22
   4  -2 -48 7756.31 274.525  22
  -4   2  48 7390.28 349.743  17
   2   2  48 8056.09 251.101  20
  -4   2  45 3217.47 315.260   6
   2   2  45 3473.57 342.518   6
   2   2  45 3549.90 224.022   9
  -2  -2 -45 4415.44 157.334   7
  -2   4 -45 3732.26 152.078   7
   4  -2 -45 4013.07 161.355   4
  -2   4 -45 3506.25 138.120  38
  -4   2  45 3653.48 285.835  33
   2  -4  45 4479.01 298.841  33
   4  -2 -45 3371.76 296.566  32
  -2   4 -45 4019.05 146.004  13
   2   2  45 3532.61 213.509  30
  -2  -2 -45 3437.63 165.821  22
  -2   4 -45 3789.63 164.518  22
  -4   2  45 3619.05 150.452  21
   4  -2 -45 3739.40 169.715  22
   4  -2 -45 4048.29 168.076  23
   4  -2 -45 3628.15 162.336  24
  -2  -2 -45 3373.78 162.749  24
   2   2  45 4298.94 147.497  20
  -4   2  45 3439.87 226.639  17
  -4   2  42 9790.85 469.835  33
   2  -4  42 10564.5 474.387  33
   4  -2 -42 10049.8 527.760  32
   2   2  42 10421.6 316.630  20
  -4   2  42 9667.66 410.988  17
   2  -4  42 9562.53 311.946  20
  -2   4 -42 10405.9 314.733  13
  -2   4 -42 9658.40 330.730  22
  -2  -2 -42 9258.18 332.579  24
  -2  -2 -42 9858.34 337.151  22
   4  -2 -42 9805.81 331.885  23
   4  -2 -42 9284.05 330.073  24
   4  -2 -42 9441.12 334.809  22
   4  -2 -42 11261.9 334.368   4
  -2  -2 -42 10810.6 325.598   7
   2   2  42 9762.74 390.484   9
  -4   2  42 9315.16 519.856   6
  -2   4 -42 10887.4 324.539   7
   2   2  42 9510.64 551.332   6
   2   2  39 3905.26 147.532  20
   2  -4  39 3756.38 145.146  20
   4  -2 -39 3645.02 163.340  23
  -2   4 -39 3611.62 157.156  22
  -2  -2 -39 3774.73 162.953  24
  -2  -2 -39 3880.29 169.256  22
   4  -2 -39 3495.56 167.071  22
   4  -2 -39 3549.31 159.525  24
   2   2  39 3754.04 353.137   6
  -4   2  39 3749.41 330.660   6
   2  -4  39 4148.23 282.547  33
  -4   2  39 3929.32 277.154  33
   4  -2 -39 4430.63 358.272  32
   2  -4  36 298.056 62.9264  20
   2   2  36 290.794 61.3490  20
  -2  -2 -36 258.827 69.2450  24
  -2  -2 -36 366.855 84.8237  22
   4  -2 -36 261.650 81.9006  22
  -2   4 -36 261.207 70.7928  22
   4  -2 -36 362.465 81.7427  23
   4  -2 -36 275.449 69.6766  24
  -4   2  36 141.018 192.058   6
   2   2  36 296.765 205.743   6
   4  -2 -36 456.045 225.452  32
  -2  -2 -36 236.012 135.013  32
   2  -4  36 270.843 145.653  33
  -4   2  36 293.303 149.787  33
   2   2  33 1090.51 82.7883  20
   4  -2 -33 982.143 101.874  22
   4  -2 -33 1173.56 93.2279  24
   4  -2 -33 1127.62 98.9374  23
  -2  -2 -33 978.175 93.1279  24
  -2  -2 -33 1221.94 106.491  22
   2   2  33 970.494 249.055   6
  -4   2  33 1785.50 268.124   6
  -4   2  33 1099.69 180.914  33
  -2  -2 -33 1175.46 188.935  32
   4  -2 -33 1271.54 267.395  32
   2  -4  33 1089.41 182.687  33
   2  -4  30 871.519 110.573  18
   2   2  30 936.003 81.0779  20
   4  -2 -30 649.536 102.621  22
  -2  -2 -30 918.195 91.2090  24
   4  -2 -30 828.128 92.3890  24
  -2  -2 -30 978.734 189.384  32
   4  -2 -30 970.629 293.289  32
   2  -4  30 807.398 193.394  33
   2  -4  30 728.202 180.460   6
  -4   2  30 1010.55 270.816   6
   4  -2 -27 302.533 278.277  32
   2  -4  27 84.3884 218.107  33
   2   2  27 125.671 168.908  33
  -2  -2 -27 224.514 196.864  32
   2  -4  27 229.915 176.895   6
   2  -4  27 228.482 126.351  18
   2  -4  24 3230.20 265.276  33
   2   2  24 3027.18 241.776  33
  -4   2  24 3697.20 258.676  33
  -2  -2 -24 3802.65 268.451  32
   4  -2 -24 3121.57 360.616  32
  -4   2  24 3884.01 178.381   1
  -2   4 -24 3371.01 158.020   1
   2   2  24 3760.53 363.767   6
   2  -4  24 3197.28 257.227   6
   2  -4  24 3275.33 228.856  18
  -2  -2 -24 3411.29 291.961  19
   2   2  24 3326.02 206.469  18
  -4   2  21 7860.14 357.880  33
  -2  -2 -21 8583.75 366.343  32
   4  -2 -21 7805.99 488.448  32
   2   2  21 7819.98 354.153  33
  -2   4 -21 7696.40 284.917   1
  -4   2  21 7678.98 300.609   1
   2   2  21 9446.68 513.502   6
   2  -4  21 7325.70 363.265   6
  -2  -2 -21 8459.79 422.262  19
   2  -4  21 8189.35 364.798  18
   2   2  21 8268.01 333.207  18
  -4   2  18 1148.23 169.350  33
   2   2  18 1267.99 172.669  33
   4  -2 -18 1347.47 319.342  32
  -2   4 -18 1380.11 119.166   1
   2   2  18 972.003 287.634   6
   2   2  18 1265.95 152.902  18
  -2  -2 -18 1669.97 216.274  19
   2  -4  18 1452.51 181.251  18
   4  -2 -18 1167.05 90.8647  18
  -4   2  15 518.697 142.660  33
   2   2  15 535.156 143.280  33
   4  -2 -15 574.501 291.174  32
  -2   4 -15 545.297 103.419   1
   2   2  15 384.825 253.294   6
   2   2  15 421.859 133.768  18
   2  -4  15 495.658 138.631  18
  -2  -2 -15 578.947 180.184  19
  -4   2  15 473.108 115.195  17
   4  -2 -15 426.863 94.2332  18
  -4   2  12 5832.15 258.933  17
   2   2  12 6007.32 286.748  18
   4  -2 -12 6008.97 249.476  18
  -2  -2 -12 5792.78 315.404  19
  -2   4 -12 6638.33 257.016   1
   2   2  12 6213.55 276.037  33
  -4   2  12 5758.92 276.825  33
  -2  -2  -9 3429.25 165.138  17
   4  -2  -9 3824.57 200.543  18
  -2  -2  -9 3790.80 249.211  19
   2   2   9 4357.17 231.443  18
  -2   4  -9 4286.07 205.361   1
  -4   2   9 3866.65 218.199  33
   2   2   9 3957.53 193.685  33
  -2   4  -6 13540.9 456.375  34
  -4   2   6 12449.5 455.994  33
   2   2   6 12609.1 392.425  33
   4  -2  -6 12769.4 568.364  32
   4  -2  -6 12243.0 433.092  18
  -2  -2  -6 12134.6 466.981  19
   2   2   6 13404.7 445.081  18
  -2  -2  -6 10742.6 405.337  17
  -2   4  -6 13558.4 439.916   1
   2   2   6 12117.6 436.498   5
  -2  -2  -3 433.161 107.405  17
   2   2   3 501.638 112.166  18
  -2   4  -3 444.335 138.750  34
   4  -2  -3 469.081 237.052  32
   2   2   3 441.057 58.2978  33
   2   2   3 326.552 111.166   5
  -4   2   0 281.667 185.667  17
  -2  -2   0 245.097 70.8191  17
   2  -4   0 193.661 55.7737  19
  -4   2   0 324.472 108.193   5
  -2   4   0 308.184 164.135   5
   4  -2   0 261.317 217.463  32
  -2   4   0 252.651 127.598  34
   4  -2   3 13115.8 534.506  32
   2   2  -3 14716.5 477.938  34
   2   2  -3 15031.0 456.496  18
   4  -2   3 13549.1 525.548  18
   2  -4  -3 14948.1 456.754  19
  -2   4   3 13633.6 444.661  17
  -4   2  -3 13619.9 529.074  17
  -2   4   3 12368.6 527.385   5
   2   2  -6 5812.01 246.514  34
  -2  -2   6 5768.09 192.850  33
   4  -2   6 5377.10 297.821  32
  -4   2  -6 5453.51 247.754  19
   2  -4  -6 5369.63 242.080  19
   4  -2   6 5063.28 314.001  18
  -4   2  -6 5550.81 271.798  17
  -2   4   6 4980.15 213.440  17
  -2   4   6 6141.13 258.173   1
  -2   4   6 5019.56 325.370   5
  -2   4   9 1636.13 153.723  17
  -4   2  -9 1499.89 169.630  17
  -2   4   9 2262.60 162.073   1
  -4   2  -9 1704.76 165.169  19
   2  -4  -9 1958.67 183.336  19
   4  -2   9 1717.37 244.128  18
   2   2  -9 1665.02 150.913  34
  -2  -2   9 1952.56 127.528  33
  -2   4  12 2822.56 169.811   1
  -4   2 -12 2446.42 208.586  19
   2  -4 -12 2551.53 232.146  19
  -2   4  12 2229.95 128.892  17
   4  -2  12 2253.52 257.371  18
   2   2 -12 2136.08 327.112  32
  -2  -2  12 2295.20 158.134  33
  -2   4  15 306.236 108.167   1
  -2   4  15 296.995 77.2159  17
   2  -4 -15 288.243 184.152  19
  -4   2 -15 370.537 164.200  19
   4  -2  15 243.216 207.585  18
   2   2 -15 179.014 285.135  32
  -2  -2  15 218.427 124.221  33
   2  -4 -15 402.028 221.215  32
   2  -4 -18 127.937 181.617  19
   4  -2  18 21.4093 180.702  18
  -4   2 -18 142.912 175.640  19
  -2   4  18 126.520 102.736   1
  -2   4  18 196.748 209.666   6
   2   2 -18 255.098 284.715  32
   2  -4 -18-39.9185 221.597  32
  -2  -2  18 84.8224 121.532  33
   4  -2  21 369.711 178.973  18
   2  -4 -21 291.002 177.710  19
  -4   2 -21 485.536 201.642  19
  -2   4  21 228.641 87.3769   1
  -4   2 -21 423.005 109.724   1
  -2   4  21 327.255 237.102   6
   2   2 -21 317.972 278.461  32
   2  -4 -21 458.497 223.060  32
  -2  -2  21 326.703 132.085  33
  -4   2 -24 7661.34 410.902  19
   2  -4 -24 7544.80 403.700  19
   4  -2  24 6625.43 344.344  18
  -4   2 -24 7514.42 255.141   1
  -2   4  24 6253.52 248.158   1
  -2  -2  24 7001.67 377.126   6
  -2   4  24 7080.58 452.422   6
   2   2 -24 7652.78 447.324  32
   2  -4 -24 7502.41 432.643  32
  -2  -2  24 7479.23 332.772  33
   2  -4 -27 49117.5 1357.44  19
  -4   2 -27 51676.5 1378.33  19
   4  -2  27 49549.8 1264.53  18
  -2  -2  27 48254.5 1305.19   6
  -2   4  27 51207.2 1435.59   6
   2  -4 -27 49051.7 1378.68  32
  -2  -2  27 50652.3 1261.33  33
   2   2 -27 49399.9 1371.76  32
   4  -2  30 13024.3 430.954  20
   2  -4 -30 14146.5 615.096  19
   4  -2  30 14903.6 536.081  18
  -4   2 -30 14177.3 614.715  19
   2   2 -30 15363.8 454.260  24
  -2  -2  30 13241.1 569.996   6
  -2   4  30 15705.7 693.471   6
  -2   4  30 13175.8 560.159  33
  -2  -2  30 14836.6 545.052  33
   2   2 -30 12349.5 580.227  32
   2  -4 -30 14411.3 645.610  32
   4  -2  33 3903.07 227.925  18
   4  -2  33 3784.93 157.299  20
  -4   2 -33 3650.14 301.851  19
   2  -4 -33 3722.94 307.913  19
   2   2 -33 3825.54 175.229  24
   2  -4 -33 3770.59 157.322  24
   2   2 -33 4032.49 177.487  22
  -4   2 -33 3908.07 169.729  24
  -2  -2  33 3303.85 275.388   6
  -2   4  33 3880.79 354.168   6
  -2  -2  33 4039.62 261.601  33
   2  -4 -33 4134.23 338.591  32
  -2   4  33 3982.88 278.575  33
   4  -2  36 1724.39 152.469  18
   2  -4 -36 1716.91 229.545  19
  -2   4  36 1671.43 81.2967  20
  -4   2 -36 1773.25 234.887  19
   4  -2  36 1636.61 99.1075  20
   2  -4 -36 1542.07 99.3941  24
  -4   2 -36 1799.67 109.857  22
   2   2 -36 1701.58 114.242  24
  -2   4  36 1601.54 93.9361  21
   2   2 -36 1637.98 118.742  22
   2  -4 -36 1801.64 118.279  22
  -4   2 -36 1572.54 110.122  24
  -2  -2  36 1545.40 206.583   6
  -2   4  36 1888.56 281.125   6
   2  -4 -36 1886.92 260.674  32
  -2   4  36 1609.06 204.772  33
  -2  -2  36 1940.04 194.389  33
  -4   2 -39 187.443 143.482  19
  -2   4  39 200.897 79.3768  17
   4  -2  39 241.326 59.7380  20
  -2   4  39 260.638 45.3066  20
   2  -4 -39 252.523 153.439  19
   2  -4 -39 121.635 74.8211  22
  -2   4  39 277.322 59.8345  21
   2   2 -39 160.230 71.3790  24
  -4   2 -39 273.243 71.9120  22
   2   2 -39 194.827 79.9282  22
   2  -4 -39 178.432 62.3469  24
  -4   2 -39 222.579 71.5848  24
  -2  -2  39 120.895 140.284   6
  -2   4  39 137.254 197.753   6
  -2   4  39 293.483 143.583  33
   2  -4 -39 62.5074 195.547  32
  -2  -2  39 350.173 131.720  33
   4  -2  39 119.313 146.580  33
  -2   4  42-6.28992 66.9913  17
  -4   2 -42 7.64312 139.088  19
  -2   4  42 32.0907 40.4787  20
   4  -2  42-31.8706 59.7938  20
   4  -2  42 41.5250 143.467  33
  -2   4  42-23.1552 133.951  33
   2  -4 -42-123.151 174.492  32
  -2  -2  42-15.5968 128.025  33
  -2   4  42 35.5345 52.9812  21
   2   2 -42-29.4424 66.6007  24
   2  -4 -42-28.3602 68.6872  23
   2  -4 -42-18.9457 59.1694  24
   2  -4 -42-66.9946 75.7128  22
   2   2 -42 44.7121 76.1368  22
  -4   2 -42 30.5254 64.7526  24
  -4   2 -42 50.3763 62.9341  22
   2  -4 -42 24.9274 48.9867   7
   2   2 -42 56.2169 50.1710   4
  -4   2 -42 80.1378 49.6036   7
  -2   4  42 149.691 184.064   6
  -2  -2  42 69.4700 134.843   6
   2  -4 -42-11.1742 57.5711   4
   2   2 -42-10.6396 48.6688   7
  -2   4  45 85.0538 68.6960  17
   4  -2  45-5.03153 54.6946  20
   2  -4 -45 34.0442 135.444  32
  -2   4  45 30.2234 134.143  33
   4  -2  45 24.7674 150.029  33
  -2  -2  45-27.6259 137.505  33
  -4   2 -45 23.5150 45.4998  13
  -2   4  45 172.064 121.221  30
  -4   2 -45 21.4477 65.4739  22
   2  -4 -45-56.7094 71.4834  23
   2   2 -45 38.9776 72.9582  22
   2  -4 -45 42.4652 55.9005  24
  -4   2 -45 65.8504 66.1744  24
   2   2 -45-7.73183 68.7550  24
   2  -4 -45 74.9503 70.7321  22
  -2   4  45 110.314 56.9110  21
   4  -2  45 151.436 119.191   9
   2  -4 -45-1.09211 52.6706   7
  -4   2 -45 93.4662 53.4243   7
   2   2 -45 143.439 52.1581   7
  -2   4  45 28.6957 186.088   6
   4  -2  48 275.115 56.5924  20
  -2  -2  48-174.596 159.027  33
   4  -2  48 64.1199 141.409  33
  -2   4  48 254.423 147.825  33
  -4   2 -48 177.732 47.7227  13
  -2   4  48 84.2348 112.773  30
  -2   4  48 186.725 55.2457  21
   2  -4 -48 107.087 58.6600  24
   2  -4 -48 50.4967 68.5815  23
  -4   2 -48 147.033 62.3479  22
  -4   2 -48 89.7760 62.9627  24
   2  -4 -48 40.4559 67.5958  22
   2   2 -48 148.357 76.6409  22
   2   2 -48 238.186 54.3690   7
   4  -2  48 150.657 117.779   9
  -4   2 -48 123.629 53.9087   7
   2  -4 -48 147.155 52.6587   7
  -2   4  48 105.899 181.385   6
   4  -2  51 68.8825 48.6459  20
   4  -2  51 97.6803 136.392  33
  -2   4  51 26.1211 132.345  33
  -2  -2  51-83.9748 146.920  33
  -4   2 -51 11.5360 44.0913  13
   2  -4 -51 26.4133 40.3542  13
  -2   4  51-78.9601 114.884  30
   2  -4 -51 29.3422 60.6398  23
   2   2 -51-32.2510 71.1815  22
  -4   2 -51 39.0001 59.1590  22
   2  -4 -51 36.6117 54.5655  24
   2  -4 -51-15.0453 64.9307  22
  -2   4  51 27.6946 50.6528  21
  -4   2 -51-22.3990 63.8423  24
  -2  -2  51-40.7672 100.439   9
   2  -4 -51 35.4380 49.8240   7
   2   2 -51-8.47102 46.6097   7
  -2   4  51-201.433 194.903   6
   4  -2  51 15.2551 112.472   9
  -4   2 -51-5.43817 48.9006   7
   2  -4 -54 374.085 59.5199   7
   2   2 -54 369.357 57.6857   7
  -4   2 -54 329.443 57.5890   7
   4  -2  54 344.598 115.133   9
  -2   4  54 400.521 121.555   9
  -2   4  54 84.4292 178.558   6
  -2  -2  54 279.318 99.1454   9
   2   2 -54 266.869 45.6258  38
  -2  -2  54 310.181 135.593  33
  -2   4  54 387.946 154.133  33
   2   2 -54 296.077 123.359  34
   4  -2  54 542.845 155.236  33
  -4   2 -54 398.108 52.5277  13
   2  -4 -54 323.128 46.1750  13
   2   2 -54 269.941 48.5247  13
  -2   4  54 337.531 113.049  30
   2  -4 -54 437.895 63.6083  24
   2  -4 -54 292.587 67.4296  22
  -4   2 -54 294.646 66.9832  24
  -4   2 -54 373.555 66.2214  22
   2   2 -54 285.661 76.7662  22
   2  -4 -54 477.337 69.3215  23
  -2   4  54 394.531 58.6852  21
   4  -2  54 418.592 51.5795  20
   4  -2  57 316.804 109.999   9
   2  -4 -57 248.253 53.7090   7
  -4   2 -57 260.737 52.6031   7
  -2   4  57 212.587 110.501   9
  -2  -2  57 192.861 91.1957   9
  -2   4  57-62.0145 152.196   6
   2   2 -57 146.037 48.6733   7
   2   2 -57 257.982 39.7496  38
  -2   4  57 336.715 147.940  33
  -2  -2  57 224.331 128.388  33
   2   2 -57 255.776 112.338  34
   4  -2  57 263.478 138.112  33
   2   2 -57 209.386 43.8298  13
   2  -4 -57 197.314 41.6515  13
  -4   2 -57 233.191 44.8186  13
  -2   4  57 166.781 98.0146  30
  -2   4  57 241.895 51.8130  21
   2  -4 -57 294.195 65.0896  22
   2  -4 -57 222.432 55.3861  24
  -4   2 -57 399.790 61.1207  22
   2  -4 -57 267.326 60.0774  23
  -4   2 -57 261.466 63.2129  24
   2   2 -57 315.789 72.1471  22
  -2  -2  57 206.299 90.8804  17
   4  -2  57 188.692 45.1570  20
  -2  -2  60 1184.43 114.335   9
   2   2 -60 1662.06 83.6393   7
  -2   4  60 1413.05 135.617   9
   4  -2  60 1455.20 134.594   9
   2  -4 -60 1572.38 82.8903   7
   2   2 -60 1508.46 71.5393  38
  -2  -2  60 1699.78 194.283  33
   2   2 -60 1459.01 166.405  34
   4  -2  60 1730.37 202.401  33
  -2   4  60 1556.29 204.181  33
   2   2 -60 1561.18 75.5614  13
   2  -4 -60 1341.80 70.3351  13
  -2   4  60 1315.16 127.062  30
  -2  -2  60 1794.23 86.9775  21
   2   2 -60 1946.98 103.737  22
  -4   2 -60 1830.91 100.192  24
  -4   2 -60 1799.01 91.8430  22
   2  -4 -60 1662.82 97.5487  22
   2  -4 -60 1666.82 89.5661  23
  -2   4  60 1643.96 82.8362  21
  -2  -2  60 1459.35 148.238  17
   2   2 -63 1777.28 92.9326   3
   2   2 -63 1885.12 95.4995   2
   2   2 -63 1650.60 73.5430  38
   2   2 -63 1438.41 154.423  34
  -2  -2  63 1944.20 198.783  33
   4  -2  63 1969.38 208.813  33
  -2   4  63 2044.17 218.528  33
   2   2 -63 1771.14 79.0082  13
   2   2 -63 1995.94 99.9403  22
  -4   2 -63 1939.93 99.1254  24
   2  -4 -63 1899.25 100.066  22
   4  -2  63 1852.51 85.7329  21
  -2  -2  63 2063.60 89.3475  21
  -2   4  63 1834.47 85.9448  21
  -2   4  63 1705.10 133.241   9
   2  -4 -63 2006.04 87.5741   7
   2   2 -63 1770.14 85.3258   7
   4  -2  63 1464.75 125.561   9
   2   2 -66 9.31502 36.8950   7
  -2   4  66 149.696 84.8533   9
   4  -2  66 110.163 77.1161   9
   2  -4 -66 95.2794 37.8220   7
  -4   2 -66 70.3093 48.4018  31
   2   2 -66-62.1709 36.3222  13
   4  -2  66 14.0000 36.9027  21
  -4   2 -66 93.4804 44.3502  24
   2  -4 -66 79.7078 50.3135  22
  -2  -2  66 114.139 38.4502  21
  -2   4  66 67.9696 36.2573  21
   2   2 -66 55.9363 40.8947  22
   2   2 -66 54.2673 42.3946   3
   2   2 -66 45.7326 42.8786   2
   4  -2  69 932.887 86.7662   9
   2  -4 -69 1235.53 59.2484   7
   2   2 -69 1161.17 59.3052   7
  -2   4  69 970.336 93.2709   9
  -4   2 -69 932.272 66.6739  31
   4  -2  69 1139.61 58.6746  21
  -2   4  69 1242.17 59.4697  21
   2  -4 -69 1253.25 71.2628  22
  -2  -2  69 1289.93 59.5025  21
   2   2 -69 1066.04 65.3116   2
   2   2 -69 1106.46 64.4982   3
   2   2 -69 1026.72 54.1889  13
   2  -4 -72 778.633 42.0458   7
   4  -2  72 600.942 65.1879   9
  -2   4  72 559.725 72.0304   9
   2  -4 -72 676.613 50.2682  22
  -2   4  72 560.846 41.8387  21
   4  -2  72 616.984 40.5139  21
  -2  -2  72 815.721 41.8241  21
   2   2 -72 612.929 46.0409   2
   2   2 -72 537.106 44.3799   3
   2   2 -72 603.308 37.4409  13
  -2   4  75 420.582 55.6995   9
   4  -2  75 551.685 30.7710  21
  -2  -2  75 570.264 31.1842  21
  -2   4  75 486.951 31.7502  21
  -4   2 -75 526.871 33.9367   3
   2  -4 -75 471.180 33.6141   2
   2   2 -75 506.816 34.2020   3
   2  -4 -75 484.802 32.9235   3
   2   2 -75 539.883 35.6328   2
  -4   2 -75 525.422 34.7692   2
  -2   4  78 307.119 38.6832   9
   4  -2  78 376.082 37.3727  26
  -4   2 -78 252.160 17.4200  14
  -2   4  78 362.634 21.1518  21
  -2  -2  78 359.601 20.7245  21
   4  -2  78 234.400 19.5282  21
   2  -4 -78 243.596 21.7599   3
   2  -4 -78 247.571 22.3317   2
   2   2 -78 297.217 22.2963   3
  -4   2 -78 295.074 22.1696   2
  -4   2 -78 276.965 21.2953   3
   2   2 -78 270.187 22.3274   2
   4  -2  81 15.8419 18.6433  26
   2   2 -81-0.14318 8.56876  14
  -4   2 -81-11.8507 6.84919  14
   1   3  82 39.7675 18.8173  26
   4  -1 -82 32.0880 7.09969  14
  -3   4 -82 19.0522 6.53683  14
   1   3  79 45.6165 28.8134   9
   3  -4  79-18.9107 23.9956  26
  -3   4 -79 8.81506 10.4334  14
   3  -4  79-8.58079 11.2676  21
  -4   1  79-9.61052 12.0973  21
   4  -1 -79-16.6622 14.1064   3
  -1  -3 -79-3.80783 13.4479   2
   4  -1 -79-23.1435 14.5814   2
  -1  -3 -79-13.3259 13.3323   3
   1   3  76 427.864 50.6547   9
  -1  -3 -76 396.624 36.9624  31
  -3   4 -76 492.095 25.2713  14
  -4   1  76 507.907 29.0882  21
   1   3  76 456.009 27.8880  21
   3  -4  76 488.389 27.0539  21
   4  -1 -76 473.746 30.4176   3
  -3   4 -76 452.531 31.8616   2
  -3   4 -76 445.218 31.0749   3
  -1  -3 -76 464.924 30.3936   3
  -1  -3 -76 422.251 30.2959   2
   4  -1 -76 398.677 29.9690   2
  -4   1  73 489.121 57.3282   9
   1   3  73 513.717 66.1471   9
  -1  -3 -73 609.199 48.1388  31
   3  -4  73 662.618 38.0914  21
  -4   1  73 669.193 38.7002  21
   1   3  73 613.094 37.6564  21
   4  -1 -73 551.523 41.0682   2
  -3   4 -73 694.799 43.4095   2
  -3   4 -73 615.436 41.4529   3
   4  -1 -73 593.862 41.2248   3
   4  -1 -73 591.339 32.4693  13
  -4   1  70 221.186 64.5691   9
   1   3  70 257.791 72.3286   9
  -1  -3 -70 410.273 45.7253  22
   4  -1 -70 294.716 44.0665  22
   3  -4  70 378.258 37.3913  21
  -4   1  70 440.105 37.4458  21
   1   3  70 274.051 34.8085  21
   4  -1 -70 173.961 39.2888   3
   4  -1 -70 236.129 40.9019   2
  -3   4 -70 451.932 43.0409   2
  -3   4 -70 455.011 41.9348   3
   4  -1 -70 330.768 31.5088  13
  -4   1  67 262.854 73.3907   9
   1   3  67 396.630 87.0698   9
   4  -1 -67 474.946 38.5566  13
   4  -1 -67 229.174 52.6295  22
   3  -4  67 409.979 43.1874  21
   1   3  67 242.475 40.9252  21
  -1  -3 -67 402.325 52.5693  22
  -4   1  67 468.542 42.5708  21
  -3   4 -67 433.823 47.8475   3
   4  -1 -67 327.316 47.4315   2
   4  -1 -67 254.168 44.9678   3
  -3   4 -67 383.334 48.7259   2
  -4   1  64 106.123 77.8982   9
  -1  -3 -64 47.5745 40.7258   7
   1   3  64 244.273 91.6914   9
   1   3  64-12.1339 84.5532   5
  -4   1  64 80.9293 108.594  33
   3  -4  64 174.744 114.573  33
  -3   4 -64 54.5058 36.0581  13
   4  -1 -64 161.658 36.3267  13
  -3   4 -64 63.9830 40.6751  31
   1   3  64 87.1959 38.9202  21
  -1  -3 -64 132.583 50.9964  22
   4  -1 -64 72.8544 53.0578  22
  -4   1  64 160.226 41.2544  21
  -1  -3 -64 172.028 46.0248  24
   4  -1 -64 92.4781 45.6032   3
   4  -1 -64 110.540 46.4527   2
  -3   4 -61 3308.73 119.527  13
   4  -1 -61 3214.40 117.821  13
  -1  -3 -61 3228.09 124.598   7
   1   3  61 2870.35 174.769   9
  -4   1  61 2624.00 159.698   9
  -1  -3 -61 3161.04 133.913  22
  -1  -3 -61 3107.18 134.150  24
   4  -1 -61 3421.48 142.628  22
  -4   1  61 3331.45 124.876  21
   1   3  61 3206.76 123.337  21
  -4   1  61 3014.57 255.318  33
  -3   4 -61 3212.13 236.537  34
   4  -1 -61 2427.96 193.495  34
   3  -4  61 3373.82 258.781  33
  -4   1  58 1439.54 136.699   9
  -1  -3 -58 2108.54 98.1629   7
   1   3  58 1942.62 155.278   9
   3  -4  58 1736.11 141.346   9
   3  -4  58 2217.57 217.965  33
  -4   1  58 2196.04 228.944  33
   4  -1 -58 1919.75 84.6567  38
   4  -1 -58 2162.77 92.5984  13
  -3   4 -58 2084.63 91.6808  13
  -1  -3 -58 1993.25 108.849  22
  -1  -3 -58 2035.65 107.745  24
  -3   4 -58 2176.91 114.251  24
  -4   1  58 2195.08 99.2769  21
   1   3  58 2036.35 95.9286  21
   4  -1 -58 2209.13 117.925  22
  -4   1  58 1787.87 161.218  17
   3  -4  55 143.012 100.382   9
   1   3  55-56.5269 115.159   9
   4  -1 -55 49.5515 34.7481  38
   3  -4  55 69.7411 124.736  33
  -4   1  55 12.8425 130.814  33
   4  -1 -55-6.59905 39.5329  13
  -3   4 -55 48.4919 42.4196  13
  -4   1  55-61.6966 54.5527  21
   4  -1 -55 84.6334 57.5024  23
  -1  -3 -55-35.2710 60.1139  22
  -1  -3 -55-75.1268 54.8372  23
  -3   4 -55 39.0669 59.3357  24
   1   3  55 74.4451 47.3607  21
   4  -1 -55 112.155 67.9012  22
  -3   4 -55-49.8185 54.8920  22
  -1  -3 -55 12.0611 54.1422  24
  -4   1  55-38.8099 79.9875  17
   1   3  55 26.9994 39.8165  20
   1   3  52 301.811 51.6947  20
  -4   1  52 313.595 103.138  17
  -4   1  52 409.390 156.151  33
   3  -4  52 335.186 153.746  33
  -3   4 -52 243.750 52.0945  13
   1   3  52 250.241 113.134  30
  -1  -3 -52 375.561 68.9696  24
   4  -1 -52 230.495 72.8413  23
  -3   4 -52 175.984 68.2630  24
  -1  -3 -52 399.771 63.8660  23
  -3   4 -52 415.019 68.3845  22
  -1  -3 -52 288.795 69.6904  22
   1   3  52 404.948 57.8244  21
   4  -1 -52 281.063 75.5914  22
  -4   1  52 280.150 58.0005  21
   3  -4  52 456.326 113.572   9
   1   3  52 335.657 126.544   9
  -1  -3 -52 250.311 59.9926   7
  -4   1  52 374.781 157.635   6
   1   3  49-24.8644 45.9395  20
   3  -4  49 41.9538 43.2582  20
  -4   1  49 56.2705 87.7228  17
  -4   1  49-18.4877 136.454  33
   3  -4  49-124.103 137.998  33
  -3   4 -49-9.03210 45.3825  13
   1   3  49 13.5318 106.268  30
   4  -1 -49 45.0929 70.4992  22
   1   3  49 17.1923 49.5873  21
  -1  -3 -49 22.7015 58.0912  23
   4  -1 -49 79.4965 68.9261  23
  -1  -3 -49 29.7628 64.5899  22
  -1  -3 -49-4.27486 60.6343  24
  -1  -3 -49 14.5076 50.9949   7
   1   3  49-130.438 131.454   9
   1   3  49-96.2613 180.772   6
  -4   1  49 55.8259 141.793   6
   1   3  46 213.520 49.6745  20
  -4   1  46 140.262 96.0890  17
   3  -4  46 190.910 53.4056  20
  -4   1  46 93.9403 136.227  33
   3  -4  46 228.949 146.069  33
  -3   4 -46 139.487 50.8783  13
   1   3  46 123.128 114.308  30
  -1  -3 -46 215.211 64.6392  24
   1   3  46 289.431 56.9253  21
  -3   4 -46 1.29431 73.4417  22
   4  -1 -46 318.206 76.7020  23
   4  -1 -46 227.476 76.3032  22
  -1  -3 -46 218.953 72.9163  22
   1   3  46 24.2983 129.906   9
  -4   1  46-62.9825 158.797   6
   1   3  46 193.455 187.173   6
  -1  -3 -46 217.332 55.9639   7
  -4   1  43-5.53283 143.351  33
   3  -4  43 115.039 139.405  33
   4  -1 -43 7.02761 149.732  32
   3  -4  43 93.1226 54.1348  20
   1   3  43 128.248 47.9180  20
  -1  -3 -43 61.9556 159.432  19
  -3   4 -43 113.968 49.2297  13
   4  -1 -43 164.789 76.4543  22
  -3   4 -43 88.7301 59.5176  22
   4  -1 -43 201.671 73.6133  23
   4  -1 -43 5.87459 67.3999  24
  -1  -3 -43 79.0974 73.0705  22
  -1  -3 -43 114.286 63.1446  24
  -1  -3 -43 323.610 57.9556   7
  -4   1  43 15.3780 159.890   6
   1   3  43 162.235 194.947   6
   1   3  43 27.0316 130.793   9
  -1  -3 -40 7.46012 144.732  19
   3  -4  40 107.682 56.4990  20
   1   3  40 85.4929 50.2441  20
  -1  -3 -40 56.5593 59.5195  24
  -3   4 -40 55.2443 59.7156  22
  -1  -3 -40 48.3709 73.0784  22
   4  -1 -40 78.1066 74.8097  23
   4  -1 -40 116.629 63.7033  24
   4  -1 -40 88.5719 75.0377  22
   1   3  40 101.905 194.518   6
  -4   1  40 22.5451 158.182   6
   3  -4  40 99.6959 135.922  33
  -4   1  40-15.8310 131.338  33
  -1  -3 -40 46.2032 123.716  32
   4  -1 -40 38.7794 173.618  32
   1   3  37 183.943 52.8491  20
  -1  -3 -37 251.016 166.723  19
   3  -4  37 234.987 61.9316  20
   4  -1 -37 163.653 81.6662  22
   4  -1 -37 115.402 80.0973  23
  -1  -3 -37 234.640 65.9512  24
  -1  -3 -37 252.463 82.2014  22
   4  -1 -37 191.551 67.7819  24
  -3   4 -37 283.692 66.0375  22
   1   3  37 367.769 220.966   6
  -4   1  37 176.042 174.204   6
  -4   1  37 152.403 131.687  33
  -1  -3 -37 293.171 155.443  32
   3  -4  37 297.094 152.364  33
   4  -1 -37 194.766 196.352  32
  -1  -3 -34 425.775 181.857  19
   1   3  34 397.754 60.7969  20
   4  -1 -34 306.366 90.2319  22
  -1  -3 -34 383.949 86.8658  22
  -1  -3 -34 382.207 73.6147  24
   4  -1 -34 397.840 79.9077  24
   4  -1 -34 454.881 91.4675  23
  -4   1  34 431.245 196.338   6
   1   3  34 344.647 227.676   6
   3  -4  34 356.885 160.178  33
  -1  -3 -34 352.279 171.938  32
   4  -1 -34 537.550 237.882  32
  -4   1  34 316.500 147.563  33
   3  -4  31 2561.69 180.319  18
  -1  -3 -31 2381.76 262.559  19
   1   3  31 2372.75 109.927  20
   4  -1 -31 2337.47 130.673  24
   4  -1 -31 2086.73 135.848  22
  -1  -3 -31 2277.32 122.692  24
  -1  -3 -31 2475.51 140.914  22
  -4   1  31 2463.29 291.958   6
   1   3  31 2779.01 322.122   6
  -1  -3 -31 2637.43 263.622  32
   4  -1 -31 2619.05 339.239  32
  -4   1  31 2375.89 218.671  33
   3  -4  31 2352.98 236.676  33
  -1  -3 -28 72075.7 2102.50  19
   3  -4  28 62804.7 1960.12  18
  -3   4 -28 63548.2 1880.98  24
   3  -4  28 71453.4 2039.61  33
  -4   1  28 69734.7 2004.92  33
  -1  -3 -28 69547.1 2053.76  32
   4  -1 -28 69081.7 2153.83  32
   1   3  28 69510.1 2147.27   6
   1   3  25 72900.2 2234.92  33
  -4   1  25 81906.3 2254.83  33
  -1  -3 -25 80309.1 2281.79  32
   4  -1 -25 80830.1 2407.29  32
  -3   4 -25 75701.5 2132.80   1
  -4   1  25 72503.9 2141.89   1
   1   3  25 81831.4 2396.62   6
   3  -4  25 71515.5 2230.66  18
  -1  -3 -25 80396.1 2340.95  19
   4  -1 -22 11437.2 609.162  32
  -1  -3 -22 11753.2 482.832  32
  -4   1  22 12136.6 460.095  33
   1   3  22 11146.0 459.078  33
  -3   4 -22 11810.7 382.168   1
   1   3  22 11861.7 585.081   6
  -3   4 -22 11663.4 511.165  19
  -1  -3 -22 10830.6 509.099  19
   3  -4  22 9963.91 462.626  18
  -4   1  19 706.256 152.874  33
   1   3  19 693.323 158.725  33
   4  -1 -19 768.329 317.665  32
  -3   4 -19 790.433 97.0066   1
   1   3  19 614.763 258.901   6
   3  -4  19 789.837 195.745  18
  -3   4 -19 600.415 195.993  19
  -1  -3 -19 614.846 185.822  19
   4  -1 -16 3493.78 417.308  32
   1   3  16 3675.38 228.406  33
  -4   1  16 3346.08 219.328  33
  -3   4 -16 4119.71 191.328   1
   1   3  16 4321.49 334.278   6
   3  -4  16 3516.16 249.366  18
  -3   4 -16 4090.22 301.247  19
  -1  -3 -16 3717.54 269.169  19
   3  -4  13 5456.03 282.178  18
  -1  -3 -13 5266.44 302.656  19
  -3   4 -13 5941.47 313.417  19
   4  -1 -13 4676.21 208.815  18
  -4   1  13 5524.02 258.159  33
   1   3  13 5548.95 255.160  33
   1   3  13 4959.22 246.386   1
  -3   4 -13 6372.78 256.402   1
  -1  -3 -10 4223.49 263.757  19
   4  -1 -10 4081.65 212.201  18
  -3   4 -10 4581.19 239.723  19
   1   3  10 3845.67 225.294   1
  -4   1  10 4416.93 222.348  33
   1   3  10 4522.32 212.129  33
   1   3   7 3347.52 169.231  33
  -3   4  -7 3840.59 217.105  34
  -4   1   7 3498.82 197.186  33
   4  -1  -7 3524.27 381.677  32
  -1  -3  -7 3541.42 223.581  19
   4  -1  -7 3578.26 224.213  18
  -1  -3  -7 2981.41 119.423  17
   1   3   7 3325.43 207.874   1
  -3   4  -7 4167.81 221.724   1
   1   3   7 3332.90 253.686   5
  -3   4  -4 15685.0 486.859  34
   1   3   4 14170.4 433.400  33
   4  -1  -4 14555.8 627.345  32
  -4   1   4 12935.1 480.497  33
   4  -1  -4 13843.9 509.740  18
  -1  -3  -4 13223.1 420.841  17
  -1  -3  -4 13641.2 496.498  19
  -4   1   4 14288.7 486.184  17
   1   3   4 14840.3 488.428   1
   1   3   4 12683.1 477.222   5
  -4   1   1 16906.8 616.398  17
  -3   4  -1 16846.5 589.866   5
  -3   4  -1 18158.0 573.963  34
   4  -1  -1 18405.3 699.943  32
   4  -1   2 9470.92 477.560  32
   3  -4  -2 11899.9 438.140  32
  -3   4   2 9126.51 380.938  34
   3  -4  -2 12610.2 354.607  19
  -4   1  -2 9470.01 446.394  17
  -3   4   2 10126.8 382.848  17
  -3   4   2 13626.7 452.107   1
  -3   4   2 9117.24 425.765   5
  -3   4   5 20885.8 756.931  33
   3  -4  -5 25852.8 794.378  32
   4  -1   5 19816.8 757.539  32
   4  -1   5 19111.0 764.481  18
   3  -4  -5 27936.3 732.690  19
  -4   1  -5 21192.2 725.283  19
  -3   4   5 21859.5 718.347  17
  -4   1  -5 20749.6 741.726  17
  -3   4   5 21186.4 765.348   5
  -3   4   8 11222.4 445.875  17
  -4   1  -8 11284.4 443.858  17
   4  -1   8 10057.4 503.596  18
   3  -4  -8 13833.1 471.317  19
  -4   1  -8 12599.0 459.924  19
   1   3  -8 11885.9 439.695   1
  -3   4   8 14956.9 471.862   1
  -3   4   8 11053.4 451.338  33
   3  -4  -8 13206.6 537.158  32
  -4   1 -11 13125.4 483.946  17
   1   3 -11 13006.2 474.880   1
  -3   4  11 17151.2 508.624   1
  -4   1 -11 13416.0 512.877  19
   4  -1  11 11129.1 538.509  18
  -3   4  11 13684.4 458.828  17
   3  -4 -11 15299.2 536.363  19
  -3   4  11 13214.9 496.584  33
  -3   4  14 3060.81 187.115   1
  -3   4  14 2739.79 154.846  17
   4  -1  14 2536.59 259.545  18
   3  -4 -14 2791.73 240.961  19
  -4   1 -14 2662.74 233.709  19
  -3   4  14 2548.11 207.876  33
  -1  -3  14 2817.47 187.600  33
   3  -4 -14 2497.71 301.886  32
  -3   4  17 1797.21 146.762   1
  -3   4  17 1622.48 124.063  17
   3  -4 -17 1464.54 213.392  19
   4  -1  17 1711.69 223.844  18
  -4   1 -17 1898.91 220.864  19
  -1  -3  17 2024.28 170.066  33
   3  -4 -17 1925.94 296.019  32
  -3   4  17 1679.54 191.613  33
  -1  -3  20 2381.93 118.526  18
   4  -1  20 2979.27 233.246  18
  -4   1 -20 2875.50 265.357  19
  -3   4  20 3004.08 159.055  17
  -3   4  20 3048.96 164.921   1
  -1  -3  20 2971.98 217.439   6
  -4   1 -20 2813.78 143.597  32
  -3   4  20 2966.78 222.805  33
  -1  -3  20 2864.87 204.015  33
   3  -4 -20 2899.24 309.047  32
  -3   4  23 47831.1 1393.90  17
   4  -1  23 46391.0 1456.95  18
   3  -4 -23 46061.0 1511.71  19
  -4   1 -23 50141.3 1543.82  19
  -3   4  23 48871.9 1378.06   1
  -1  -3  23 46591.2 1445.85   6
  -3   4  23 51705.7 1604.77   6
   3  -4 -23 46006.9 1549.39  32
  -3   4  23 44089.1 1454.79  33
  -1  -3  23 47799.1 1437.37  33
   4  -1  26 77869.3 2255.32  18
   3  -4 -26 77514.6 2332.93  19
  -4   1 -26 85314.0 2380.67  19
  -1  -3  26 73136.6 2252.87   6
  -3   4  26 82458.9 2413.04   6
  -4   1 -26 80197.2 2146.73   1
  -3   4  26 70644.4 2140.22   1
   3  -4 -26 75657.1 2366.49  32
  -3   4  26 76021.4 2273.89  33
  -1  -3  26 80042.8 2251.79  33
  -4   1 -29 27886.9 987.759  19
   3  -4 -29 26597.1 975.218  19
   4  -1  29 27833.9 892.719  18
   1   3 -29 27821.9 804.772  24
  -4   1 -29 25594.7 796.023  24
  -1  -3  29 25179.7 905.921   6
  -3   4  29 28000.3 1045.46   6
  -1  -3  29 27623.9 901.831  33
   3  -4 -29 26651.9 1016.46  32
  -3   4  29 27993.6 936.088  33
   4  -1  32 321.156 72.2538  20
   3  -4 -32 395.868 175.410  19
   4  -1  32 209.070 110.048  18
  -4   1 -32 309.159 171.468  19
  -4   1 -32 297.241 76.3817  24
   3  -4 -32 308.373 65.0880  24
   1   3 -32 198.757 77.4144  24
  -3   4  32 375.621 225.444   6
  -1  -3  32 440.848 148.625   6
   3  -4 -32 244.882 212.782  32
  -3   4  32 780.872 175.198  33
  -1  -3  32 184.256 130.237  33
  -3   4  35 985.399 116.308  17
   4  -1  35 967.956 84.5113  20
  -4   1 -35 1043.18 199.595  19
   4  -1  35 966.859 127.647  18
   3  -4 -35 940.338 82.3439  24
   1   3 -35 927.801 93.7854  24
  -4   1 -35 869.943 91.6470  24
   1   3 -35 931.916 96.7515  22
  -4   1 -35 1219.43 97.9263  22
  -1  -3  35 884.630 173.785   6
  -3   4  35 968.471 241.641   6
  -1  -3  35 1317.36 176.729  33
   3  -4 -35 1278.59 251.704  32
  -3   4  35 1121.72 182.614  33
  -3   4  38 154.765 80.1495  17
   4  -1  38 114.801 60.7590  20
  -4   1 -38 110.397 152.280  19
   3  -4 -38 73.9357 74.3401  22
   1   3 -38 120.695 70.9211  24
  -4   1 -38 188.806 69.2441  24
   3  -4 -38 84.2470 71.6641  23
   3  -4 -38 94.8774 59.4102  24
  -4   1 -38 157.575 70.6093  22
   1   3 -38 77.1891 75.7232  22
  -3   4  38-8.95913 201.422   6
  -1  -3  38 16.6083 127.367   6
  -3   4  38 155.996 145.269  33
  -1  -3  38 150.357 125.064  33
   3  -4 -38 49.7664 202.091  32
   4  -1  41 638.590 71.5680  20
  -4   1 -41 890.160 184.957  19
  -3   4  41 702.739 103.788  17
  -3   4  41 912.076 170.973  33
  -1  -3  41 770.097 156.421  33
   3  -4 -41 583.355 219.179  32
   3  -4 -41 719.618 75.0654  24
   3  -4 -41 708.696 84.7064  23
   1   3 -41 807.120 93.0555  22
  -4   1 -41 738.800 83.1540  22
  -4   1 -41 800.575 85.8473  24
   1   3 -41 843.676 90.7786  24
   3  -4 -41 655.709 88.1576  22
  -3   4  41 622.927 221.635   6
  -1  -3  41 530.827 155.686   6
  -4   1 -44-85.5011 148.617  19
   4  -1  44 33.6847 57.1432  20
  -3   4  44 3.46373 72.5525  17
  -3   4  44-71.5768 139.404  33
   3  -4 -44 55.8762 155.292  32
  -1  -3  44 49.2710 132.890  33
  -4   1 -44 56.1878 46.8189  13
  -3   4  44 158.639 112.566  30
   3  -4 -44-17.1431 74.3384  22
   1   3 -44 76.5382 68.6846  24
  -4   1 -44 60.7995 67.3188  24
   3  -4 -44-99.7595 77.7574  23
  -4   1 -44 23.9488 65.8239  22
   3  -4 -44-42.0144 58.7966  24
   1   3 -44 88.9132 75.7248  22
   3  -4 -44 15.1995 52.5703   7
  -4   1 -44 50.3704 54.5860   7
  -3   4  44 84.6388 186.048   6
   1   3 -44 121.414 52.2990   7
   3  -4 -44 41.8836 60.2200   4
   4  -1  44 154.508 128.797   9
   4  -1  47 47.7428 51.6115  20
  -3   4  47 28.6759 71.6888  17
  -3   4  47-18.5966 138.158  33
  -1  -3  47-143.289 151.521  33
  -4   1 -47 29.3610 46.3521  13
   1   3 -47-27.8586 49.3474  13
  -3   4  47 171.692 113.247  30
   3  -4 -47-4.25406 71.4922  22
  -4   1 -47 14.5766 63.2682  22
   1   3 -47-10.8489 65.5174  24
  -4   1 -47 65.0337 63.7812  24
   3  -4 -47 12.2786 56.5881  24
   3  -4 -47-130.956 74.7651  23
   1   3 -47 91.0791 74.6638  22
  -3   4  47-95.1829 189.333   6
  -4   1 -47 64.5985 55.4459   7
   3  -4 -47-81.9063 70.0205   4
   4  -1  47 39.8242 120.880   9
   3  -4 -47 55.2670 50.9035   7
   1   3 -47 104.059 51.3120   7
  -3   4  50 322.475 206.151   6
   1   3 -50 659.384 67.1339   7
   3  -4 -50 682.963 66.5103   7
  -4   1 -50 578.541 67.0334   7
   4  -1  50 587.201 129.578   9
   1   3 -50 602.791 56.5436  38
  -3   4  50 866.432 175.770  33
  -1  -3  50 342.207 162.645  33
   1   3 -50 550.934 59.1352  13
  -4   1 -50 700.680 60.1443  13
   3  -4 -50 660.797 57.3899  13
  -3   4  50 466.312 120.445  30
   3  -4 -50 778.571 82.8573  23
  -4   1 -50 668.137 80.4028  24
   3  -4 -50 691.857 73.6296  24
   3  -4 -50 787.532 85.2437  22
   1   3 -50 686.769 86.7477  22
  -4   1 -50 704.435 76.8419  22
   4  -1  50 791.953 66.7625  20
   4  -1  53 173.916 117.121   9
   3  -4 -53-15.6537 53.2666   7
  -4   1 -53 70.7941 52.7397   7
   1   3 -53 4.11430 53.1044   7
   1   3 -53-45.3497 41.9520  38
  -3   4  53-59.8897 140.738  33
   1   3 -53-119.424 124.537  34
   3  -4 -53 70.8745 42.9573  13
  -4   1 -53 104.503 45.4001  13
   1   3 -53-14.9386 46.9127  13
  -3   4  53-120.609 114.051  30
   3  -4 -53 102.290 55.2142  24
  -4   1 -53 49.3462 61.8779  24
   3  -4 -53 70.6360 64.0530  23
   1   3 -53 59.9045 72.0641  22
  -4   1 -53 34.8441 61.8852  22
   3  -4 -53 147.052 68.0848  22
   4  -1  53 141.682 48.4716  20
  -3   4  56 1259.14 230.147   6
   1   3 -56 1713.44 93.9592   7
  -3   4  56 1843.25 153.234   9
   4  -1  56 1667.17 152.067   9
   3  -4 -56 1925.67 97.2200   7
  -4   1 -56 2028.33 96.0422   7
   1   3 -56 1829.92 82.5752  38
  -1  -3  56 2070.31 210.779  33
  -3   4  56 2042.76 223.681  33
   1   3 -56 1531.83 184.180  34
   3  -4 -56 1770.79 84.6980  13
  -4   1 -56 1907.80 86.4351  13
   1   3 -56 1837.46 86.5966  13
  -3   4  56 1473.63 143.063  30
  -4   1 -56 1929.69 109.966  24
   1   3 -56 2101.69 113.379  22
  -4   1 -56 1877.87 106.306  22
   3  -4 -56 1730.75 106.205  23
   3  -4 -56 1755.19 109.076  22
   4  -1  56 1762.07 88.4478  20
  -3   4  59 1641.45 143.101   9
   3  -4 -59 1970.02 93.5856   7
   1   3 -59 1899.45 90.9511   7
  -3   4  59 1381.98 219.850   6
  -4   1 -59 1878.42 91.1430   7
   4  -1  59 1650.46 142.704   9
   1   3 -59 1838.46 79.5060  38
  -1  -3  59 2001.41 208.073  33
  -3   4  59 2114.86 223.114  33
   1   3 -59 1561.93 174.836  34
   3  -4 -59 1696.64 79.9795  13
   1   3 -59 1832.12 83.4010  13
  -3   4  59 1707.48 134.906  30
   1   3 -59 2045.88 106.792  22
  -4   1 -59 1875.49 105.744  24
   3  -4 -59 1940.89 100.476  23
  -4   1 -59 1907.33 102.137  22
   3  -4 -59 1831.85 106.682  22
   4  -1  59 1834.07 90.1722  21
  -1  -3  59 1675.61 157.844  17
   4  -1  59 1790.54 83.6376  20
   3  -4 -62 1619.83 80.2983   7
  -3   4  62 1332.63 124.955   9
   1   3 -62 1585.05 79.3221   7
   4  -1  62 1275.48 126.036   9
   1   3 -62 1401.14 65.9365  38
   1   3 -62 1062.34 144.825  34
  -3   4  62 1488.70 194.366  33
  -1  -3  62 1475.36 185.306  33
  -3   4  62 1140.84 112.543  30
  -1  -3  62 1179.19 138.651  17
  -4   1 -62 1632.43 91.3442  24
  -1  -3  62 1548.61 81.8151  21
  -4   1 -62 1602.63 86.7452  22
   3  -4 -62 1633.02 93.0719  22
   1   3 -62 1599.66 87.4664  22
  -3   4  62 1702.13 80.6948  21
   4  -1  62 1570.75 78.7160  21
   1   3 -62 1575.49 72.6299  13
   3  -4 -62 1351.62 65.9869  13
  -4   1 -65 247.433 53.5755  31
   1   3 -65 196.434 37.8430  13
   3  -4 -65 290.263 32.2534  13
   4  -1  65 396.988 87.2776   9
   3  -4 -65 297.305 43.8201   7
  -3   4  65 296.787 87.4784   9
   1   3 -65 172.106 42.2783   7
   3  -4 -65 218.803 56.3264  22
  -1  -3  65 311.320 45.8768  21
   4  -1  65 208.244 41.5774  21
  -4   1 -65 320.560 51.7920  24
  -4   1 -65 297.178 42.3383  22
  -3   4  65 318.511 43.2211  21
  -4   1 -68 16.9595 41.7235  31
  -1  -3  68 54.5136 33.4648  21
   3  -4 -68-45.3073 46.5357  22
   4  -1  68-36.6222 33.5200  21
  -3   4  68 75.4042 33.4506  21
   4  -1  68 119.650 69.1471   9
  -3   4  68 104.576 71.4936   9
   3  -4 -68 84.1989 33.0365   7
  -3   4  71 157.186 63.6391   9
   3  -4 -71 223.462 31.9864   7
   4  -1  71 220.904 60.5620   9
  -4   1 -71 175.420 39.8283  31
  -1  -3  71 258.367 31.5914  21
   4  -1  71 123.462 29.5964  21
   3  -4 -71 185.137 40.4427  22
  -3   4  71 133.743 31.0617  21
   3  -4 -71 113.067 31.0017   3
   3  -4 -71 117.931 32.1091   2
   1   3 -71 32.0914 28.7521  13
  -3   4  74 87.9620 51.9120   9
   4  -1  74 86.1955 45.2048   9
  -3   4  74 8.50556 22.9421  21
   3  -4 -74 93.6770 28.1411  22
   4  -1  74 42.0589 20.2572  21
  -1  -3  74 72.8219 21.7352  21
  -4   1 -74 86.4422 24.1254   2
   3  -4 -74 35.4025 22.7289   3
   3  -4 -74 56.9319 23.9108   2
  -4   1 -74 71.1308 22.7176   3
  -3   4  77 5.24741 35.7259   9
   4  -1  77 29.9705 33.6293  26
  -4   1 -77-20.2536 12.4073  14
  -1  -3  77 8.54507 14.1710  21
   4  -1  77-17.4509 15.7838  21
  -3   4  77 40.5491 15.2660  21
  -4   1 -77 30.7319 16.6651   3
   3  -4 -77-0.72969 16.6805   2
  -4   1 -77 20.0704 17.2491   2
   3  -4 -77-6.00937 16.3104   3
   4  -1  80-7.87268 23.5178  26
   1   3 -80-11.6405 10.1661  14
  -4   1 -80-5.06291 7.62849  14
  -3   4  83 101.468 14.5667  26
   1   3 -83 46.4121 5.57023  14
   0   4  83 85.9823 14.2890  26
   4  -4  80 29.3813 19.0610  26
   0   4  80 14.3495 27.4859  26
  -4   4 -80 22.1538 9.18306  14
   0   4  80 50.9478 22.9677   9
   0   4  77 244.920 43.1653   9
   0  -4 -77 279.637 31.3790  31
   4  -4  77 226.739 35.9655  26
  -4   4 -77 259.450 18.8334  14
   4  -4  77 276.231 21.5861  21
  -4   0  77 345.898 22.7325  21
   0   4  77 257.500 21.3536  21
  -4   4 -77 325.723 25.1473   2
  -4   4 -77 305.009 24.4520   3
   0  -4 -77 247.759 23.4015   2
   4   0 -77 296.840 24.4221   3
   0  -4 -77 258.888 23.0505   3
   4   0 -77 269.346 24.4660   2
   0   4  74 1707.44 93.1770   9
   0  -4 -74 1575.12 76.3392  31
  -4   0  74 2025.80 68.1640  21
   0   4  74 1876.94 67.2084  21
   4  -4  74 1800.54 66.5150  21
   4   0 -74 1812.14 71.5420   2
  -4   4 -74 1868.51 71.4305   3
  -4   4 -74 1839.15 72.0201   2
   4   0 -74 1734.83 70.3131   3
   4   0 -74 1763.92 62.4855  13
  -4   4 -74 1828.77 63.0596  14
   0   4  71 2303.91 121.890   9
   0  -4 -71 2700.81 101.447  22
   4  -4  71 2459.73 92.2633  21
  -4   0  71 2790.69 92.6668  21
   0   4  71 2624.96 92.9014  21
   4   0 -71 2335.81 96.9098   3
   4   0 -71 2414.86 98.4447   2
  -4   4 -71 2620.45 98.7136   2
  -4   4 -71 2690.75 98.2528   3
   4   0 -71 2534.07 87.9397  13
   0   4  68 886.239 94.8983   9
   0  -4 -68 848.758 54.0243   7
  -4   0  68 679.373 80.5756   9
   4   0 -68 906.606 49.0777  13
  -4   0  68 1109.61 54.1268  21
   0   4  68 791.257 53.0290  21
   4  -4  68 983.445 55.7812  21
   4   0 -68 869.562 64.5454  22
   0  -4 -68 980.453 65.4599  22
   4   0 -68 781.369 58.8839   3
   4   0 -68 820.457 60.8167   2
   0   4  65 741.250 101.809   9
  -4   0  65 403.580 81.2740   9
   0  -4 -65 490.222 50.6813   7
   4   0 -65 550.842 45.1152  13
  -4   4 -65 413.760 54.1398  31
   0   4  65 509.238 49.2260  21
   4   0 -65 545.550 64.6558  22
  -4   0  65 635.224 50.4829  21
   0  -4 -65 665.092 61.5092  22
   4  -4  65 658.385 52.1032  21
   4   0 -65 547.820 56.7233   2
   4   0 -65 535.037 55.6299   3
   4   0 -62 3329.81 134.138   3
   4   0 -62 3340.45 135.711   2
   4   0 -62 3160.17 116.129  38
   4  -4  62 3978.53 278.784  33
   4   0 -62 2574.30 196.106  34
  -4   0  62 3406.95 262.449  33
   4   0 -62 3431.32 121.136  13
  -4   4 -62 2938.33 135.544  31
   0  -4 -62 3690.30 141.019  22
  -4   4 -62 3580.05 143.455  24
  -4   0  62 3675.16 128.466  21
   0   4  62 3559.93 126.755  21
   0  -4 -62 3264.26 135.570  24
   4   0 -62 3797.24 146.196  22
   0   4  62 2982.72 176.713   9
   0  -4 -62 3537.86 128.792   7
   4  -4  62 2550.00 157.835   9
  -4   0  62 2638.62 157.389   9
   0   4  62 3731.72 236.558   5
   0   4  59 540.065 117.558   9
  -4   0  59 358.225 93.9901   9
   4  -4  59 509.832 104.231   9
   0  -4 -59 497.629 55.8104   7
   4   0 -59 554.224 47.0038  38
  -4   0  59 609.556 151.807  33
   4   0 -59 547.679 109.463  34
   4  -4  59 419.465 146.332  33
  -4   4 -59 517.012 50.9382  13
   4   0 -59 582.574 51.3362  13
   0  -4 -59 642.545 66.1234  24
  -4   0  59 475.600 56.2049  21
   0  -4 -59 531.123 67.2249  22
  -4   4 -59 612.646 71.6931  24
   0  -4 -59 571.919 60.7142  23
   0   4  59 564.383 55.4648  21
   4   0 -59 484.422 74.2161  22
  -4   0  59 553.120 106.475  17
   0   4  56 124.839 110.944   9
  -4   0  56 172.434 95.7860   9
   4  -4  56 160.380 102.895   9
   0  -4 -56-6.98038 52.6931   7
  -4   4 -56 160.972 49.7239   7
   4   0 -56 87.8327 38.2741  38
  -4   0  56 50.3806 123.610  33
   4  -4  56 130.148 124.109  33
   4   0 -56 58.1910 85.1165  34
   4   0 -56 187.471 42.7081  13
  -4   4 -56 183.565 43.7645  13
   0   4  56 102.446 101.677  30
   0  -4 -56 194.033 54.6400  23
   0  -4 -56 151.052 54.8005  24
   0  -4 -56 144.841 59.7573  22
   4   0 -56 184.942 67.1804  22
  -4   0  56 101.647 50.5566  21
   0   4  56 158.224 50.6925  21
  -4   4 -56 164.203 63.7505  24
  -4   0  56 149.353 84.5624  17
  -4   0  53 165.858 92.6429  17
   0   4  53 131.776 43.3535  20
   4  -4  53 224.557 47.6005  20
  -4   0  53 50.4356 127.539  33
   4  -4  53 312.897 143.799  33
  -4   4 -53 205.702 48.3607  13
   0   4  53 230.499 112.253  30
   0  -4 -53 216.496 61.7202  23
  -4   4 -53 168.672 65.6579  24
  -4   4 -53 184.279 56.7858  22
   0  -4 -53 162.694 58.8214  24
   0   4  53 180.008 54.0444  21
  -4   0  53 149.959 53.8539  21
   4   0 -53 208.075 74.4937  22
   0  -4 -53 194.617 64.7098  22
   0  -4 -53 197.457 52.7735   7
  -4   4 -53 192.982 55.5061   7
   0   4  53 198.565 122.051   9
   4   0 -53 266.980 53.0759   7
   4  -4  53 186.624 108.515   9
   4  -4  50 76.8099 47.8540  20
  -4   0  50 4.49423 85.4266  17
   0   4  50-22.5484 43.2562  20
   4  -4  50 19.3181 137.816  33
  -4   0  50-37.1917 128.230  33
  -4   4 -50 83.5853 46.6400  13
   0   4  50 120.671 109.553  30
   4   0 -50 114.075 63.8121  23
   0  -4 -50 52.3462 57.4991  24
  -4   0  50-8.67972 54.0646  21
   0   4  50 86.2899 51.1055  21
   0  -4 -50 10.8160 63.7283  22
   4   0 -50-19.9651 71.5787  22
  -4   4 -50-34.6957 59.8334  22
   0  -4 -50-4.65582 59.7958  23
   4  -4  50 141.541 112.885   9
   4   0 -50 27.5065 47.6752   7
   0   4  50 69.4424 170.274   6
   0  -4 -50 104.748 51.4961   7
   0   4  50-97.6972 124.932   9
  -4   0  47 232.271 94.9128  17
   0   4  47 235.385 49.1021  20
   4  -4  47 193.588 53.4422  20
   4  -4  47 192.871 143.532  33
  -4   0  47 195.586 135.077  33
  -4   4 -47 278.012 52.0287  13
   0   4  47 253.695 117.892  30
   0  -4 -47 174.975 62.7618  24
   0   4  47 255.458 56.3585  21
  -4   4 -47 249.898 60.3156  22
   0  -4 -47 213.505 72.7211  22
   4   0 -47 243.974 76.9061  22
   4   0 -47 226.969 73.4862  23
  -4   0  47 96.2434 139.178   6
   4   0 -47 241.116 53.2610   7
   4   0 -47 310.461 57.6277   4
   0  -4 -47 212.862 55.5274   7
   4  -4  47 418.064 121.301   9
   0   4  47 40.5126 133.173   9
   0   4  47 139.569 182.704   6
   4  -4  44 387.223 62.2055  20
   0   4  44 323.143 52.0445  20
   0  -4 -44 362.892 163.930  19
  -4   0  44 252.049 141.595  33
   4  -4  44 277.376 152.394  33
  -4   4 -44 296.559 54.1655  13
   0   4  44 327.974 121.647  30
  -4   4 -44 373.911 65.4362  22
   4   0 -44 277.400 76.8369  23
   4   0 -44 294.745 79.8241  22
   0  -4 -44 307.652 77.1634  22
   0  -4 -44 293.052 65.7778  24
   0   4  44 290.700 57.0082  21
   0   4  44 440.510 212.622   6
   4   0 -44 430.786 62.1848   4
   0  -4 -44 325.843 58.6506   7
   4   0 -44 289.646 55.8243   7
  -4   0  44 550.907 171.304   6
   0   4  41 22.7372 43.1816  20
   4  -4  41 63.9614 55.3053  20
   0  -4 -41 7.54405 138.177  19
   4   0 -41 10.1345 48.3826   4
   0  -4 -41 52.9917 72.1176  22
   0  -4 -41 45.4967 55.6719  24
  -4   4 -41 14.3479 56.0618  22
   4   0 -41 78.9417 72.5218  23
   0   4  41 79.5771 54.4418  21
   4   0 -41 12.4926 75.1223  22
  -4   0  41 35.2442 148.720   6
   0   4  41 19.1707 191.187   6
   4   0 -41-83.7759 156.941  32
   4  -4  41 93.2085 143.713  33
   0  -4 -41 65.4148 142.607  32
  -4   0  41 110.291 126.554  33
   0  -4 -38 260.599 161.482  19
   0   4  38 210.526 49.6339  20
   4  -4  38 249.097 62.9941  20
   4   0 -38 170.704 70.6301  24
   0   4  38 257.105 60.4486  21
   0  -4 -38 276.073 65.1845  24
  -4   4 -38 265.921 64.5675  22
   4   0 -38 262.073 84.7925  22
   4   0 -38 266.644 78.4758  23
   0  -4 -38 294.237 82.7044  22
   0   4  38 241.260 205.127   6
  -4   0  38 267.638 170.323   6
   0  -4 -38 259.926 162.804  32
   4  -4  38 364.997 159.818  33
   4   0 -38 236.997 187.383  32
  -4   0  38 313.697 136.188  33
   4  -4  35 556.518 110.928  18
   0   4  35 654.783 60.6482  20
   0  -4 -35 652.015 184.487  19
   4   0 -35 611.282 85.0565  24
   0  -4 -35 697.936 77.3518  24
   0  -4 -35 598.383 94.5977  22
   4   0 -35 624.524 97.0475  22
   4   0 -35 579.141 89.6012  23
   0   4  35 896.231 253.596   6
  -4   0  35 609.203 187.088   6
   0  -4 -35 652.931 205.433  32
  -4   0  35 738.785 154.509  33
   4  -4  35 560.676 175.875  33
   4   0 -35 896.619 235.104  32
  -4   4 -32 453.212 178.330  19
   4  -4  32 256.486 118.857  18
   0   4  32 371.611 56.3030  20
   0  -4 -32 308.390 174.735  19
   4   0 -32 286.933 96.5960  22
   0  -4 -32 284.730 68.3212  24
   4   0 -32 201.672 82.8851  24
   0  -4 -32 364.617 88.9451  22
   0   4  32 361.317 231.993   6
  -4   0  32 390.583 196.753   6
   0  -4 -32 390.076 190.431  32
  -4   0  32 243.341 140.159  33
   4   0 -32 412.105 238.028  32
   4  -4  32 189.609 171.356  33
   0  -4 -29 853.470 198.959  19
   4  -4  29 954.324 161.157  18
  -4   4 -29 1062.07 205.054  19
  -4   0  29 942.441 169.387  33
   0  -4 -29 1067.77 215.817  32
   4  -4  29 963.180 212.239  33
   4   0 -29 1102.89 279.956  32
   4   0 -29 1024.84 108.401  24
  -4   4 -29 956.559 94.5773  24
   4   0 -29 1002.90 120.038  22
   0   4  29 1137.17 275.073   6
   4   0 -26 169.090 261.149  32
  -4   0  26 53.3221 145.943  33
   0  -4 -26 172.133 191.444  32
   0  -4 -26 184.315 207.837  19
  -4   4 -26 52.3055 170.947  19
   0   4  26-37.2724 248.363   6
  -4   4 -26 85.3375 62.7947   1
  -4   0  23 9320.63 393.040  33
   4   0 -23 8903.21 553.854  32
   0   4  23 8374.72 401.221  33
   0  -4 -23 9441.81 451.791  32
   4  -4  23 7866.39 416.138  18
   0  -4 -23 8794.46 454.202  19
  -4   4 -23 8747.45 436.356  19
   0   4  23 9057.92 505.549   6
  -4   4 -23 9582.98 322.194   1
  -4   0  20 1286.34 168.733  33
   0  -4 -20 1501.46 204.974  32
   4   0 -20 1137.30 340.783  32
   0   4  20 1378.03 179.039  33
   0  -4 -20 1303.93 215.234  19
   4  -4  20 1433.64 225.555  18
  -4   4 -20 1369.65 205.765  19
   0   4  20 1638.45 260.541   6
  -4   4 -20 1639.16 127.895   1
   0   4  20 1254.48 135.270   1
  -4   0  17 44.8375 127.885  33
   0   4  17 90.3256 136.601  33
   4   0 -17 75.4613 352.732  32
   0  -4 -17 98.4025 173.796  19
  -4   4 -17 113.955 153.569  19
   4  -4  17-20.9770 183.343  18
   0   4  17 173.929 199.017   6
   0   4  17 71.6289 110.129   1
  -4   4 -17 79.1046 110.734   1
  -4   4 -14 795.257 163.717  19
   4   0 -14 746.590 55.1390  18
   0  -4 -14 817.054 177.879  19
   4  -4  14 942.322 202.314  18
   4   0 -14 781.043 371.912  32
  -4   0  14 741.199 135.381  33
   0   4  14 805.412 146.221  33
  -4   4 -14 886.000 157.654   1
   0   4  14 765.454 133.813   1
   0   4  11 5424.15 260.619  33
  -4   0  11 5385.77 245.719  33
   4  -4  11 5168.89 218.911  32
  -4   4 -11 6160.10 285.064  19
   4  -4  11 5924.52 309.281  18
   4   0 -11 5351.22 207.493  18
   0  -4 -11 5715.37 303.337  19
   0   4  11 5735.68 357.992   5
   0   4  11 6224.39 274.625   1
   4   0  -8 3412.55 184.998  18
  -4   0   8 3197.46 191.260  17
   4  -4   8 3012.11 235.716  18
  -4   4  -8 3428.62 187.652  19
   0  -4  -8 3294.13 218.110  19
   4  -4   8 3699.69 218.893  32
  -4   0   8 3025.45 174.669  33
   4   0  -8 3154.31 155.825  34
   0   4   8 2944.55 189.978  33
   0   4   8 3488.78 210.784   1
  -4   4  -5 13652.4 459.562  34
   4   0  -5 13191.6 410.474  34
   4   0  -5 11630.2 614.127  32
   4  -4   5 15568.1 507.904  32
   0   4   5 12007.8 444.444  33
  -4   0   5 12061.3 443.348  33
  -4   4  -5 14621.7 417.159  19
   4   0  -5 12629.8 468.207  18
   0  -4  -5 12042.8 467.362  19
  -4   0   5 12489.9 448.375  17
   0   4   5 13642.9 516.473   6
   0   4   5 12626.3 469.421   1
  -4   4  -2 6178.75 265.063  34
   4   0  -2 5488.78 416.974  32
   0   4   2 6385.11 285.060   1
   4   0  -2 5917.52 313.450  18
  -4   0   2 6166.27 284.756  17
   0   4   2 6697.43 309.010   6
  -4   4  -2 5676.49 282.907   5
  -4   0  -1 3795.34 270.001  17
  -4   4   1 4221.98 256.230   5
   0   4  -1 4759.89 231.009   6
   4  -4  -1 5358.09 327.515  32
   4   0   1 3496.74 337.028  32
  -4   4   1 3805.38 196.903  34
   4  -4  -4 1472.30 265.444  32
  -4   4   4 1423.45 195.389   1
  -4   0  -4 1332.87 208.890  17
  -4   4   4 1197.74 194.007  17
   4   0   4 1380.67 227.161  18
  -4   4   4 1165.20 203.134   5
  -4   4   7 423.886 194.052  17
  -4   0  -7 493.976 160.398  17
   0   4  -7 432.136 133.473   1
  -4   4   7 499.290 169.477   1
   4   0   7 674.012 216.361  18
  -4   4   7 404.768 191.151  33
   4  -4  -7 346.591 260.982  32
  -4   0 -10 1533.62 164.486  17
  -4   4  10 1678.86 187.100   1
   0   4 -10 1611.57 160.651   1
  -4   4  10 1739.28 172.983  17
   4   0  10 1634.09 225.925  18
  -4   4  10 1708.20 196.640  33
  -4   4  13 239.383 152.134  33
  -4   4  13 122.625 140.377   1
   0   4 -13 89.8145 119.348   1
  -4   4  13 166.998 110.668  17
   4  -4 -13 78.2002 183.137  19
   4   0  13 173.278 180.466  18
   0  -4  13 129.774 83.4987   6
   0   4 -16 7060.23 304.865   1
  -4   4  16 8668.54 339.816   1
  -4   4  16 6488.52 330.425  33
   4   0  16 7513.49 344.846  33
   4  -4 -16 7519.63 451.246  32
  -4   4  16 6845.32 289.977  17
   4  -4 -16 8588.07 416.229  19
   4   0  16 6893.65 363.274  18
   0  -4  16 7523.28 279.045   6
   0   4 -19 2573.82 176.769   1
  -4   4  19 3406.30 197.070   1
   0  -4  19 2901.85 214.852  33
   4  -4 -19 2450.36 314.602  32
  -4   4  19 2554.24 219.590  33
   4   0  19 2759.21 233.918  18
  -4   4  19 2830.04 170.690  17
   0  -4  19 2792.39 162.857  18
   4  -4 -19 2858.65 264.203  19
   0  -4  19 2819.31 181.040   6
  -4   4  22 4396.14 204.947   1
   4  -4 -22 3606.32 359.612  32
  -4   4  22 3497.73 254.139  33
   4   0  22 3476.59 255.239  33
   0  -4  22 3715.09 244.370  33
  -4   0 -22 4473.35 223.866  32
  -4   4  22 3535.27 196.351  17
   4  -4 -22 3999.80 303.089  19
  -4   0 -22 3328.15 290.123  19
   0  -4  22 3839.24 194.573  18
   4   0  22 3710.62 255.921  18
   0  -4  22 3610.53 220.369   6
  -4   4  25 4717.95 213.976   1
  -4   0 -25 6092.58 262.113  32
   4  -4 -25 5572.16 428.834  32
  -4   4  25 5227.93 306.037  33
   0  -4  25 5108.08 296.885  33
   4   0  25 5034.96 316.848  33
   0  -4  25 5123.61 203.295  18
  -4   4  25 5241.57 245.942  17
  -4   0 -25 5026.19 360.002  19
   4   0  25 5353.68 301.201  18
   0  -4  25 4355.02 271.467   6
  -4   0 -28 8545.43 459.813  19
  -4   4  28 7560.47 317.797  17
   4   0  28 7382.93 353.920  18
  -4   0 -28 6708.96 245.839   1
  -4   0 -28 7888.34 269.848  24
  -4   4  28 7714.65 248.040  21
  -4   4  28 7730.19 390.734  33
   0  -4  28 7946.24 371.353  33
   4  -4 -28 7392.71 485.848  32
  -4   0 -28 7195.80 286.727  32
   4   0  28 7389.36 388.961  33
   0  -4  28 6835.18 347.631   6
  -4   4  28 7020.20 478.050   6
   4  -4 -31 2848.24 320.797  32
   0  -4  31 2346.89 214.667  33
  -4   4  31 2584.21 237.936  33
  -4   4  31 2418.04 114.399  21
  -4   0 -31 2970.79 138.560  24
   4  -4 -31 2292.24 119.799  24
   0  -4  31 1963.67 201.210   6
  -4   4  31 2650.05 317.395   6
  -4   0 -31 2442.71 268.345  19
  -4   4  31 2252.56 169.838  17
   4   0  31 2221.65 119.034  20
   4   0  31 2378.74 190.221  18
  -4   4  34 4214.46 288.593  33
   4  -4 -34 4800.60 388.440  32
   0  -4  34 4190.60 274.319  33
  -4   0 -34 4633.77 182.672  22
   0   4 -34 4235.30 177.446  22
  -4   0 -34 4087.44 177.491  24
   4  -4 -34 4090.05 168.694  24
   4  -4 -34 3944.33 172.650  23
  -4   4  34 3775.00 367.609   6
   0  -4  34 3193.47 255.826   6
  -4   0 -34 4326.74 330.500  19
   4   0  34 4194.95 165.268  20
  -4   4  34 4186.41 225.266  17
   4   0  34 4597.76 245.366  18
   0  -4  37 2551.91 227.137  33
   4  -4 -37 2325.01 309.117  32
  -4   4  37 2191.76 218.740  33
   4  -4 -37 1981.32 121.838  23
   4  -4 -37 2087.56 113.564  24
  -4   0 -37 2206.35 124.420  24
   0   4 -37 2257.39 126.098  22
  -4   0 -37 2325.52 126.807  22
  -4   4  37 2385.68 303.226   6
   0  -4  37 1566.11 194.353   6
  -4   4  37 2095.38 161.816  17
   4   0  37 2133.67 110.488  20
  -4   0 -37 2339.10 252.833  19
   0  -4  40 1949.53 197.365  33
  -4   4  40 1704.00 206.524  33
   4  -4 -40 1454.09 269.103  32
  -4   4  40 1384.62 138.252  17
  -4   0 -40 2327.98 250.445  19
   4   0  40 1638.90 96.9155  20
   4  -4 -40 1414.72 106.712  23
   4  -4 -40 1526.01 99.7433  24
  -4   0 -40 1510.15 107.426  24
  -4   0 -40 1883.18 113.230  22
   4  -4 -40 1457.75 110.076  22
   0   4 -40 1686.06 113.092  22
  -4   4  40 1421.33 260.434   6
   4  -4 -43 6338.75 217.894   7
   4   0  43 5941.65 288.726   9
  -4   0 -43 6586.52 222.172   7
  -4   4  43 5576.01 418.693   6
   0   4 -43 6773.24 219.502   7
   4  -4 -43 6695.32 231.952   4
   0   4 -43 6082.45 207.396  38
   4  -4 -43 6761.50 433.760  32
   0  -4  43 6992.83 359.524  33
  -4   4  43 6313.85 366.575  33
   0   4 -43 6150.61 208.628  13
   4  -4 -43 5979.85 227.955  23
   4  -4 -43 5973.77 232.531  22
  -4   0 -43 6316.51 230.656  22
   0   4 -43 6498.25 236.666  22
   4  -4 -43 5774.14 223.604  24
  -4   0 -43 5871.06 231.331  24
   0   4 -43 5977.70 235.881  24
  -4   0 -43 6189.60 398.258  19
  -4   4  43 5869.55 287.931  17
   4   0  43 6368.38 217.926  20
   4  -4 -46 10786.1 356.924   4
   4   0  46 10223.4 409.589   9
  -4   0 -46 10868.0 348.088   7
   4  -4 -46 10962.4 344.025   7
   0   4 -46 10969.0 345.961   7
  -4   4  46 9433.65 565.394   6
   0   4 -46 11205.0 335.698  38
  -4   4  46 12493.6 535.492  33
   0  -4  46 11666.9 502.201  33
   4  -4 -46 10799.9 555.882  32
   0   4 -46 11443.8 338.405  13
  -4   0 -46 10246.7 334.218  13
  -4   4  46 11085.4 411.318  30
   0   4 -46 10919.2 363.801  24
   4  -4 -46 10969.5 355.823  23
   0   4 -46 11382.3 364.253  22
  -4   0 -46 10754.1 361.724  24
   4  -4 -46 10283.3 351.844  24
  -4   0 -46 11064.6 356.394  22
   4  -4 -46 10630.5 358.742  22
   4   0  46 11542.2 344.196  20
  -4   4  46 9435.29 417.467  17
  -4   0 -46 10547.4 550.227  19
   4   0  49 9451.26 380.210   9
   4  -4 -49 10396.8 316.818   7
  -4   4  49 8275.37 524.943   6
  -4   0 -49 10146.4 318.445   7
   4  -4 -49 9295.56 326.457   4
   0   4 -49 9773.18 315.901   7
   0   4 -49 9718.08 305.128  38
   0  -4  49 10863.5 483.412  33
  -4   4  49 11312.1 505.622  33
   0   4 -49 9965.03 307.488  13
  -4   0 -49 9522.50 305.633  13
  -4   4  49 8962.89 370.957  30
   0   4 -49 10709.5 336.552  22
   4  -4 -49 9719.05 324.213  24
   4  -4 -49 10475.0 327.968  23
  -4   0 -49 9732.67 324.033  22
  -4   0 -49 9547.78 331.440  24
   0   4 -49 9823.12 333.918  24
   4  -4 -49 9895.19 330.472  22
   4   0  49 10135.9 312.352  20
  -4   4  49 8316.70 388.490  17
   4  -4 -52 91.9082 56.7416   7
   0   4 -52 82.9751 54.0456   7
  -4   0 -52 129.859 57.9603   7
  -4   4  52 120.726 186.750   6
   4   0  52 194.145 124.270   9
   0   4 -52 105.694 42.8181  38
  -4   4  52 105.008 152.205  33
   0   4 -52-52.9280 137.480  34
   0  -4  52 11.7037 158.264  33
  -4   0 -52 174.717 48.1879  13
   4  -4 -52 185.305 47.7562  13
   0   4 -52 101.344 47.4598  13
  -4   4  52 106.485 109.206  30
   4  -4 -52 234.092 69.7866  23
   0   4 -52 59.7705 70.2898  22
   4  -4 -52 246.003 71.2936  22
  -4   0 -52-90.1618 77.3709  24
  -4   0 -52 19.1762 67.0990  22
   4   0  52 210.820 55.6772  20
  -4   0 -55 8345.86 261.044   7
  -4   4  55 5740.16 436.569   6
   4  -4 -55 8018.58 259.420   7
   4   0  55 7163.31 316.570   9
   0   4 -55 7569.15 256.919   7
   0   4 -55 7825.09 247.305  38
   0   4 -55 8121.15 407.654  34
  -4   4  55 9271.08 449.040  33
   0  -4  55 7543.62 410.549  33
   4  -4 -55 7699.96 248.767  13
   0   4 -55 7980.06 250.535  13
  -4   4  55 6575.81 303.854  30
   0   4 -55 8725.23 275.825  22
   4  -4 -55 7670.47 273.457  22
   4  -4 -55 7990.37 271.890  23
  -4   0 -55 8075.13 274.387  24
  -4   0 -55 7648.41 267.052  22
   4   0  55 8078.07 253.946  20
   4  -4 -58 4210.35 150.352   7
  -4   0 -58 4069.50 149.050   7
   0   4 -58 4171.37 148.859   7
   4   0  58 3698.21 203.523   9
  -4   4  58 2652.04 290.741   6
  -4   4  58 3364.97 195.842   9
   0   4 -58 3780.59 135.667  38
   0   4 -58 3669.36 259.928  34
   0  -4  58 4860.35 290.481  33
  -4   4  58 4164.86 304.225  33
   4  -4 -58 3689.10 137.450  13
   0   4 -58 3981.44 140.264  13
  -4   4  58 3275.34 188.356  30
   4  -4 -58 3971.54 159.414  23
   0   4 -58 4342.33 162.258  22
  -4   0 -58 3700.84 156.069  22
  -4   0 -58 4091.99 164.169  24
   4   0  58 3871.76 145.177  21
   4  -4 -58 4036.58 166.167  22
   4   0  58 3898.86 141.717  20
   4   0  61 475.546 106.712   9
   0   4 -61 372.363 49.4996   7
  -4   4  61 262.758 97.9280   9
   4  -4 -61 406.724 51.5168   7
   0   4 -61 352.041 38.4481  38
   0   4 -61 247.895 101.483  34
  -4   4  61 270.286 130.423  33
   0  -4  61 292.490 130.760  33
   0   4 -61 332.969 42.8364  13
   4  -4 -61 298.438 39.5776  13
  -4   4  61 277.394 86.1192  30
   4  -4 -61 312.001 56.1576  23
  -4   0 -61 355.857 57.5204  24
   0   4 -61 390.589 51.8087  22
  -4   0 -61 449.382 59.3864  22
   4  -4 -61 326.402 64.4214  22
   4   0  61 342.228 47.2256  21
   0  -4  61 266.381 91.2358  17
   4   0  61 338.458 43.5126  20
   0   4 -64 444.194 37.1657  38
  -4   4  64 427.662 127.045  33
   0  -4  64 407.061 120.728  33
   0   4 -64 440.953 43.3556  13
   4  -4 -64 492.824 39.4550  13
   4  -4 -64 527.396 64.6372  22
  -4   0 -64 510.260 59.0458  24
   4   0  64 526.442 48.2566  21
  -4   0 -64 523.248 55.5107  22
   0  -4  64 484.995 51.5264  21
   4   0  64 486.883 96.1612   9
   4  -4 -64 490.650 50.5104   7
   0   4 -64 391.918 48.4308   7
  -4   4  64 380.304 93.0756   9
  -4   0 -67 244.905 50.3554  31
   0   4 -67 180.585 34.4985  13
   4  -4 -67 303.782 29.9979  13
   0  -4  67 294.384 40.4980  21
   4  -4 -67 250.143 53.1647  22
  -4   0 -67 318.025 46.4832  24
   4   0  67 200.693 36.9315  21
   4  -4 -67 356.392 41.2906   7
  -4   4  67 330.591 79.4762   9
   4   0  67 263.175 77.0348   9
   4  -4 -70 13.1299 28.5376   7
  -4   4  70 21.7798 61.4444   9
   4   0  70 56.9903 61.7114   9
   4  -4 -70-52.6714 39.7147  22
   0  -4  70-40.0607 28.7251  21
   4   0  70-42.4554 28.1765  21
   4  -4 -70-52.3523 30.7841   3
   4  -4 -70-37.0654 31.3035   2
  -4   0 -70-12.3187 37.5382  31
   4   0  73 16.6320 48.4067   9
  -4   4  73-15.1598 53.5066   9
   4  -4 -73 8.36435 23.6752   7
  -4   0 -73 0.67037 29.9965  31
   4  -4 -73 6.76663 28.0187  22
  -4   4  73-38.1652 24.4725  21
   0  -4  73-4.08942 20.8365  21
   4  -4 -73-7.29231 23.4953   2
   0   4 -73-10.9935 26.2911   2
   0   4 -73-27.5217 25.8123   3
   4  -4 -73-28.7938 23.2864   3
   4   0  76 22.3848 36.4861   9
  -4   4  76 13.0721 38.9092   9
  -4   0 -76-20.0689 12.6920  14
  -4   4  76-7.35594 16.2269  21
   4   0  76-11.2714 15.6338  21
   0  -4  76-16.4102 15.8549  21
  -4   0 -76 0.39761 17.3267   2
   0   4 -76 6.99443 17.7454   3
   4  -4 -76-6.73023 17.6765   2
  -4   0 -76-12.3072 17.3656   3
   4  -4 -76-9.97445 17.2028   3
   0   4 -76 36.5405 18.8271   2
  -4   4  79-8.47516 21.9262   9
   4   0  79-3.98691 27.8675  26
  -4   0 -79-6.05197 8.20595  14
   0   4 -79-11.1026 11.1535  14
  -4   4  79-5.00886 10.8529  21
  -4   0 -79-7.42250 12.3024   2
   0   4 -79-14.6151 12.8250   2
   0   4 -79-6.79817 12.2342   3
  -4   0 -79-10.3756 11.9186   3
   4   0  82 13.5097 16.3883  26
   0   4 -82 42.1785 7.06659  14
   4   1  81-24.1026 20.6214  26
  -1   5 -81 3.46038 7.52928  14
   4   1  78-5.16282 33.6375  26
  -1   5 -78-1.22907 11.8605  14
  -4  -1 -78 9.99888 8.64485  14
   4   1  78 30.0547 28.3035   9
  -5   4  78-15.5106 25.5436   9
   5  -4 -78-15.7774 15.0628   2
  -4  -1 -78 6.38740 13.8484   2
  -1   5 -78 4.68239 14.6481   2
  -4  -1 -78-9.12467 13.4361   3
  -1   5 -78 1.51100 13.9645   3
   5  -4 -78-17.2781 14.5375   3
   4   1  75 16.9973 40.4260   9
   5  -4 -75-9.13210 20.4854   7
  -5   4  75 22.5043 40.9559   9
   4   1  75-14.5307 16.2424  21
   1  -5  75-19.0786 17.2021  21
   5  -4 -75-13.4088 22.1430  22
  -1   5 -75-36.1415 21.9068   2
   5  -4 -75-21.7131 19.0512   3
  -1   5 -75-36.8151 21.1143   3
   5  -4 -75-9.29522 19.1928   2
  -4  -1 -75-12.6963 26.5695  31
   5  -4 -72 13.7974 24.9471   7
  -5   4  72-4.98822 55.6694   9
   4   1  72 36.2316 53.4208   9
  -4  -1 -72 28.6477 33.0177  31
   5  -4 -72-0.60432 30.0126  22
   4   1  72-22.7288 21.6297  21
   1  -5  72 13.0508 22.6982  21
  -1   5 -72-11.8650 28.2101   2
  -1   5 -72-3.63635 27.3350   3
   5  -4 -72 17.1530 25.0486   2
   5  -4 -72 11.2749 24.8351   3
   4   1  69-2.53968 65.7325   9
   5  -4 -69 37.9800 31.0748   7
  -5   4  69 98.6348 64.7722   9
  -4  -1 -69 30.7772 40.6366  31
   5  -4 -69 39.1738 21.3920  13
   1  -5  69-36.4880 29.8149  21
   5  -4 -69 3.97002 38.8660  22
  -1   5 -69 1.56947 34.0445   2
  -1   5 -69 54.8269 33.7640   3
   4   1  66 375.843 85.4727   9
  -5   4  66 331.607 82.6643   9
   5  -4 -66 415.666 43.4528   7
   5  -4 -66 338.095 32.6874  13
  -1   5 -66 265.098 37.1315  13
  -4  -1 -66 335.910 56.3447  31
  -4  -1 -66 448.300 51.3837  24
   4   1  66 311.824 38.8126  21
   1  -5  66 403.863 44.2188  21
   5  -4 -66 230.262 55.5178  22
  -4  -1 -66 402.124 46.1765  22
  -1   5 -66 377.619 50.0290   2
  -1   5 -66 344.751 47.6695   3
   5  -4 -63-13.3723 39.7754   7
  -5   4  63-60.1589 85.7806   9
   4   1  63-20.8519 87.0209   9
  -1   5 -63 59.1842 48.2968   2
  -1   5 -63 23.4485 45.7291   3
  -1   5 -63 7.93601 27.4701  38
   1  -5  63-36.8327 102.364  33
   4   1  63-130.758 119.821  33
  -1   5 -63-58.8512 83.2501  34
  -5   4  63-12.5162 108.583  33
   5  -4 -63 15.0037 30.3707  13
  -1   5 -63-38.5543 35.2177  13
   4   1  63 5.76868 35.5305  21
  -4  -1 -63-20.2139 45.4290  24
   5  -4 -63-44.2496 55.9795  22
  -4  -1 -63-3.96475 45.1759  22
   1  -5  63-117.740 75.7541  17
   4   1  60 17.2162 98.7417   9
   5  -4 -60 37.2386 42.6326   7
  -5   4  60 91.9990 94.0340   9
  -1   5 -60 28.1986 40.8963   7
  -1   5 -60-1.21946 54.1540   2
  -1   5 -60 23.7271 52.9705   3
  -1   5 -60 30.6650 30.9779  38
   1  -5  60-5.53257 112.419  33
  -1   5 -60 92.0252 95.9173  34
  -5   4  60 26.1814 114.377  33
   4   1  60-82.2772 128.936  33
  -1   5 -60-41.9650 38.2062  13
   5  -4 -60 113.176 35.8569  13
  -5   4  60 70.3159 82.0707  30
   4   1  60-0.81452 40.5264  21
   5  -4 -60-34.2259 59.8336  22
  -4  -1 -60 27.2417 49.8963  24
   5  -4 -60 9.87111 51.8955  23
  -4  -1 -60 59.2436 49.9797  22
   4   1  60-33.5219 40.4552  20
   4   1  57 6170.98 278.601   9
   5  -4 -57 7144.95 222.178   7
  -5   4  57 4552.54 378.062   6
  -4  -1 -57 6541.87 219.846   7
  -1   5 -57 6534.46 218.105   7
  -1   5 -57 6384.75 208.817  38
  -1   5 -57 6701.14 359.406  34
   4   1  57 7526.22 394.198  33
  -5   4  57 6878.14 390.218  33
   1  -5  57 6871.82 367.604  33
   5  -4 -57 6257.50 210.404  13
  -1   5 -57 6650.50 211.593  13
  -5   4  57 5521.96 260.649  30
   5  -4 -57 6549.96 237.912  22
  -5   4  57 6637.69 218.702  21
   4   1  57 6167.88 214.726  21
   5  -4 -57 6890.96 234.364  23
  -4  -1 -57 6403.42 232.101  24
  -4  -1 -57 6389.37 227.413  22
   4   1  57 6865.99 216.084  20
  -4  -1 -54 26932.4 771.005   7
   4   1  54 25169.8 829.638   9
  -5   4  54 21017.7 986.231   6
  -1   5 -54 26023.6 768.277   7
   5  -4 -54 27084.4 770.323   7
  -1   5 -54 25977.6 759.259  38
  -1   5 -54 25165.6 943.741  34
  -5   4  54 29076.1 987.884  33
   1  -5  54 27067.8 950.195  33
   4   1  54 29493.6 989.148  33
  -1   5 -54 25766.4 760.983  13
  -5   4  54 23671.3 817.003  30
  -4  -1 -54 26721.2 779.566  22
   4   1  54 25964.3 765.699  21
  -4  -1 -54 25600.1 783.355  24
   5  -4 -54 26851.1 787.547  22
  -1   5 -54 28642.0 784.245  22
  -5   4  54 27340.0 768.236  21
   5  -4 -54 28292.3 785.133  23
   4   1  54 26989.3 765.670  20
   5  -4 -51 4974.07 202.945   4
   4   1  51 4764.99 253.289   9
  -5   4  51 3872.21 366.895   6
   5  -4 -51 5361.79 190.300   7
  -4  -1 -51 5346.45 192.126   7
  -1   5 -51 5002.60 187.354   7
  -1   5 -51 5512.33 179.492  38
   4   1  51 5567.45 350.136  33
  -1   5 -51 4175.25 324.160  34
   1  -5  51 5389.41 336.852  33
  -5   4  51 5123.29 349.498  33
  -1   5 -51 5259.54 181.281  13
  -5   4  51 4774.47 244.193  30
  -4  -1 -51 4404.93 202.799  24
   5  -4 -51 5122.71 206.724  22
  -1   5 -51 5885.37 205.148  22
   5  -4 -51 5753.73 207.317  23
  -5   4  51 5031.46 188.579  21
  -4  -1 -51 5060.11 198.346  22
  -5   4  51 3386.78 258.721  17
   4   1  51 6437.37 191.312  20
   5  -4 -48 5638.79 219.088   4
   4   1  48 5759.11 280.448   9
  -4  -1 -48 6121.46 212.120   7
   5  -4 -48 5986.70 207.529   7
  -1   5 -48 6094.47 209.016   7
  -5   4  48 4212.42 381.558   6
  -1   5 -48 5793.29 196.736  38
  -1   5 -48 5466.78 352.265  34
   4   1  48 7135.38 390.791  33
   1  -5  48 6400.30 359.619  33
  -5   4  48 6100.07 369.008  33
   5  -4 -48 5108.77 377.997  32
  -1   5 -48 6109.57 199.898  13
  -4  -1 -48 5449.66 195.114  13
  -5   4  48 5289.75 263.999  30
   5  -4 -48 6349.99 223.047  23
  -4  -1 -48 5139.86 220.346  24
  -5   4  48 5644.89 204.556  21
   5  -4 -48 5764.67 223.996  22
  -4  -1 -48 5545.54 219.309  22
  -1   5 -48 6248.89 224.080  22
   4   1  48 7168.75 210.604  20
  -4  -1 -48 4696.36 374.899  19
  -5   4  48 5001.37 286.929  17
   5  -4 -45 5031.73 190.576   7
   5  -4 -45 4885.34 200.569   4
  -1   5 -45 5801.31 194.480   7
  -5   4  45 4650.88 390.667   6
   4   1  45 5473.31 266.614   9
  -4  -1 -45 5177.17 193.078   7
  -1   5 -45 5080.30 180.360  38
   4   1  45 5405.15 349.249  33
  -5   4  45 5164.86 341.021  33
   5  -4 -45 5735.47 405.950  32
   1  -5  45 5967.87 338.906  33
  -1   5 -45 5210.89 181.750  13
  -5   4  45 4886.12 249.708  30
   5  -4 -45 5336.73 205.981  23
  -4  -1 -45 4653.02 203.424  24
  -4  -1 -45 5082.99 206.074  22
  -5   4  45 5042.00 187.712  21
   5  -4 -45 5068.47 206.305  22
  -1   5 -45 5504.43 207.506  22
   4   1  45 5604.77 191.011  20
  -4  -1 -45 5207.64 373.940  19
  -5   4  45 4686.91 266.438  17
  -5   4  42 1918.46 226.138  33
   5  -4 -42 1873.64 283.477  32
   1  -5  42 2151.24 215.072  33
   4   1  42 2018.62 227.723  33
  -4  -1 -42 2359.65 264.977  19
  -5   4  42 1513.24 160.469  17
   4   1  42 1950.44 107.489  20
  -1   5 -42 1960.45 96.3362  13
  -4  -1 -42 1820.65 117.397  24
   5  -4 -42 1843.99 119.587  23
  -1   5 -42 1989.10 120.013  22
   5  -4 -42 2260.55 128.442  22
   5  -4 -42 1922.55 111.455  24
  -4  -1 -42 2224.16 126.657  22
  -5   4  42 1861.77 101.702  21
  -5   4  42 1404.07 264.637   6
  -1   5 -42 2074.02 106.936   7
   5  -4 -42 2017.37 113.505   4
   5  -4 -42 1819.33 103.579   7
   4   1  42 3247.32 198.181   9
  -4  -1 -42 2399.11 111.549   7
   4   1  39 14136.2 425.205  20
  -5   4  39 13022.7 509.061  17
  -4  -1 -39 13613.7 630.592  19
  -4  -1 -39 14839.4 443.619  22
   5  -4 -39 13424.4 434.679  23
   5  -4 -39 13574.0 432.255  24
  -5   4  39 13543.1 419.550  21
  -4  -1 -39 13039.1 437.843  24
  -1   5 -39 14162.0 437.988  22
  -5   4  39 12928.6 665.350   6
   5  -4 -39 14637.2 701.810  32
   1  -5  39 14833.4 575.647  33
  -5   4  39 14083.5 587.086  33
   4   1  39 14212.2 587.278  33
  -5   4  36 27086.6 895.989  17
   4   1  36 28184.3 807.125  20
  -4  -1 -36 26909.9 1022.99  19
  -4  -1 -36 31149.2 828.384  22
   5  -4 -36 26243.2 814.023  23
  -5   4  36 26972.3 800.775  21
   5  -4 -36 26238.6 812.820  24
  -4  -1 -36 26960.4 820.821  24
  -1   5 -36 28833.6 819.951  22
  -5   4  36 27062.9 1077.06   6
   5  -4 -36 29493.1 1110.48  32
  -5   4  36 29136.7 976.144  33
   1  -5  36 29835.2 965.849  33
   4   1  36 28918.5 974.922  33
   4   1  33 24054.8 766.692  18
   4   1  33 22537.7 654.569  20
  -5   4  33 22899.6 747.102  17
   5  -4 -33 21398.6 662.880  23
  -1   5 -33 20732.0 669.696  24
   5  -4 -33 22375.9 663.073  24
  -5   4  33 21966.6 649.674  21
  -4  -1 -33 21866.9 669.724  24
  -5   4  33 22189.7 925.532   6
   5  -4 -33 24056.7 946.271  32
   1  -5  33 23811.1 801.338  33
  -5   4  33 23574.1 819.776  33
   4   1  33 23938.4 815.464  33
   4   1  30 30878.1 906.888  20
  -5   4  30 32065.9 997.815  17
   4   1  30 33394.4 1020.88  18
  -5   4  30 32206.5 904.398  21
  -4  -1 -30 30323.6 921.684  24
   5  -4 -30 32301.5 916.011  24
   5  -4 -30 30154.1 914.486  23
  -1   5 -30 32227.3 927.499  24
  -5   4  30 35103.8 1218.86   6
   4   1  30 32294.6 1054.05  33
  -5   4  30 32530.7 1066.71  33
   5  -4 -30 32365.6 1189.85  32
   1  -5  30 34351.8 1056.56  33
  -4  -1 -30 32047.9 993.163  32
  -5   4  27 156832. 4085.04   1
   4   1  27 156001. 4165.34  18
   4   1  27 139861. 4038.63  20
  -5   4  27 147809. 4124.51  17
   1  -5  27 130138. 4084.10  18
  -4  -1 -27 138413. 4049.94  24
  -1   5 -27 161596. 4065.44  24
  -5   4  27 145411. 4034.03  21
   5  -4 -27 143523. 4053.67  22
   5  -4 -27 150171. 4335.82  32
  -4  -1 -27 161639. 4157.35  32
  -5   4  27 148540. 4186.36  33
   1  -5  27 159535. 4190.09  33
   4   1  27 148290. 4180.55  33
   1  -5  27 127699. 4119.83   6
  -4  -1 -24 136342. 3678.03  32
   4   1  24 126977. 3712.36  33
  -5   4  24 131638. 3725.10  33
   1  -5  24 138786. 3731.37  33
   5  -4 -24 129233. 3862.48  32
  -1   5 -24 118684. 3642.78   1
  -5   4  24 149103. 3677.65   1
   1  -5  24 118179. 3661.73   6
   4   1  24 133001. 3712.77  18
   1  -5  24 125354. 3669.34  18
  -5   4  24 126485. 3665.51  17
  -5   4  21 2089.44 213.195  33
  -1   5 -21 2041.40 165.831   1
  -5   4  21 2059.85 168.031   1
   1  -5  21 1738.46 158.051   6
  -5   4  21 2145.49 166.990  17
   4   1  21 4063.39 244.957  18
   1  -5  21 2093.03 167.164  18
  -5   4  18 851.024 125.826  17
   4   1  18 786.899 178.868  18
   5  -4 -18 962.486 297.611  32
   4   1  18 942.347 168.194  33
  -5   4  18 946.510 174.944  33
  -1   5 -18 950.298 128.624   1
  -5   4  18 861.696 137.510   1
   4   1  15 1494.20 205.782  18
  -5   4  15 1413.06 152.961  17
  -5   4  15 1431.81 166.572   1
  -1   5 -15 1493.39 143.989   1
  -5   4  15 1467.26 198.104  33
   4   1  15 1499.16 174.197  33
  -5   4  12 640.898 151.351  17
  -4  -1 -12 591.678 129.460  17
   4   1  12 718.112 198.664  18
  -5   4  12 586.153 155.304   1
  -1   5 -12 737.829 136.150   1
  -5   4  12 639.426 176.303  33
   4   1  12 754.075 160.638  33
   5  -4  -9 8264.73 485.660  32
  -5   4   9 8097.80 383.615  33
   4   1   9 8578.48 392.827  18
  -4  -1  -9 7281.72 325.336  17
  -5   4   9 7592.62 358.278  17
  -5   4   9 6791.06 357.958   1
  -1   5  -9 7551.49 324.479   1
   4   1   9 8110.27 300.127   5
  -5   4   6 4271.81 315.778  17
  -4  -1  -6 3747.96 254.488  17
   4   1   6 4159.66 286.906  18
   4   1   6 3964.05 167.633   5
   5  -4  -6 4755.64 411.942  32
  -4  -1  -3 10095.0 478.946  17
  -5   4   3 11154.2 439.816   5
  -1   5  -3 12646.3 405.707   6
   5  -4  -3 13433.0 601.599  32
  -4  -1   0 37.0105 144.364  17
  -5   4   0 116.515 102.226  34
   5  -4   0 135.794 252.777  32
  -5   4   0 319.060 154.250   5
  -1   5   0 68.9837 132.322   6
  -5   4  -3 19.8919 105.686  34
   4   1  -3 119.376 97.4801  34
   5  -4   3 94.6847 202.655  32
   4   1  -3 39.9837 130.616  18
   1  -5  -3 6.85572 106.775  19
  -4  -1   3 36.0392 114.097  17
   5  -4   3-61.4401 162.432  18
  -5   4  -3 97.8001 76.8941  19
  -1   5   3 82.9441 144.448   1
  -1   5   3 80.9719 168.981   6
   5  -4   6 1257.40 194.350  32
  -4  -1   6 1181.14 124.507  33
   4   1  -6 969.091 335.684  32
   4   1  -6 1381.05 130.616  34
  -1   5   6 1237.87 189.852  33
   5  -4   6 992.557 196.314  18
  -5   4  -6 1361.34 120.320  19
   1  -5  -6 1316.02 156.194  19
   4   1  -6 1128.91 128.386  18
  -4  -1   6 1087.94 141.613  17
  -5   4  -6 1425.55 190.098  17
  -1   5   6 1190.14 165.267   1
  -1   5   6 1279.64 221.808   6
  -5   4  -9 6994.89 326.237  17
  -5   4  -9 7886.13 378.729   1
  -1   5   9 6933.04 308.401   1
   4   1  -9 6743.64 250.772  18
   5  -4   9 6276.56 346.090  18
  -5   4  -9 7601.17 305.626  19
   1  -5  -9 6512.47 316.757  19
   4   1  -9 7040.07 272.049  34
  -4  -1   9 6973.44 260.108  33
   5  -4   9 5813.81 291.825  32
  -1   5   9 6605.53 309.576  33
  -1   5  12 479.517 142.957   1
  -5   4 -12 558.525 182.773   1
   5  -4  12 414.290 205.700  18
   1  -5 -12 297.459 148.998  19
  -5   4 -12 461.937 159.802  19
  -4  -1  12 429.336 109.830  33
   5  -4  12 386.847 129.374  32
   4   1 -12 362.433 110.647  34
  -1   5  12 485.799 152.096  33
  -1   5  15 3541.50 211.978   1
  -5   4 -15 4426.99 267.897   1
  -5   4 -15 4393.95 281.027  19
   1  -5 -15 3683.67 260.429  19
  -1   5  15 2838.28 131.292  17
   5  -4  15 3731.81 296.996  18
   4   1 -15 3418.06 432.224  32
  -1   5  15 3492.29 226.702  33
  -4  -1  15 3704.30 199.638  33
   5  -4  18 63518.7 1822.77  18
   1  -5 -18 58667.9 1798.42  19
  -1   5  18 54583.8 1647.49  17
  -5   4 -18 59841.1 1795.19  19
  -1   5  18 58720.9 1720.10   1
  -5   4 -18 69051.9 1757.16   1
  -1   5  18 62314.2 1873.26   6
  -1   5  18 55378.1 1740.78  33
   1  -5 -18 59633.9 1793.51  32
  -4  -1  18 62233.5 1726.69  33
   4   1 -18 55827.0 1948.38  32
   5  -4  21 18536.5 698.904  18
  -1   5  21 16515.8 537.500  17
  -5   4 -21 17838.3 679.114  19
   1  -5 -21 19080.7 705.410  19
  -1   5  21 16891.5 588.681   1
  -5   4 -21 20025.4 605.016   1
  -1   5  21 18852.2 756.539   6
   1  -5 -21 18914.7 700.270  32
   4   1 -21 18369.9 831.550  32
  -4  -1  21 19767.0 633.111  33
  -1   5  21 16538.0 636.834  33
   1  -5 -24 13669.0 587.894  19
  -5   4 -24 12940.2 554.515  19
   5  -4  24 11113.3 535.092  18
  -1   5  24 13701.8 633.242   6
  -5   4 -24 14509.2 446.673   1
  -1   5  24 10954.5 436.329   1
   4   1 -24 13028.7 664.118  32
  -4  -1  24 13923.8 507.343  33
   1  -5 -24 12705.2 564.264  32
  -5   4 -27 15609.0 475.330   1
   1  -5 -27 15132.4 632.625  19
   5  -4  27 13524.7 582.336  18
  -5   4 -27 13897.9 609.251  19
  -5   4 -27 14259.0 463.191  24
  -1   5  27 15652.3 702.074   6
   1  -5 -27 15256.1 639.271  32
  -4  -1  27 15312.0 561.784  33
   4   1 -27 15048.4 713.530  32
  -5   4 -30 73.6458 41.7385   1
   1  -5 -30 246.863 166.908  19
  -5   4 -30 120.073 153.495  19
  -1   5  30 106.206 52.2599  20
  -5   4 -30 180.726 74.1242  24
   1  -5 -30 136.730 60.1996  24
   4   1 -30 266.245 110.216  22
  -1   5  30 246.816 67.3012  21
  -1   5  30 222.450 220.535   6
  -5   4 -30 533.165 73.1908  35
   5  -4  30 66.6380 188.607  33
   4   1 -30 215.217 227.920  32
   1  -5 -30 196.453 191.655  32
  -4  -1  30 400.341 139.175  33
   5  -4  33 2389.89 199.247  18
  -1   5  33 2380.94 143.041  17
  -5   4 -33 2539.41 259.383  19
   1  -5 -33 2393.38 259.147  19
  -1   5  33 2596.55 107.501  20
  -1   5  33 2469.57 119.686  21
  -5   4 -33 2442.06 132.585  24
   1  -5 -33 2392.39 121.193  24
   4   1 -33 2570.31 150.666  22
  -4  -1  33 2003.69 242.778   6
  -1   5  33 2915.43 327.649   6
  -4  -1  33 2568.51 216.679  33
   4   1 -33 2468.29 301.981  32
   1  -5 -33 2693.13 273.268  32
   5  -4  33 2345.21 258.411  33
   5  -4  36 237.265 109.924  18
  -1   5  36 244.362 71.1683  17
   1  -5 -36 414.151 164.253  19
  -1   5  36 300.729 51.9615  20
  -5   4 -36 283.504 162.885  19
   5  -4  36 273.107 71.3217  20
   1  -5 -36 310.652 64.0921  24
  -1   5  36 311.525 63.0103  21
   4   1 -36 262.205 90.6543  22
   4   1 -36 393.084 85.9943  23
  -4  -1  36 199.247 156.235   6
  -1   5  36 440.233 223.583   6
   5  -4  36 329.967 169.123  33
  -4  -1  36 341.677 133.515  33
   1  -5 -36 275.400 186.569  32
   4   1 -36 171.804 184.124  32
  -1   5  39 527.291 83.5442  17
   1  -5 -39 520.531 175.053  19
   5  -4  39 534.792 70.9863  20
  -1   5  39 628.157 58.2250  20
  -4  -1  39 711.559 149.016  33
   1  -5 -39 602.183 195.038  32
   5  -4  39 659.059 181.590  33
   4   1 -39 603.695 86.2929  23
  -1   5  39 576.811 69.5447  21
  -5   4 -39 527.659 67.5723  22
   1  -5 -39 577.620 88.9524  22
   4   1 -39 433.366 92.5812  22
   1  -5 -39 628.437 71.5681  24
  -1   5  39 583.782 228.129   6
  -4  -1  39 440.223 166.523   6
   5  -4  42 26.5938 57.0691  20
   1  -5 -42 30.3105 138.347  19
  -1   5  42 54.2134 44.9344  20
   5  -4  42-104.987 152.620  33
  -4  -1  42 101.109 125.591  33
   1  -5 -42 67.5721 155.316  32
  -5   4 -42-2.78675 48.0950  13
  -1   5  42 81.8250 120.350  30
  -1   5  42 58.7159 53.4717  21
   4   1 -42 103.379 73.6110  23
   4   1 -42 46.2310 78.9103  22
  -5   4 -42 75.0064 54.1942  22
   1  -5 -42-11.7105 71.4919  22
   1  -5 -42 6.69063 55.2329  24
  -5   4 -42 69.0590 53.3306   7
   4   1 -42 81.2337 51.3254   4
  -4  -1  42 145.096 140.155   6
  -1   5  42 178.612 201.628   6
   4   1 -42-42.2303 50.3688   7
   1  -5 -42 55.2767 51.7109   7
   1  -5 -45 7.68834 132.922  19
   5  -4  45 45.3173 52.7969  20
  -1   5  45-29.2943 45.6942  20
  -4  -1  45 136.108 124.467  33
   5  -4  45 158.564 147.059  33
  -5   4 -45 54.8626 47.6676  13
  -1   5  45 102.850 118.125  30
  -1   5  45 22.9546 50.3064  21
   1  -5 -45-42.7651 70.5487  22
  -5   4 -45 86.5610 55.1792  22
   4   1 -45 39.4031 76.9668  22
   4   1 -45-4.09981 69.5946  23
   1  -5 -45-39.2436 61.4527  24
  -5   4 -45-12.6885 56.8615   7
   5  -4  45 85.4492 119.654   9
  -4  -1  45-74.2720 143.482   6
  -1   5  45 40.4278 189.801   6
   1  -5 -45 15.6248 50.0175   7
   4   1 -45-45.1511 51.9879   4
   4   1 -45-7.45553 48.0639   7
   5  -4  48 90.2280 51.6782  20
  -4  -1  48 182.442 100.141  17
  -1   5  48 54.2615 43.3189  20
   5  -4  48 83.7690 140.490  33
  -4  -1  48 113.107 122.234  33
  -5   4 -48 78.2082 46.6935  13
  -1   5  48 113.783 115.016  30
  -1   5  48 76.7661 51.1015  21
   1  -5 -48 34.6576 67.8258  22
   4   1 -48 77.4976 75.6461  22
   1  -5 -48-23.0619 66.3723  23
   1  -5 -48 43.2463 55.0718  24
  -5   4 -48 67.7520 53.4286  22
   4   1 -48 64.2115 63.4232  23
   4   1 -48 175.526 52.9532   4
  -1   5  48 81.3744 177.759   6
   1  -5 -48 51.1906 50.2667   7
   4   1 -48 91.4985 49.2131   7
   5  -4  48 203.255 119.150   9
  -5   4 -48 137.195 54.1521   7
  -4  -1  51 312.883 104.200  17
  -1   5  51 333.516 47.1507  20
   5  -4  51 334.712 54.3189  20
  -4  -1  51 103.809 127.549  33
   5  -4  51 262.686 155.512  33
  -5   4 -51 266.317 51.2051  13
  -1   5  51 427.105 122.278  30
  -1   5  51 365.767 58.9300  21
   1  -5 -51 316.163 67.1789  23
   4   1 -51 309.949 81.1607  22
   1  -5 -51 291.388 60.3848  24
  -5   4 -51 198.033 56.9460  22
   1  -5 -51 261.985 68.7425  22
  -5   4 -51 292.490 57.5348   7
   4   1 -51 326.786 54.2239   7
   1  -5 -51 368.303 57.4365   7
  -1   5  51 275.447 126.470   9
  -1   5  51 355.743 196.224   6
   5  -4  51 519.931 124.158   9
   4   1 -54 195.165 50.7803   7
   1  -5 -54 114.738 50.3685   7
  -4  -1  54 254.055 98.5245   9
   5  -4  54 225.415 110.924   9
  -1   5  54 97.3201 114.022   9
  -1   5  54 58.9606 163.705   6
   4   1 -54 54.3477 40.0363  38
   5  -4  54 176.775 136.163  33
   4   1 -54 40.0211 89.9163  34
  -4  -1  54 115.963 123.093  33
  -5   4 -54 177.122 45.9824  13
  -1   5  54 132.104 109.299  30
  -1   5  54 103.960 49.2084  21
   1  -5 -54 206.293 61.4797  23
   4   1 -54 125.454 71.8070  22
  -4  -1  54 82.4149 48.5272  21
   1  -5 -54 143.516 55.3252  24
   1  -5 -54 75.1877 60.3980  22
  -4  -1  54 161.558 90.6309  17
   5  -4  54 157.750 45.9358  20
   4   1 -57 194.675 49.3968   7
   1  -5 -57 141.954 49.6352   7
  -4  -1  57 203.855 91.1225   9
   5  -4  57 112.056 100.676   9
  -1   5  57 151.829 110.207   9
   4   1 -57 146.959 55.0313   3
   4   1 -57 108.382 56.3980   2
   4   1 -57 45.9062 36.7601  38
   4   1 -57 137.210 90.2743  34
   5  -4  57 244.007 134.542  33
  -4  -1  57 6.05434 126.238  33
   4   1 -57 90.7084 41.4528  13
  -5   4 -57 163.859 43.1480  13
  -1   5  57 47.2103 103.384  30
   1  -5 -57 112.506 58.8110  22
  -4  -1  57 124.361 47.3861  21
  -1   5  57 178.997 47.0500  21
  -5   4 -57 174.430 63.0435  24
   1  -5 -57 171.745 56.2471  23
   4   1 -57 194.362 66.9379  22
   1  -5 -57 213.228 52.3622  24
  -4  -1  57 143.307 83.4114  17
   5  -4  57 132.073 41.3790  20
   1  -5 -60 452.568 53.5859   7
  -4  -1  60 231.675 86.4121   9
   4   1 -60 391.437 52.3777   7
   5  -4  60 456.751 99.3366   9
  -1   5  60 607.189 128.227   5
  -1   5  60 309.305 108.264   9
   4   1 -60 388.264 59.0147   3
   4   1 -60 428.311 61.8297   2
   4   1 -60 400.989 43.5315  38
   4   1 -60 292.412 98.0173  34
   5  -4  60 596.955 146.295  33
  -4  -1  60 321.067 126.678  33
  -5   4 -60 466.580 120.210  34
   4   1 -60 441.814 47.0190  13
  -5   4 -60 448.523 62.8462  31
   1  -5 -60 515.554 65.9849  22
  -4  -1  60 450.380 53.9549  21
  -5   4 -60 456.347 68.4620  24
  -1   5  60 453.701 51.9196  21
   1  -5 -60 517.765 58.5415  23
   1  -5 -60 530.986 58.8440  24
   4   1 -60 507.549 70.7047  22
  -4  -1  60 416.500 98.6888  17
   4   1 -63 4880.53 174.655   3
   4   1 -63 5085.05 177.135   2
   4   1 -63 4391.36 156.336  38
   5  -4  63 5134.60 309.500  33
  -5   4 -63 5014.78 280.631  34
  -4  -1  63 4724.53 301.490  33
  -5   4 -63 4341.48 176.810  31
  -1   5  63 4488.31 213.104   9
   4   1 -63 5241.78 168.426   7
  -4  -1  63 3473.13 186.494   9
  -1   5  63 5086.10 277.357   5
   5  -4  63 3902.01 196.292   9
   1  -5 -63 5155.70 168.274   7
  -4  -1  63 5496.77 168.422  21
  -1   5  63 5021.34 166.302  21
   1  -5 -63 5289.20 180.682  22
   4   1 -63 5577.10 185.132  22
  -5   4 -63 5056.29 181.825  24
   4   1 -63 4952.29 160.954  13
   4   1 -66 2441.28 105.862   3
   4   1 -66 2472.76 106.910   2
   4   1 -66 2509.59 94.1436  13
   4   1 -66 2307.31 88.6117  38
  -5   4 -66 2126.04 104.261  31
  -4  -1  66 2939.13 100.974  21
   4   1 -66 2578.61 110.916  22
  -1   5  66 2454.09 98.4721  21
   5  -4  66 2765.92 100.643  21
   1  -5 -66 2887.47 113.916  22
   1  -5 -66 2614.21 99.8370   7
  -1   5  66 2405.74 142.998   9
   5  -4  66 1886.35 124.034   9
   4   1 -66 2754.80 101.216   7
   4   1 -69 270.222 36.2093   7
   1  -5 -69 264.367 37.3557   7
  -1   5  69 256.665 77.0693   9
  -4  -1  69 434.049 36.5973  21
   1  -5 -69 272.494 47.7140  22
   5  -4  69 193.211 37.6618  21
  -1   5  69 241.725 39.2018  21
   4   1 -69 65.0394 42.5058   2
   4   1 -69 22.9500 40.3954   3
   4   1 -69 267.712 34.5055  13
  -1   5  72 849.436 79.4837   9
   4   1 -72 945.066 44.0030  13
   5  -4  72 767.783 48.0460  21
  -1   5  72 972.225 48.5825  21
  -4  -1  72 1099.88 47.4250  21
   1  -5 -72 1055.11 57.3714  22
   4   1 -72 803.296 52.2023   3
   4   1 -72 820.097 52.8487   2
  -5   4 -72 1049.95 52.4156   2
  -5   4 -72 1097.07 52.0560   3
  -1   5  75 77.0814 48.6622   9
   5  -4  75 49.9004 36.1901  26
   1  -5 -75 106.371 32.3613  31
  -5   4 -75 38.5181 15.6459  14
   5  -4  75 95.0365 20.3904  21
   1  -5 -75 121.046 25.4998  22
  -4  -1  75 121.331 20.3200  21
  -1   5  75 55.4358 20.7103  21
   4   1 -75 58.4422 22.6239   2
   1  -5 -75 66.7019 21.7507   2
  -5   4 -75 57.6172 23.2567   3
   1  -5 -75 69.8716 21.1253   3
  -5   4 -75 78.1955 23.8990   2
   4   1 -75 45.3608 21.8585   3
  -1   5  78 324.587 39.6973   9
   5  -4  78 370.585 33.0003  26
   1  -5 -78 368.371 30.8267  31
  -5   4 -78 309.754 18.2338  14
   1  -5 -78 292.770 22.3359   3
  -5   4 -78 320.125 21.9585   3
   4   1 -78 304.594 22.3606   2
   4   1 -78 323.570 22.2946   3
  -5   4 -78 345.223 22.9504   2
   1  -5 -78 282.180 22.4381   2
  -4  -1  78 373.616 21.4930  21
  -5   4 -81 259.936 11.9415  14
   3   2  82 13.2823 16.5618  26
  -2   5 -82 5.17419 5.84984  14
  -3  -2 -79-5.95520 7.49366  14
   3   2  79 22.8385 25.1636   9
  -5   3  76 37.8308 34.1515   9
   3   2  76 8.50963 38.6111   9
  -3  -2 -76 10.8738 25.4226  31
  -2   5 -76-6.65509 13.8829  14
   3   2  76-13.1691 14.8015  21
   5  -3 -76 24.1614 17.6460   3
  -2   5 -76-12.5840 19.6354   2
   5  -3 -76 6.62044 17.9049   2
  -2   5 -76-17.4685 19.5229   3
   3   2  73-44.9366 52.7237   9
   5  -3 -73 48.3915 23.7726   7
  -5   3  73-13.9282 49.2097   9
  -3  -2 -73-34.2062 33.0146  31
   5  -3 -73-18.9526 26.6112  22
   3   2  73-19.9302 20.1154  21
  -2   5 -73-12.3349 25.9627   3
  -2   5 -73-13.8730 26.7264   2
   5  -3 -73 3.66279 23.4021   2
   5  -3 -73-42.1105 23.8332   3
  -5   3  70 65.0029 60.4719   9
   3   2  70 13.2555 64.9642   9
   5  -3 -70 80.3098 30.6934   7
  -3  -2 -70 113.844 40.2651  31
   5  -3 -70 44.7555 36.8299  22
  -5   3  70 21.3039 28.5557  21
   3   2  70 41.2709 26.8118  21
   5  -3 -70-37.0365 32.8134   3
   5  -3 -70-19.0820 32.9178   2
  -2   5 -70 92.8179 34.0484   2
  -2   5 -70 64.2986 32.5879   3
   5  -3 -70 89.6781 22.7092  13
   5  -3 -67 131.471 41.6121   2
   5  -3 -67 173.053 41.2739   3
  -2   5 -67 253.916 45.3100   2
  -2   5 -67 268.311 44.5471   3
   5  -3 -67 242.471 30.2651  13
  -3  -2 -67 283.713 44.4394  24
  -5   3  67 200.962 36.0155  21
   5  -3 -67 135.442 48.9411  22
   3   2  67 116.461 34.0379  21
  -3  -2 -67 256.925 44.8258  22
  -5   3  67 175.576 73.6210   9
   3   2  67 189.105 80.9852   9
   5  -3 -67 241.509 38.8518   7
   2  -5  64 25.9402 96.2666  33
  -5   3  64 54.5902 105.274  33
   3   2  64 52.8590 109.650  33
  -2   5 -64 167.115 48.2022   2
  -2   5 -64 96.8268 44.4461   3
   5  -3 -64 105.999 32.0773  13
  -2   5 -64 47.3383 33.9944  13
  -5   3  64 125.589 38.6380  21
  -3  -2 -64 139.013 46.0575  24
   5  -3 -64 63.7872 53.6146  22
   3   2  64 60.3237 36.3691  21
  -3  -2 -64 79.4731 46.8635  22
  -5   3  64 71.1805 78.6628   9
   3   2  64 157.611 90.6724   9
   5  -3 -64 104.571 39.5684   7
  -3  -2 -61-22.7898 44.4905   7
   3   2  61 130.576 98.2198   9
   5  -3 -61 74.5160 42.8504   7
  -5   3  61 69.7067 87.5554   9
   3   2  61 65.6426 80.2853   5
  -2   5 -61 97.0506 95.8767  34
   2  -5  61-16.7932 103.846  33
   3   2  61 82.1381 121.172  33
  -5   3  61 211.583 127.548  33
  -2   5 -61 50.9258 30.0547  38
   5  -3 -61 129.378 37.5298  13
  -2   5 -61 33.1572 35.9988  13
  -3  -2 -61 103.455 50.5506  22
  -5   3  61 96.9938 42.8725  21
   5  -3 -61 28.4216 56.2894  22
  -3  -2 -61 138.085 49.4352  24
   3   2  61 85.9594 40.9379  21
   3   2  61 9.95348 36.2033  20
   5  -3 -58 4208.53 156.737   7
   3   2  58 4037.47 212.963   9
  -3  -2 -58 4451.35 157.393   7
  -2   5 -58 4262.65 154.881   7
  -2   5 -58 3886.59 143.010  38
   3   2  58 4269.86 304.535  33
   2  -5  58 4696.99 297.656  33
  -5   3  58 4411.51 310.555  33
  -2   5 -58 4045.86 278.214  34
   5  -3 -58 3991.40 147.925  13
  -2   5 -58 4337.05 149.161  13
   5  -3 -58 4371.07 168.531  23
  -3  -2 -58 4101.67 164.090  22
  -5   3  58 4426.92 155.864  21
   3   2  58 4238.04 153.459  21
  -3  -2 -58 4048.62 167.104  24
   5  -3 -58 4393.09 176.187  22
   3   2  58 4134.26 149.351  20
   5  -3 -55 13978.4 415.275   7
  -5   3  55 10564.9 594.352   6
  -3  -2 -55 13823.9 415.349   7
   3   2  55 13048.1 473.307   9
  -2   5 -55 13755.5 414.251   7
  -2   5 -55 13163.2 402.731  38
   2  -5  55 14641.6 594.223  33
  -2   5 -55 13333.8 584.203  34
  -5   3  55 15067.9 613.167  33
   3   2  55 15680.4 622.138  33
  -2   5 -55 13849.4 406.857  13
   5  -3 -55 13618.5 406.598  13
  -5   3  55 11389.6 450.399  30
  -3  -2 -55 13646.0 427.668  24
   3   2  55 12981.0 409.696  21
  -3  -2 -55 13280.8 422.909  22
   5  -3 -55 14093.3 429.449  23
   5  -3 -55 13583.2 431.814  22
  -5   3  55 14014.1 412.317  21
   3   2  55 14099.5 409.841  20
  -3  -2 -52 1330.31 88.6867   7
   5  -3 -52 1093.09 89.2707   4
  -2   5 -52 1246.51 84.2538   7
   3   2  52 1247.72 153.606   9
   5  -3 -52 1198.80 85.3659   7
  -5   3  52 1074.56 220.556   6
  -2   5 -52 1477.52 74.7822  38
   3   2  52 2355.87 238.740  33
  -5   3  52 1139.77 198.582  33
  -2   5 -52 557.803 195.706  34
   2  -5  52 1317.40 193.842  33
  -5   3  52 483.211 135.562  17
  -2   5 -52 1257.79 76.4891  13
  -5   3  52 1446.40 136.918  30
   5  -3 -52 1341.50 104.368  22
   5  -3 -52 1829.58 109.654  23
  -3  -2 -52 889.569 95.5806  24
  -5   3  52 1251.93 85.7599  21
   3   2  52 1445.71 82.6581  21
  -2   5 -52 1499.26 94.7943  22
  -3  -2 -52 1254.56 85.6454  23
  -3  -2 -52 1226.13 95.1983  22
  -5   3  49 9066.34 532.853   6
  -2   5 -49 11242.7 337.391   7
   3   2  49 9731.95 399.372   9
   5  -3 -49 10597.6 344.302   4
  -3  -2 -49 11097.7 339.261   7
   5  -3 -49 10718.8 334.308   7
  -2   5 -49 10054.6 322.479  38
   3   2  49 11372.5 518.773  33
  -5   3  49 11167.2 515.426  33
   2  -5  49 11160.2 502.095  33
  -2   5 -49 10771.9 327.095  13
  -5   3  49 8974.02 381.283  30
  -5   3  49 10284.4 330.549  21
   5  -3 -49 10110.4 349.885  22
  -3  -2 -49 9568.19 346.983  24
  -2   5 -49 11137.3 347.427  22
   5  -3 -49 10856.5 348.805  23
  -3  -2 -49 9917.28 344.161  22
  -5   3  49 10204.6 433.128  17
   3   2  49 11689.3 332.438  20
   5  -3 -46 21780.9 639.171   4
  -2   5 -46 22072.3 630.109   7
  -3  -2 -46 22287.7 633.012   7
   3   2  46 19806.2 693.579   9
  -5   3  46 18099.3 849.895   6
   5  -3 -46 22202.4 629.577   7
  -2   5 -46 20439.6 616.638  38
  -5   3  46 22142.1 817.256  33
   3   2  46 22173.5 820.867  33
   2  -5  46 22285.0 803.827  33
   5  -3 -46 20107.9 846.360  32
  -2   5 -46 21862.5 621.168  13
  -5   3  46 19123.0 676.071  30
   3   2  46 19149.1 687.016  30
  -3  -2 -46 20530.4 641.218  22
  -2   5 -46 22265.3 641.090  22
  -5   3  46 21120.3 623.952  21
   5  -3 -46 21056.7 638.905  23
  -3  -2 -46 20239.3 640.978  24
   5  -3 -46 20374.2 642.713  22
  -5   3  46 19456.0 726.522  17
   3   2  46 22875.5 625.573  20
   2  -5  43 6479.74 360.974  33
   3   2  43 6059.13 362.796  33
  -5   3  43 6093.48 359.038  33
   5  -3 -43 6514.64 435.000  32
  -5   3  43 5546.01 293.107  17
   3   2  43 6304.52 211.038  20
  -2   5 -43 6022.01 203.721  13
   5  -3 -43 5525.79 226.713  22
  -3  -2 -43 5645.74 225.261  24
  -3  -2 -43 6114.42 230.461  22
  -5   3  43 5775.94 207.547  21
   5  -3 -43 5874.11 226.099  23
  -2   5 -43 6122.21 223.227  22
   5  -3 -43 5956.08 220.587   4
   3   2  43 5674.55 281.614   9
  -2   5 -43 6099.26 213.914   7
  -3  -2 -43 6524.53 217.638   7
   5  -3 -43 6013.70 212.435   7
  -5   3  43 5162.02 400.694   6
  -5   3  40 476.799 112.542  17
   3   2  40 434.448 67.8044  20
  -2   5 -40 490.456 76.7418  22
   5  -3 -40 413.978 70.0597  24
   5  -3 -40 461.653 86.3411  23
  -3  -2 -40 533.773 86.5490  22
  -3  -2 -40 488.729 77.8326  24
  -5   3  40 410.075 63.0767  21
   5  -3 -40 592.897 88.9614  22
  -5   3  40 533.729 216.845   6
   2  -5  40 636.533 170.344  33
   5  -3 -40 538.132 230.094  32
  -5   3  40 532.809 167.305  33
   3   2  40 592.382 166.747  33
   3   2  37 8726.02 276.167  20
  -5   3  37 8369.39 360.872  17
   2  -5  37 8206.76 270.647  20
   5  -3 -37 7858.57 284.221  23
  -5   3  37 8144.47 269.094  21
   5  -3 -37 8081.90 283.447  24
   5  -3 -37 8189.91 292.411  22
  -2   5 -37 8420.71 283.997  22
  -3  -2 -37 8036.46 287.027  24
  -3  -2 -37 9270.48 297.854  22
  -5   3  37 8385.14 495.637   6
   3   2  37 8071.12 509.536   6
   5  -3 -37 9408.38 538.265  32
   2  -5  37 8496.47 410.549  33
   3   2  37 8265.64 417.075  33
  -5   3  37 9525.15 434.091  33
   3   2  34 11854.9 368.342  20
  -5   3  34 12140.9 458.400  17
  -3  -2 -34 12868.6 391.424  22
   5  -3 -34 11884.3 380.363  24
  -2   5 -34 11646.5 385.512  24
   5  -3 -34 11082.3 377.401  23
  -5   3  34 11720.7 362.097  21
  -3  -2 -34 11079.9 379.337  24
  -5   3  34 11283.7 600.840   6
   3   2  34 11715.5 624.665   6
  -5   3  34 11936.6 509.517  33
   3   2  34 11796.5 507.300  33
   2  -5  34 12687.5 518.045  33
  -3  -2 -34 11430.2 475.331  32
   5  -3 -34 12935.3 648.197  32
  -5   3  31 6411.78 288.778  17
   3   2  31 5470.15 199.165  20
  -3  -2 -31 5503.73 213.404  24
  -2   5 -31 5158.00 212.863  24
  -5   3  31 5512.44 193.157  21
   5  -3 -31 5535.48 209.769  24
   5  -3 -31 4944.50 209.387  23
   3   2  31 5306.90 425.972   6
  -5   3  31 5697.01 430.336   6
   5  -3 -31 5817.24 443.167  32
   3   2  31 5234.19 312.236  33
   2  -5  31 5899.60 332.554  33
  -3  -2 -31 5851.31 320.585  32
  -5   3  31 5510.57 326.503  33
  -5   3  28 25717.6 750.752   1
  -5   3  28 26001.2 820.077  17
   3   2  28 23740.7 723.947  20
   2  -5  28 22063.8 794.546  18
   3   2  28 26241.3 825.732  18
  -3  -2 -28 25421.4 739.671  24
  -2   5 -28 25211.2 742.888  24
  -5   3  28 25752.3 872.692  33
   3   2  28 23311.5 844.899  33
   5  -3 -28 23711.4 988.146  32
  -3  -2 -28 26532.9 864.007  32
   2  -5  28 25830.0 880.658  33
   3   2  28 25017.6 1003.84   6
   3   2  25 30427.8 1039.55  33
  -5   3  25 31598.6 1050.75  33
  -3  -2 -25 33197.0 1039.65  32
   5  -3 -25 30413.4 1175.50  32
   2  -5  25 32819.8 1066.03  33
  -5   3  25 33489.0 979.870   1
  -2   5 -25 31281.7 964.336   1
   3   2  25 36463.6 1240.01   6
  -5   3  25 33537.2 1011.75  17
   2  -5  25 29896.3 1018.11  18
   3   2  25 32584.2 1022.58  18
   5  -3 -22 1067.09 305.549  32
   3   2  22 1065.35 175.186  33
  -5   3  22 1121.74 176.864  33
  -5   3  22 874.549 125.331   1
  -2   5 -22 1028.19 116.686   1
   3   2  22 1237.47 314.569   6
   2  -5  22 1230.94 180.521  18
   5  -3 -22 849.698 88.6914  18
   3   2  22 1045.34 153.877  18
  -5   3  22 1107.68 138.608  17
   3   2  19 3310.81 223.281  33
  -5   3  19 3271.75 231.599  33
   5  -3 -19 3012.68 359.860  32
  -5   3  19 2744.71 188.925   1
  -2   5 -19 3102.57 176.958   1
   3   2  19 2865.19 342.381   6
   5  -3 -19 2870.44 153.230  18
  -5   3  19 3051.42 190.494  17
  -3  -2 -19 2591.07 256.906  19
   3   2  19 3080.66 211.644  18
   2  -5  19 3255.93 209.386  18
  -5   3  16 523.574 160.829  33
   3   2  16 538.073 148.951  33
  -2   5 -16 476.529 116.160   1
   3   2  16 574.478 245.692   6
   5  -3 -16 472.932 110.330  18
  -5   3  16 394.658 122.015  17
  -3  -2 -16 550.966 184.308  19
   3   2  16 450.600 151.836  18
  -5   3  13 2228.89 171.112  17
  -3  -2 -13 1954.12 220.356  19
   5  -3 -13 2218.29 175.860  18
   3   2  13 2180.64 202.789  18
  -2   5 -13 2105.69 161.438   1
  -5   3  13 1907.70 192.978  33
   3   2  13 2175.12 174.973  33
   3   2  10 7043.88 291.648  33
  -5   3  10 6636.90 334.225  33
   5  -3 -10 6652.87 482.086  32
   3   2  10 7890.56 341.289  18
  -3  -2 -10 6927.11 355.640  19
  -5   3  10 6992.19 316.969  17
   5  -3 -10 7120.76 310.644  18
  -3  -2 -10 6695.63 274.526  17
  -2   5 -10 8248.92 318.375   1
   3   2  10 7618.72 333.829   5
  -5   3   7 6001.82 327.303  33
   5  -3  -7 6203.56 455.672  32
   3   2   7 5888.62 238.850  33
   3   2   7 6488.73 307.306  18
  -3  -2  -7 5726.13 322.001  19
   5  -3  -7 5911.86 285.179  18
  -3  -2  -7 5114.07 261.143  17
  -2   5  -7 6840.25 285.624   1
   3   2   7 6250.72 259.352   5
  -3  -2  -4 2217.90 218.475  17
   3   2   4 2365.01 186.766  18
   5  -3  -4 2752.58 207.406  18
  -2   5  -4 3076.31 148.666   6
   3   2   4 2328.19 153.422   5
  -2   5  -4 2689.60 217.463  34
   5  -3  -4 2304.18 327.599  32
   3   2   4 2281.00 115.328  33
  -3  -2  -1 358.414 116.645  17
  -5   3   1 427.458 138.643   5
  -2   5  -1 330.059 186.706   5
  -5   3   1 277.032 65.4138  34
  -2   5  -1 469.045 161.156  34
   5  -3  -1 310.531 243.124  32
  -5   3  -2 6761.41 230.593  34
   3   2  -2 6636.19 277.205  34
  -2   5   2 5777.17 311.795  34
   5  -3   2 5296.29 342.770  32
   2  -5  -2 6119.91 240.338  19
   3   2  -2 6096.94 258.886  18
  -3  -2   2 6321.71 251.224  17
  -5   3  -2 6218.77 362.526  17
  -2   5   2 7516.60 302.595   1
  -5   3  -2 5516.35 244.716   5
  -2   5   2 5713.01 335.110   5
  -3  -2   5 171.572 58.3035  33
   3   2  -5 262.274 123.115  34
  -2   5   5 230.516 204.226  33
   5  -3   5 256.086 198.929  32
   2  -5  -5 317.776 109.596  19
   3   2  -5 211.911 92.8787  18
   5  -3   5 409.149 199.118  18
  -5   3  -5 224.404 110.675  19
  -5   3  -5 309.960 171.708  17
  -2   5   5 345.055 144.908   1
  -2   5   5 694.853 212.140   6
  -2   5   5 183.028 228.769   5
  -3  -2   8 27038.3 758.751  33
   3   2  -8 25810.2 805.906  34
   5  -3   8 26133.2 844.313  32
  -5   3  -8 27878.0 820.172  19
   5  -3   8 24506.8 875.160  18
   2  -5  -8 26275.4 824.227  19
  -5   3  -8 25399.1 844.157  17
  -2   5   8 24147.9 745.222  17
  -2   5   8 28983.6 835.413   1
  -2   5   8 25399.7 892.117   5
  -2   5  11 1256.95 108.138  17
   5  -3  11 1406.30 251.458  18
   2  -5 -11 1520.42 182.877  19
  -5   3 -11 1486.87 173.083  19
  -2   5  11 1537.16 161.021   1
   3   2 -11 1344.53 151.309  34
  -3  -2  11 1453.06 123.319  33
   3   2 -11 1285.59 331.597  32
  -2   5  14 218.480 102.293  17
  -2   5  14 312.772 133.578   1
  -5   3 -14 295.710 158.996  19
   2  -5 -14 375.948 174.353  19
   5  -3  14 321.806 222.809  18
   3   2 -14 230.779 121.217  34
   3   2 -14 384.958 308.832  32
   2  -5 -14 356.105 203.339  32
  -3  -2  14 312.805 116.069  33
  -2   5  17 9217.80 324.411  17
  -5   3 -17 9308.80 444.081  19
   2  -5 -17 10125.0 455.122  19
   5  -3  17 9096.03 460.218  18
  -2   5  17 9813.71 372.904   1
  -5   3 -17 11227.9 430.888   1
  -2   5  17 10548.6 500.802   6
  -3  -2  17 10340.7 379.882  33
   2  -5 -17 8851.76 453.271  32
   3   2 -17 8252.32 548.314  32
   2  -5 -20 3003.56 274.368  19
  -5   3 -20 2986.46 279.552  19
  -2   5  20 2337.88 136.502  17
   5  -3  20 2595.67 266.389  18
  -5   3 -20 3586.26 217.720   1
  -2   5  20 2928.36 179.492   1
  -2   5  20 3056.37 303.266   6
   2  -5 -20 2478.67 277.538  32
   3   2 -20 2298.71 376.534  32
  -3  -2  20 2475.43 190.834  33
  -5   3 -23 24126.6 861.565  19
   5  -3  23 20084.1 807.014  18
   2  -5 -23 23043.9 839.629  19
  -2   5  23 22534.9 699.375  17
  -2   5  23 21868.5 715.937   1
  -5   3 -23 26186.5 740.037   1
  -2   5  23 23267.9 902.877   6
  -3  -2  23 23444.6 762.369  33
   2  -5 -23 22462.3 854.445  32
   3   2 -23 22862.9 920.821  32
  -5   3 -26 16424.1 650.043  19
   2  -5 -26 14882.8 628.912  19
  -2   5  26 15473.1 492.815  17
   5  -3  26 14382.3 591.735  18
  -2   5  26 15875.3 703.684   6
  -5   3 -26 16295.0 487.692   1
  -2   5  26 12961.8 478.756   1
  -3  -2  26 15191.3 555.321  33
   3   2 -26 14685.6 679.167  32
   2  -5 -26 15563.8 656.338  32
  -5   3 -29 118.803 48.7429   1
  -2   5  29 75.5893 77.0056  17
   2  -5 -29 67.6554 164.604  19
   5  -3  29 86.1374 141.245  18
  -5   3 -29 44.6962 167.253  19
  -2   5  29 187.786 65.9055  21
   3   2 -29-19.6314 89.9901  24
  -2   5  29-31.9477 218.502   6
  -3  -2  29-66.7044 166.747   6
   2  -5 -29 108.770 188.602  32
   3   2 -29 89.7465 208.717  32
  -3  -2  29 60.8768 128.715  33
   5  -3  32 192.833 124.641  18
  -5   3 -32 218.240 166.084  19
  -2   5  32 339.560 85.1613  17
  -2   5  32 340.133 53.2181  20
   2  -5 -32 261.265 166.961  19
   3   2 -32 179.129 84.1183  24
   3   2 -32 426.157 99.5714  22
  -2   5  32 403.582 68.6548  21
   2  -5 -32 343.565 64.8343  24
  -2   5  32 321.572 224.233   6
  -3  -2  32 254.128 156.493   6
  -3  -2  32 304.143 130.826  33
   2  -5 -32 246.165 200.239  32
  -2   5  35 234.182 76.5605  17
  -2   5  35 250.350 49.8442  20
   5  -3  35 328.628 115.396  18
   5  -3  35 222.262 71.1327  20
  -5   3 -35 411.268 170.102  19
   2  -5 -35 172.507 155.614  19
   3   2 -35 243.122 79.1799  24
   3   2 -35 290.966 88.4757  22
   2  -5 -35 222.768 61.8420  24
  -2   5  35 261.995 63.1836  21
  -5   3 -35 400.564 75.6382  22
  -3  -2  35 155.436 136.893   6
  -2   5  35 124.723 202.515   6
  -3  -2  35 384.105 132.005  33
   2  -5 -35 319.247 189.650  32
  -5   3 -38 369.691 169.170  19
  -2   5  38 357.092 50.5945  20
   5  -3  38 350.577 69.3699  20
   2  -5 -38 404.450 159.876  19
  -2   5  38 208.702 75.9858  17
   5  -3  38 368.754 104.332  18
   3   2 -38 440.239 79.5810  23
   2  -5 -38 372.009 63.0998  24
   3   2 -38 342.777 88.3732  22
  -5   3 -38 409.975 71.7067  22
  -2   5  38 408.723 63.4221  21
  -2   5  38 354.671 208.705   6
  -3  -2  38 320.668 145.431   6
   2  -5 -38 293.015 186.796  32
  -3  -2  38 309.036 132.084  33
  -2   5  41-11.5687 61.6108  17
  -2   5  41 68.8490 42.3608  20
   5  -3  41 9.64002 56.6813  20
   2  -5 -41 103.570 143.101  19
  -5   3 -41-7.71798 140.452  19
   5  -3  41 17.9899 146.091  33
   2  -5 -41 8.06754 169.386  32
  -3  -2  41-46.0309 125.502  33
   3   2 -41 48.1685 68.8364  23
   3   2 -41 7.98339 77.2699  22
   2  -5 -41 34.7989 73.3207  22
  -5   3 -41 79.1090 62.8280  22
  -2   5  41 63.9263 54.8003  21
   2  -5 -41-38.0973 57.2499  24
  -2   5  41 97.0237 196.632   6
  -3  -2  41 48.6130 127.586   6
  -5   3 -41 17.5904 51.6529   7
   5  -3  44 115.566 57.1929  20
  -2   5  44 147.592 45.9738  20
   2  -5 -44 353.412 174.353  32
  -3  -2  44 158.270 133.296  33
   5  -3  44 160.396 150.378  33
  -5   3 -44 215.791 50.7866  13
  -2   5  44 233.312 122.596  30
   3   2 -44 180.385 80.1666  22
   2  -5 -44 165.527 59.4349  24
  -5   3 -44 229.094 63.5353  22
  -2   5  44 241.700 60.1243  21
   2  -5 -44 124.646 74.2198  22
  -5   3 -44 180.566 56.7062   7
   3   2 -44 206.833 55.7167   4
   2  -5 -44 182.011 55.7563   7
  -2   5  44 250.080 197.960   6
   3   2 -44 197.368 52.7702   7
   5  -3  44 320.662 127.637   9
   5  -3  47-20.2242 53.4447  20
  -2   5  47-2.38561 39.9552  20
  -3  -2  47-57.0785 143.517  33
   5  -3  47 31.9555 151.119  33
  -5   3 -47 10.0803 43.6070  13
  -2   5  47 81.8469 111.667  30
  -5   3 -47-4.62138 62.9677  24
  -2   5  47 20.8760 50.8582  21
   2  -5 -47-69.3085 69.5138  23
   2  -5 -47-36.5744 70.9501  22
   3   2 -47 9.57493 73.8535  22
   2  -5 -47 49.5718 53.8766  24
  -5   3 -47 58.5144 56.1228  22
   2  -5 -47 1.10207 49.8641   7
   5  -3  47 63.2528 117.606   9
  -2   5  47 100.401 182.707   6
  -5   3 -47-27.3541 53.1430   7
   3   2 -47 40.7230 48.2838   7
   5  -3  50 4.84459 48.5179  20
  -3  -2  50 94.4957 124.905  33
   3   2 -50 64.1042 100.319  34
   5  -3  50 97.4067 138.977  33
  -5   3 -50-26.1174 44.1987  13
  -2   5  50-61.5899 116.983  30
   3   2 -50 103.549 72.3900  22
  -5   3 -50-75.5822 67.3094  24
   2  -5 -50 30.1656 65.2476  22
   2  -5 -50 13.3020 51.1653  24
  -2   5  50 40.9160 50.3571  21
  -5   3 -50 34.3311 52.0804  22
   2  -5 -50-25.6546 64.2682  23
  -5   3 -50-2.22453 50.4316   7
   3   2 -50 28.6254 47.7936   7
   2  -5 -50 39.1647 49.0167   7
   5  -3  50 72.5176 115.696   9
  -2   5  50-220.838 215.335   6
  -5   3 -53 165.614 56.3575   7
  -2   5  53 187.909 180.689   6
   3   2 -53 262.568 52.4460   7
   2  -5 -53 553.144 59.9347   7
   5  -3  53 269.869 117.686   9
  -2   5  53 171.597 120.163   9
   3   2 -53 137.061 43.5548  38
   3   2 -53 314.103 110.344  34
   5  -3  53 273.438 140.804  33
  -3  -2  53 246.891 127.233  33
   3   2 -53 190.968 46.6380  13
  -5   3 -53 224.356 48.0412  13
  -2   5  53-2.66520 122.977  30
  -5   3 -53 248.486 57.8751  22
   2  -5 -53 287.486 66.2699  23
   3   2 -53 286.846 77.3707  22
   2  -5 -53 410.036 63.1357  24
  -5   3 -53 206.870 63.3578  24
  -2   5  53 215.536 54.7230  21
   2  -5 -53 251.572 65.8002  22
  -3  -2  53 216.338 96.0565  17
   5  -3  53 328.896 52.1131  20
   3   2 -56 61.9920 50.8980   7
   5  -3  56 169.440 109.612   9
  -2   5  56 230.288 110.577   9
  -2   5  56 302.169 170.220   6
   2  -5 -56 189.527 50.0215   7
   3   2 -56 88.5668 39.9200  38
   3   2 -56 114.260 96.1503  34
   5  -3  56 257.450 136.528  33
  -3  -2  56 120.467 118.597  33
   3   2 -56 92.5622 43.8824  13
  -2   5  56 204.399 106.986  30
   2  -5 -56 185.266 52.6807  24
  -2   5  56 267.228 51.8105  21
   3   2 -56 269.086 71.1783  22
  -5   3 -56 171.001 51.6757  22
   2  -5 -56 185.512 61.2641  22
   2  -5 -56 252.959 60.7426  23
  -3  -2  56 171.857 50.3795  21
  -5   3 -56 197.666 62.1253  24
  -3  -2  56 243.330 95.8031  17
   5  -3  56 220.353 44.7517  20
  -2   5  59 52.5057 104.225   9
   2  -5 -59 35.7889 45.4874   7
   5  -3  59 61.5581 96.0668   9
   3   2 -59 81.8989 43.1729   7
   3   2 -59 86.2862 53.7765   2
   3   2 -59 118.525 53.1387   3
   3   2 -59 105.262 33.9119  38
  -3  -2  59 41.0615 109.843  33
[truncated: 8,494,958 more chars]
