# Supplementary material for: Au147(SPh)30(PPh3)12: A Geometrically Closed, but Electronically Open Triple‐Shell Icosahedral Gold Cluster and its Geometrically Open Counterpart
Source: Angew Chem Int Ed Engl. 2025 May 16;64(26):e202500586. doi: 10.1002/anie.202500586 (PMC12184293; doi:10.1002/anie.202500586)
Supplement: Supplementary file 2 — Supporting Information [file ANIE-64-e202500586-s002.zip › Au146.xyz]

914

Au   -0.32748   14.46791   43.86260
Au   -0.79336   15.81241   46.22419
Au    0.67363   13.30773   46.15649
Au   -2.17092   13.34025   45.57551
Au    1.51898   15.59411   42.14558
Au   -1.32557   15.62663   41.56459
Au    0.14141   13.12195   41.49689
Au   -0.25868   17.21731   43.74166
Au   -0.39326   11.71706   43.97942
Au   -2.74269   15.76606   44.09340
Au    2.09075   13.16830   43.62768
Au   -2.49721   13.24018   42.69348
Au    1.84527   15.69419   45.02761
Au   -2.06659   11.85274   40.30634
Au   -2.15872    9.06992   40.43714
Au    0.06258   10.32694   41.58672
Au   -2.60667   10.45018   42.83138
Au   -4.72977   11.97258   41.49946
Au   -3.51355   14.39155   40.33789
Au    0.59467   11.71682   39.08475
Au   -0.84605   14.26471   39.15748
Au   -3.02425   12.97876   37.98750
Au   -4.32115   10.58720   39.09682
Au   -1.54061   10.43514   37.89808
Au    2.59664   11.81419   41.21566
Au    2.01232   14.26896   39.74674
Au   -2.68019    7.63432   42.99902
Au   -4.85374    9.20590   41.60468
Au   -0.05432    7.50026   41.71406
Au    0.60293    8.93283   39.15626
Au    2.04323   10.37311   43.71039
Au   -0.45621    8.88877   44.09600
Au    2.52953    9.00455   41.31248
Au    3.99524   14.28343   41.91354
Au    3.12005   11.96752   45.94370
Au    4.30444   14.37613   44.83424
Au    4.57796   11.83532   43.39597
Au    0.62349   10.49955   46.28003
Au    3.06010    9.17008   46.02488
Au    4.52333    9.05698   43.42830
Au    1.94789    7.53175   43.85151
Au    5.08956   10.50035   40.99943
Au    6.97080   10.53697   43.18575
Au    6.79300   13.02056   44.56633
Au    5.58387   10.59641   45.67989
Au    6.49694   12.93061   41.67061
Au    4.48028   12.99169   39.53484
Au    3.03174   10.35717   38.79007
Au   -0.44256   12.88240   36.70735
Au    1.04912   10.41035   36.70569
Au    2.05862   13.05319   37.20639
Au    0.50654   16.76829   39.80566
Au   -1.51666   15.76618   36.87067
Au   -4.58728   15.65278   38.00292
Au   -5.73430   13.10453   39.15493
Au    3.95075   15.35996   37.97787
Au   -0.48327   18.02900   37.45882
Au    3.43795   16.73840   40.41168
Au    5.26411   17.83628   38.67007
Au    5.89053   15.49759   40.17583
 S    4.63793   13.53865   36.52901
 P    1.45670    9.27791   34.77752
 S    5.40789   10.04653   38.65261
 P    8.89569    9.34400   42.95021
 S    4.17254    6.65721   43.50288
Au   -0.52422    6.16077   44.19050
Au    0.54647    7.64878   46.40166
 S    0.08402    6.58665   39.47194
Au   -1.17731    9.38163   48.03201
Au   -2.28714    7.72649   45.85213
Au    1.70532    9.33582   48.63827
 S    1.70957    6.94934   48.41055
Au    1.71180   12.09044   48.48859
Au   -0.16867   10.90537   50.26227
Au    2.66894   10.93300   50.79457
Au    4.18378   10.81779   48.32891
Au    2.50691   17.46915   37.95069
 C    5.67959    8.27359   38.17967
 C    1.58624    5.57057   39.38580
 C    4.96034    6.12921   45.06620
 C    0.65543    6.34010   49.69550
 C    4.33641   13.69134   34.80078
 C    1.30529   10.25213   33.26978
 C    0.37145    7.80459   34.53532
 C    3.24331    8.56337   34.77213
 C    8.51171    7.63233   42.33369
 C    9.81510    9.08790   44.37247
 C    9.92182   10.07586   41.65933
 C    6.05527    5.66475   37.44646
 C    4.80017    6.16988   37.63189
 C    7.15786    6.49020   37.64830
 C    4.61778    7.45412   38.00064
 C    6.94436    7.80612   38.00747
 C    0.35025   11.32768   33.13746
 C    2.12149   10.02128   32.14926
 C    0.20705   11.96465   32.06197
 C    0.95289   11.72645   30.95313
 C    1.91021   10.81176   31.02907
 C   -0.83233    5.96159   35.42564
 C   -1.23112    5.62253   34.16533
 C   -0.02463    7.06457   35.61429
 C   -0.03802    7.45766   33.27797
 C   -0.83886    6.36878   33.09346
 C    3.40730    7.32191   34.42617
 C    4.19329    9.33141   35.09819
 C    4.59412    6.67327   34.45028
 C    5.65751    7.51163   34.82240
 C    5.55283    8.87727   35.12240
 C    3.83952    4.02242   39.27242
 C    2.94886    4.03676   38.22712
 C    3.59427    4.79463   40.38140
 C    1.82471    4.80487   38.28331
 C    2.46841    5.57097   40.43184
 C    7.46572    7.40913   41.51057
 C    9.23464    6.61287   42.68792
 C    6.99501    6.17631   40.93762
 C    7.90144    5.12581   41.44080
 C    8.93020    5.41420   42.33131
 C    9.28720    8.41459   45.46477
 C   11.17840    9.55378   44.48459
 C   10.03356    8.22927   46.67393
 C   11.33982    8.67404   46.72321
 C   11.89559    9.36777   45.61020
 C   10.18398   11.46021   41.66929
 C   10.44405    9.29994   40.70320
 C   10.85690   12.12713   40.66694
 C   11.31663   11.28103   39.53537
 C   11.04683    9.90827   39.51921
 C    4.20446    5.96409   46.18579
 C    6.34644    5.92305   45.10390
 C    4.85318    5.59908   47.34857
 C    6.12011    5.35395   47.39212
 C    6.88211    5.58366   46.28359
 C   -0.61555    5.65756   49.36535
 C    0.99381    6.46975   50.95038
 C   -1.34761    5.20089   50.43183
 C   -0.93280    5.30287   51.73416
 C    0.13765    5.99157   52.00096
 C    5.18573   13.09988   33.89171
 C    3.17869   14.28139   34.36532
 C    4.86111   13.10648   32.56045
 C    3.70467   13.69974   32.13937
 C    2.86695   14.29124   33.03638
Au    1.41465   17.08163   47.41475
Au   -0.71453   18.60743   46.13436
Au   -3.24859   17.12017   46.50543
Au   -1.24661   17.21755   48.63633
Au    0.19411   14.66965   48.56360
Au   -2.66427   14.66541   47.97434
Au    1.50678   19.86445   47.28394
Au    1.95473   18.48418   44.88971
Au    4.07782   16.96179   46.22163
Au    2.86161   14.54282   47.38319
Au    2.37231   15.95560   49.73359
Au    3.66921   18.34718   48.62427
Au    0.88867   18.49923   49.82300
Au   -2.69518   18.56126   44.01069
Au   -0.19573   20.04560   43.62508
Au   -0.59762   21.43410   46.00702
Au   -1.25487   20.00154   48.56482
Au   -3.18147   19.92981   46.40860
Au   -4.64718   14.65094   45.80754
Au   -5.22992   17.09905   44.32512
Au   -5.13222   15.94267   48.18625
Au   -3.68368   18.57720   48.93101
Au   -5.74150   18.43401   46.72165
Au   -0.20939   16.05196   51.01374
Au   -3.16262   16.14854   50.31770
Au   -1.70106   18.52401   51.01539
Au   -1.15848   12.16607   47.91542
Au   -1.65263   13.51423   50.30804
Au    1.33238   13.47788   50.84907
Au   -4.08989   12.19596   47.30941
Au   -4.60271   13.57441   49.74322
Au    2.02826   21.30005   44.72207
Au    4.20179   19.72846   46.11641
Au    3.74310   16.83303   43.30523
Au    1.59643   18.38409   41.97967
Au    3.82414   19.63996   43.14932
Au    5.08235   15.82984   48.56615
Au    6.24185   18.17863   47.35820
Au    6.51060   15.62677   46.07173
Au    5.99365   18.05188   44.51741
Au    3.93534   13.28159   49.71816
Au    5.32725   13.20775   47.16837
 S    2.88229   19.63091   50.52439
Au   -1.27544   18.43481   41.44106
Au   -3.71204   19.76428   41.69620
Au   -3.77199   16.96684   41.77739
Au   -5.17527   19.87738   44.29279
Au   -2.59983   21.40261   43.86958
Au    1.63520   21.20788   41.86895
Au   -0.12772   22.77360   43.53057
Au   -1.19841   21.28558   41.31943
 S   -0.73596   22.34772   48.24914
Au   -6.85046   13.43093   44.61305
Au   -4.39503   12.10134   44.41585
Au   -4.95638   14.55824   42.88684
Au   -7.14888   16.00376   46.05048
Au   -6.54247   13.43677   47.54525
Au   -7.62274   18.39740   44.53532
Au   -7.44496   15.91381   43.15476
Au   -6.23581   18.33796   42.04119
 S   -6.05983   18.88783   49.06847
 S    1.45919   15.19271   52.55195
 S   -5.28988   15.39572   51.19206
 P   -2.10865   19.65646   52.94358
Au   -2.24837   10.55028   45.74141
Au   -3.09125   10.94782   49.56455
Au   -5.91605   11.09809   49.05101
Au   -4.22225    9.39718   47.46474
Au   -6.27448   10.88474   46.18509
Au    6.19852   15.50344   43.10803
Au    5.62254   18.04963   41.53599
Au    0.52536   19.55273   39.68907
Au    3.57031   19.53718   40.25634
 S    7.58928   18.68165   42.80326
Au   -2.36375   16.84393   39.23250
Au   -2.35726   19.59854   39.08281
 S    2.82867   21.78438   39.85447
 S    8.48602   14.24958   45.77407
 S    7.96024   14.29430   40.30064
 P    8.10266   19.06252   48.32773
 S    4.06355   22.11406   45.76252
 C    7.77309   20.48699   42.86216
 C    6.95105   21.22850   43.66644
 P    6.78548   18.79525   37.28005
Au   -4.83572   18.11657   39.39217
Au   -5.97919   15.72662   40.55272
Au   -3.32088   18.00137   36.92652
 S   -2.36151   21.98503   39.31052
 S    1.26528   19.54105   36.72068
 C    4.31735   22.87277   40.05459
 C    5.51162   22.32634   40.38036
 P    0.07281   25.04015   43.45070
 C    2.84042   24.73828   43.11523
 S    5.23260   14.97636   50.81646
 C    9.55873   15.22499   44.65995
 C    8.24746   13.65818   38.67390
 S    6.07800    9.42368   47.74423
 C    8.18591   11.21055   47.82218
 C    9.34138   17.71849   48.66911
 C    8.96992   20.21661   47.40598
 C    7.69395   19.73161   49.95259
 C    8.94140   16.46683   48.97700
 C    3.48983   23.00189   47.25449
 C    8.73466   21.09545   42.11130
 C    7.09458   22.58803   43.72862
 C    6.70055   18.25758   35.56279
 C    8.53726   18.53760   37.80158
 C    6.57044   20.70716   37.25023
 S   -4.82448   22.27715   44.21820
 S   -6.72995   19.51069   39.97686
Au   -7.16255   13.30759   41.64935
 S   -2.11114   13.74166   35.16913
 P   -4.17883   18.94269   35.04390
 S   -5.88454   13.95800   36.90462
 C   -1.30738   22.59427   38.02558
 C    1.99223   19.26423   35.14083
 C    4.20477   24.21420   39.86560
 C    6.60747   23.10252   40.50360
 C    1.86080   25.52630   43.60595
 C   -0.71702   25.92147   44.68890
 C   -0.42724   25.64759   41.82716
 C    4.26684   24.92376   43.13978
 C    6.83790   14.18064   51.29670
 C    9.55488   14.96541   43.32402
 C   10.36120   16.24685   45.18626
 C    8.24479   12.19931   38.42493
 C    8.49909   14.46686   37.67954
 P    3.52689    9.99167   52.67719
 C    7.06258   12.88167   50.99137
 C    7.62152   10.11077   48.40902
 C    9.36099   11.71974   48.30454
 C   10.61799   17.95146   48.61069
 C    9.51124   19.89615   46.16928
 C    9.17592   21.56493   47.88331
 C    6.59942   20.60731   50.09559
 C    8.45910   19.43438   51.00858
 C    9.72708   15.29546   49.26033
 C    3.49735   22.36777   48.45862
 C    3.03063   24.32193   47.14576
 C    8.87477   22.44981   42.16540
 C    8.06104   23.20576   42.97320
 C    6.31926   16.91301   35.19787
 C    6.98904   19.12057   34.49178
 C    9.51424   18.38493   36.85757
 C    8.85540   18.49862   39.13047
 C    7.63133   21.44576   37.37983
 C    5.40585   21.17440   37.09498
 P   -9.54764   19.59036   44.77088
 C   -5.61228   22.80515   42.65488
 S   -9.13797   14.68479   41.94701
 C   -8.27346   18.82359   39.31206
 C   -8.83725   17.72316   39.89824
Au   -6.64559   10.88249   43.20368
Au   -4.47608    9.29442   44.57177
Au   -6.89379   10.75573   40.36287
 C   -1.55623   14.56864   33.71681
 C   -3.00181   19.18056   33.70102
 C   -4.96077   20.59091   35.32505
 C   -5.59491   17.85678   34.32415
 C   -7.48985   14.75373   36.42439
 C   -7.71502   16.05254   36.73001
 C   -0.04167   23.28686   38.35513
 C   -1.65154   22.47303   36.77144
 C    2.41164   20.33403   34.38113
 C    2.15787   17.98850   34.66838
 C    5.30819   25.03237   40.00445
 C    6.53462   24.45356   40.31853
 C    2.20726   26.63097   44.19512
 C   -0.40854   25.72738   46.02767
 C   -1.74271   26.89321   44.38573
 C   -1.65130   25.21611   41.27869
 C    0.34804   26.50221   41.15077
 C    4.49549   26.19954   43.84581
 C    7.77863   14.90226   51.96162
 C   10.35709   15.74746   42.51720
 C   11.09354   16.95724   44.31860
 C    8.52008   11.80815   37.13923
 C    8.73704   13.96046   36.35578
 C    2.34987    9.75381   54.02006
 C    4.30883    8.34345   52.39604
 C    4.94298   11.07758   53.39693
 C    8.21358   12.28255   51.35845
 C    8.21921    9.51896   49.48195
 C    9.96635   11.12778   49.38594
 C   11.48266   17.01098   48.76729
 C   10.20066   20.86507   45.36969
 C    9.83945   22.47847   47.14771
 C    6.15938   21.10423   51.30461
 C    8.00986   19.78166   52.35500
 C   11.13657   15.71682   49.14132
 C    3.03030   23.06688   49.55370
 C    2.58584   24.90855   48.26461
 C    6.32036   16.51999   34.00269
 C    6.91637   18.59659   33.20940
 C   10.81135   18.19857   37.23683
 C   10.16848   18.31298   39.51247
 C    7.61706   22.79666   37.44851
 C    5.16065   22.58644   37.06078
 S   -8.61218   14.64007   47.42044
 C   -9.16365   21.30203   45.38739
 C  -10.46704   19.84647   43.34861
 C  -10.57377   18.85851   46.06175
 C   -8.11799   21.52522   46.21094
 C   -4.85722   22.96806   41.53443
 C   -6.99873   23.00892   42.61721
 C  -10.21066   13.70938   43.06114
 C   -8.87064   19.41480   38.23851
 C  -10.01124   17.21268   39.41457
 S   -8.24122   10.25271   44.91783
 P   -8.75461    9.87185   39.39336
 C   -9.59274   12.46736   38.74417
 C   -2.28050   14.47011   32.54922
 C   -0.42133   15.33609   33.75005
 C   -1.61160   19.48825   33.94407
 C   -3.37341   19.06797   32.35036
 C   -4.87587   21.56018   34.36469
 C   -5.61678   20.84271   36.49762
 C   -6.70479   18.44193   33.98713
 C   -5.39179   16.61494   34.20073
 C   -8.43058   14.03170   35.75990
 C   -8.86654   16.65111   36.36364
 C    0.67951   23.76124   37.28898
 C   -0.80638   22.97007   35.72070
 C    2.99279   20.10941   33.16068
 C    2.72985   17.77374   33.44770
 C    3.44375   26.93932   44.37598
 C   -1.10526   26.41604   47.07351
 C   -2.39068   27.56038   45.36090
 C   -2.07404   25.51494   40.00031
 C    0.07732   26.77227   39.74044
 S   -3.53424    9.30346   37.19669
 C   -3.95140    9.99292   35.62060
 C   -5.19625   10.77557   35.45302
 C   -3.18554    9.79652   34.58093
 C   -5.45139   11.23566   34.18612
 C   -3.51960   10.35502   33.29958
 C   -4.65418   10.96040   33.10574
 S   -4.71549    6.82030   41.95856
 C   -4.14177    5.93247   40.46659
 C   -4.15266    6.56542   39.26188
 C   -3.68579    4.61127   40.57470
 C   -3.69223    5.86392   38.16552
 C   -3.24740    4.02231   39.45455
 C   -3.31732    4.63033   38.23485
 P   -0.72475    3.89421   44.27039
 C   -2.51275    3.40806   44.11513
 C    0.06508    3.01289   43.03218
 C   -0.22470    3.28678   45.89392
 C   -3.49190    4.19674   44.60573
 C   -2.85989    2.30373   43.52574
 C   -0.24940    3.20461   41.69447
 C    1.08611    2.03553   43.33301
 C    0.99650    3.71330   46.45253
 C   -1.00752    2.43285   46.56245
 S   -3.48061    7.14999   47.86662
 C   -4.91844    4.01230   44.58086
 C   -4.09655    1.99630   43.34460
 C    0.43718    2.50804   40.64716
 C    1.72447    1.36100   42.35656
 C    1.40882    3.41015   47.73331
 C   -0.74812    2.15860   47.97409
 C   -4.96929    6.06160   47.66649
 C   -5.14787    2.73678   43.87462
 C    1.39001    1.56849   40.98760
 C    0.46980    2.57305   48.52403
 S   -1.91721    9.39332   51.00040
 P   -7.43743   10.13912   50.44104
 C   -6.16402    6.60746   47.34138
 C   -4.85615    4.72032   47.85630
 C   -2.64417    9.67014   52.58026
 C   -7.35250   10.67679   52.15829
 C   -9.18921   10.39676   49.91950
 C   -7.22238    8.22720   50.47084
 C   -7.25973    5.83086   47.21962
 C   -5.95946    3.90174   47.71898
 C   -3.06193    8.60232   53.34365
 C   -2.80560   10.94694   53.05126
 C   -6.97239   12.02152   52.52387
 C   -7.64218    9.81361   53.22882
 C  -10.16684   10.55407   50.86209
 C   -9.50482   10.43966   48.59013
 C   -8.28312    7.48858   50.34018
 C   -6.05767    7.75997   50.62518
 C   -7.18632    4.47999   47.40557
 C   -3.63724    8.82998   54.56631
 C   -3.37173   11.16472   54.27413
 C   -6.97549   12.41448   53.71906
 C   -7.57169   10.33755   54.51132
 C  -11.46213   10.74897   50.48088
 C  -10.81607   10.63394   48.20618
 C   -8.26856    6.13780   50.26927
 C   -5.81215    6.34793   50.65703
 C   -3.79070   10.10778   55.02488
 C   -7.29715   11.61019   54.76414
 C  -11.78400   10.78535   49.15621
 C   -6.97888    5.60502   50.42739
 C    3.29945   18.94145   52.10048
 C    4.55195   18.17351   52.27880
 C    2.53791   19.15548   53.13984
 C    4.81832   17.74519   53.55450
 C    2.88412   18.62980   54.43181
 C    4.02497   18.03874   54.63292
 C   -2.23819   23.36379   48.33529
 C   -2.47528   24.13165   49.43657
 C   -3.11878   23.36573   47.28793
 C   -3.59647   24.90424   49.49024
 C   -4.24164   24.14655   47.33583
 C   -4.48551   24.92094   48.44359
 C   -6.33153   20.66077   49.54141
 C   -5.26995   21.47998   49.72297
 C   -7.59640   21.12711   49.71597
 C   -5.45265   22.76277   50.09658
 C   -7.81023   22.44161   50.08013
 C   -6.70787   23.26673   50.28451
 C    0.90430   14.36574   54.00427
 C    1.62740   14.46289   55.17270
 C   -0.23058   13.59832   53.96901
 C    1.20385   13.78785   56.28742
 C   -0.65048   12.93599   55.08632
 C    0.06969   13.02760   56.23924
 C   -4.98836   15.24304   52.92031
 C   -5.84059   15.82878   53.83033
 C   -3.83420   14.64639   53.35623
 C   -5.52241   15.80996   55.16303
 C   -3.52889   14.62437   54.68652
 C   -4.36946   15.21024   55.58454
 C   -1.95723   18.68223   54.45130
 C   -1.02340   21.12978   53.18576
 C   -3.89526   20.37100   52.94894
 C   -1.00406   17.60530   54.58578
 C   -2.77560   18.91429   55.56999
 C   -0.61184   21.47654   54.44249
 C   -0.62651   21.86806   52.10590
 C   -4.15064   21.58357   53.33914
 C   -4.78921   19.52474   52.66021
 C   -0.86419   16.96813   55.66159
 C   -2.56799   18.12351   56.69065
 C    0.19190   22.56354   54.62546
 C    0.18414   22.96914   52.29301
 C   -5.39132   22.11844   53.40608
 C   -6.18359   19.84983   52.73214
 C   -1.61218   17.20743   56.76875
 C    0.58500   23.30807   53.55269
 C   -6.39441   21.19258   53.07634
 C    8.97290   14.31665   52.33181
 C    9.18104   12.97372   52.03012
 C   11.14203   16.65812   42.98804
 C    8.83751   12.68310   36.13313
 C    0.95970    9.44449   53.77888
 C    2.72348    9.86523   55.37026
 C    0.15444    9.21434   54.71777
 C    1.74535    9.63535   56.32666
 C    0.50575    9.27080   56.02771
 C    4.22451    7.37396   53.35623
 C    4.96500    8.09226   51.22342
 C    4.79913    6.15378   53.15123
 C    5.54829    6.85839   51.01882
 C    5.46129    5.89997   51.98641
 C    6.05179   10.49212   53.73690
 C    4.73871   12.31900   53.52277
 C    7.15036   11.14048   54.18704
 C    5.74180   13.19621   54.05143
 C    6.94176   12.52279   54.32067
 C    9.38534   10.02849   49.96915
 C   10.38995   22.13409   45.87991
 C    6.92997   20.66017   52.49488
 C    2.65226   24.29950   49.48399
 C    6.64085   17.32407   32.95709
 C   11.13570   18.16613   38.56100
 C    6.32752   23.32947   37.28934
 C   -8.89940   15.27619   49.04719
 C   -8.89110   16.73390   49.30268
 C   -9.14485   14.46364   50.03993
 C   -9.15488   17.11993   50.59234
 C   -9.37069   14.96463   51.36786
 C   -9.46619   16.24121   51.59708
 C   -9.88694   22.32138   45.03354
 C   -7.64798   22.75791   46.78472
 C   -9.58311   23.51998   45.39094
 C   -8.55472   23.80831   46.28189
 C   -9.93875   20.51882   42.25591
 C  -11.82991   19.37944   43.23597
 C  -10.68427   20.70210   41.04593
 C  -12.54632   19.56353   42.10956
 C  -11.99016   20.25631   40.99614
 C  -10.83334   17.47366   46.05261
 C  -11.09401   19.63336   47.01982
 C  -11.50140   16.80540   47.05730
 C  -11.69139   19.02380   48.20592
 C  -11.95866   17.65053   48.19061
 C   -5.50707   23.32841   40.37083
 C   -6.77442   23.57132   40.32714
 C   -7.53551   23.34380   41.43674
 C  -10.21046   13.97288   44.39630
 C  -11.01720   12.69077   42.53471
 C  -11.02046   13.19806   45.20229
 C  -11.75715   11.98736   43.40158
 C  -11.80901   12.29071   44.73107
 C  -10.03567   18.90397   37.75001
 C  -10.61609   17.80401   38.33255
 C   -8.42503    8.44737   44.85892
 C   -9.38700    7.83929   45.60959
 C   -7.60346    7.70559   44.05442
 C   -9.52797    6.48504   45.55506
 C   -7.74787    6.34618   43.99180
 C   -8.71472    5.72883   44.74702
 C   -9.99333   11.21587   39.05198
 C   -9.62187    8.71775   40.31511
 C   -8.34589    9.20275   37.76850
 C  -11.27004   10.98349   39.11027
 C  -10.16507    9.04004   41.55050
 C   -9.83120    7.37011   39.83730
 C   -7.24264    8.33942   37.61760
 C   -9.10382    9.51553   36.71178
 C  -10.37785   13.63911   38.46083
 C  -12.13426   11.92437   38.95366
 C  -10.85960    8.07344   42.34846
 C  -10.49952    6.45882   40.57134
 C   -6.78727    7.87151   36.40269
 C   -8.63927    9.20014   35.36271
 C  -11.78754   13.21840   38.57971
 C  -11.05190    6.80505   41.83781
 C   -7.55065    8.33381   35.21474
 C   -1.85805   15.14386   31.43329
 C   -0.72384   15.90415   31.47946
 C   -0.00253   15.99711   32.63156
 C   -0.80453   19.71611   33.00618
 C   -1.15381   19.65850   31.69575
 C   -2.39342   19.29530   31.39524
 C   -5.44974   22.78075   34.56947
 C   -6.11173   23.03518   35.73425
 C   -6.19932   22.07698   36.70202
 C   -7.80549   17.79298   33.54311
 C   -7.59814   16.41022   33.41225
 C   -6.39744   15.73686   33.67841
 C   -9.62535   14.61673   35.39046
 C   -9.83402   15.95952   35.69244
 C    0.25836   23.66732   35.98807
 C    3.15043   18.83265   32.70062
 C   -2.06230   27.35055   46.73096
 C   -1.14344   26.35289   39.20060
 H   -7.61534   22.85941   43.50351
 H    6.64912    7.06252   34.87824
 H    2.14887   25.90497   48.19908
 H    7.26462   20.16140   34.66162
 H   -7.10328    5.75534   43.34102
 H    6.89494    8.29596   41.23518
 H   -3.17164   28.27345   45.09679
 H    8.49753   19.35193   53.22999
 H   -0.93944    5.50665   48.33558
 H    7.70119   11.67739   46.96474
 H   -7.90991    8.77099   53.05750
 H  -10.50838   19.36695   36.88381
 H   -8.51302   12.60966   38.69882
 H   10.54498   20.60803   44.36795
 H  -10.45881   16.33523   39.88135
 H   -8.71201   17.45816   48.50802
 H   -3.77803   22.81622   41.55435
 H   10.43284   18.24796   40.56792
 H  -10.06482   10.06007   41.92142
 H   -2.93985    7.58362   52.97562
 H   -2.29898   24.59902   41.90144
 H    7.42820   25.07088   40.41089
 H   -6.83767    8.20060   43.45723
 H    1.66429    4.30855   45.82977
 H   11.58469   18.06057   36.48118
 H   -2.61691   14.13547   55.02912
 H    9.41853   18.93757   50.86445
 H    8.16975    6.10506   37.52235
 H  -10.49464   16.89553   45.19287
 H   -6.84338   24.30297   50.59428
 H   -1.83440    1.93798   46.05306
 H   -2.00681   27.07310   43.34362
 H    8.17825   24.28877   43.01131
 H   -8.82222   22.82770   50.20220
 H   -3.02392   25.15761   39.60263
 H   -3.15169    5.11294   45.08838
 H  -12.33434   11.13910   43.03363
 H   -2.42306   15.06488   30.50452
 H   -8.74819   18.28837   33.31075
 H    5.02289   24.25819   42.72324
 H   12.91519    9.74874   45.66832
 H  -12.51735   17.20177   49.01194
 H   -4.12162   15.21389   56.64598
 H  -10.00787   14.63280   38.20827
 H    5.21275   17.94424   51.44281
 H   -7.54039   20.64019   46.47778
 H   -3.54753   19.68373   55.55636
 H    5.91940    4.92427   51.82440
 H   -8.23844   12.98748   35.51336
 H    2.27574   21.35257   34.74474
 H   -6.96052   16.61864   37.27623
 H    1.94770   14.76630   32.69377
 H    9.74039   14.89652   52.84447
 H   -3.16095   14.17990   52.63705
 H   -8.72826   10.30651   47.83692
 H    3.85300   21.34193   48.55492
 H   11.87843   11.72948   38.71599
 H   -4.58689   23.40755   50.24759
 H    0.48091   23.58432   51.44355
 H    6.17708   20.73619   44.25524
 H   -1.76839   24.13578   50.26627
 H    3.33908   20.94987   32.55916
 H    1.89459    0.99611   40.20921
 H    3.68134    7.56849   54.28102
 H  -11.54799   17.40065   37.93635
 H   -0.79460   13.50677   53.04079
 H   -3.17990   13.85547   32.51200
 H    8.07356   18.59612   39.88368
 H  -12.24164   10.86284   51.23421
 H    2.88808    9.24646   32.15771
 H    7.78592   13.12406   54.65828
 H    8.09416   10.64558   54.41595
 H    3.45301   13.69545   31.07883
 H   -9.11728   18.18299   50.83021
 H    9.26191   18.40246   35.79732
 H    2.84573   16.75803   33.06955
 H    8.37266   11.23099   51.11966
 H    1.64169   24.23343   37.48738
 H  -11.07600   20.71803   46.91364
 H    6.06286    6.64202   50.08260
 H  -10.22181   21.16715   40.17532
 H   -3.49145   12.18137   54.64855
 H    6.96513    6.05617   44.21644
 H   -5.92400    7.21131   36.31907
 H   -6.33347   11.85713   34.03180
 H    0.20827    2.70828   39.60044
 H    1.22615   24.17673   53.70255
 H    6.06223   20.89924   49.19321
 H   -3.78537   25.52050   50.36924
 H    5.70492   17.13272   53.71855
 H   -2.81743    3.02290   39.52084
 H    6.19012    4.62757   37.13958
 H  -11.21605    8.33429   43.34496
 H    3.24048   24.64609   39.59779
 H    0.31136    7.33463   36.61543
 H    5.30646   21.77863   51.38084
 H    2.49962   14.73940   35.08447
 H    6.40556    9.51863   35.34512
 H   -5.87080    2.82322   47.84948
 H   -8.34934   17.24686   40.74863
 H    7.77074    8.63810   49.94136
 H   -1.55572   12.32968   55.05455
 H    2.27745    6.19612   41.30409
 H    6.64141   21.01021   53.48600
 H   -9.15862    5.53077   50.10368
 H   -7.42423   21.54966   53.08446
 H   -0.94296   20.89651   55.30389
 H   -8.44630   20.46208   49.56266
 H    0.81556   27.27837   39.11838
 H   -8.41303   24.83667   46.61430
 H    8.50819   23.40420   37.60624
 H    2.53212   15.06967   55.21019
 H    9.35837   14.29983   49.50705
 H   -1.48259    1.63172   48.58323
 H    9.82329   12.04119   42.51810
 H   -4.26057   21.09908   49.56747
 H   -3.98348    7.99133   55.17035
 H    5.01458    8.85825   50.44953
 H  -12.57700   13.93878   38.36544
 H    4.71142    5.61713   34.20753
 H    5.51387   26.57375   43.95057
 H   10.10795   12.48087   52.32344
 H  -12.81924   10.94331   48.85384
 H    9.86369    9.55494   50.82649
 H    6.14586    6.04583   40.26678
 H    3.93389    5.52714   37.47528
 H    8.27703    8.01057   45.39817
 H    7.86171   16.32101   49.01059
 H    4.18258   23.02995   36.87426
 H   -5.59016   23.15318   53.68517
 H    3.12479    6.11229   46.16480
 H  -10.06484   10.00897   36.85690
 H   -8.92550   20.91575   42.31812
 H  -11.68573   15.73176   47.01961
 H    8.48032   10.74444   36.90463
 H   11.27000    9.30589   38.63861
 H    5.59052   21.25121   40.54155
 H    9.38426   20.50174   41.46815
 H    3.60833    7.83613   38.15294
 H   -3.66352    4.08770   41.53045
 H    3.60770   18.65768   31.72677
 H   -6.70481    8.03348   38.51496
 H   -4.35907   21.35023   33.42824
 H   -0.90088   26.19581   48.12129
 H    2.51010    0.65154   42.61645
 H   -5.36668   23.55577   33.80753
 H  -10.38804   14.03910   34.86822
 H   -0.39693   16.44443   30.59101
 H   -0.93166   21.57870   51.10028
 H   -6.75920   16.30821   53.49210
 H    3.13882    3.42257   37.34690
 H   -6.24051    7.68159   47.17260
 H  -10.75766   16.45499   35.39325
 H    9.64400   22.93677   41.56602
 H    2.49933   23.82736   42.62331
 H    7.79361    8.47470   38.14846
 H    0.91009   16.59249   32.65880
 H    9.95106   23.49495   47.52509
 H    1.12346    4.81513   37.44891
 H  -11.06699   10.69503   47.14722
 H   -6.87629    4.52173   50.36362
 H   -8.61899   23.43204   41.35675
 H    7.96488    5.48458   46.36028
 H    3.74271   10.12631   55.65508
 H    0.53262   22.82382   55.62759
 H    2.36064    3.75548   48.13690
 H   11.03328   13.20224   40.70046
 H    0.73197    2.27350   49.53874
 H  -11.63577    6.07420   42.39732
 H   -4.51128    7.59030   39.16642
 H   11.94631    8.48420   47.60878
 H  -12.28358   18.85553   44.07727
 H    7.75976    4.09723   41.10905
 H  -11.93743   19.62597   49.08054
 H  -12.59272   20.42287   40.10323
 H   10.35326   16.46953   46.25324
 H  -10.62485    5.44575   40.18911
 H  -13.56241   19.17396   42.04713
 H   -4.39249   18.80835   32.06370
 H   12.17296   18.01815   38.86147
 H   -2.91888   22.75025   46.41081
 H    6.30964   12.31714   50.44138
 H   -1.13955    5.35603   36.27830
 H    1.77617   13.84848   57.21309
 H    7.59190   15.94963   52.19875
 H    3.02055   24.84511   46.18958
 H    9.40450   18.87865   45.79327
 H   -8.41579   20.28716   37.76928
 H   10.90406   11.52425   49.77531
 H  -10.04454    8.43345   46.24418
 H   10.96813   22.86779   45.31823
 H   -3.88924    4.28873   48.11498
 H    4.73714    3.40632   39.21950
 H   -2.30940    4.72827   50.23259
 H   -6.57915   24.00735   35.89078
 H   10.41521    8.21492   40.80323
 H   -0.25546   12.48380   57.12618
 H    5.52145   12.62643   31.83823
 H    0.29848   23.40016   39.38447
 H   -4.25509   10.28173   55.99554
 H   -9.43232    7.08052   38.86513
 H    6.22444   24.41286   37.35037
 H   -5.68885   20.06985   37.26287
 H    9.58348    7.73488   47.53481
 H   -2.48358   11.79275   52.44380
 H   -6.98507   19.13712   52.53782
 H    6.44004   23.17803   44.37017
 H    9.81750   12.58801   47.82936
 H    0.15307   15.41081   34.67340
 H    8.77900   21.85087   48.85738
 H    0.38425   25.02769   46.29229
 H   -8.44050   15.80938   33.06942
 H   -9.58822   14.76359   44.81547
 H   -6.24465   14.67197   33.50303
 H    8.93896   14.16919   42.90599
 H    8.02436   11.47994   39.21361
 H    6.10685   12.62516   34.22974
 H    1.32673    1.82561   44.37518
 H    1.18426   26.99150   41.65019
 H   -2.57492   27.91637   47.50890
 H   11.66605   17.80842   44.68715
 H    4.29710    4.79693   41.21454
 H   -1.03855    3.90965   41.43319
 H   -5.37678   25.54667   48.49036
 H   -6.19630   16.26508   55.88887
 H   -6.16722    2.36710   43.76341
 H   -4.83278    5.90415   50.83593
 H    7.56533   22.64502   40.75116
 H   -8.21647    6.28745   46.96611
 H   11.64427   10.05198   43.63437
 H  -11.02077   12.47625   41.46603
 H    5.58996   14.26199   54.22223
 H    5.22026   26.11066   39.87154
 H   -6.73644   22.27896   37.62873
 H   -6.79735   22.88915   47.45353
 H   -5.67376    4.67970   44.99578
 H   -9.02478   17.70252   36.60365
 H   -5.87602   10.96422   36.28394
 H   -8.07771    3.86070   47.30547
 H   -8.83813    4.64671   44.70350
 H   -1.14879    6.08768   32.08697
 H  -10.29730    5.99712   46.15352
 H    1.82236   17.14209   35.26765
 H   11.92653   14.99445   49.34682
 H   -1.86189    4.74643   34.01471
 H   -9.91205   10.53429   51.92171
 H   -4.94278   24.14573   46.50126
 H   -7.25165    8.00811   34.21843
 H   -1.41315   26.63240   38.18215
 H    4.71463    5.37869   53.91294
 H   -9.11903    9.64326   34.49002
 H    0.29381    8.04136   32.41932
 H    9.14284   12.30813   35.15625
 H    2.53118    6.76772   34.08942
 H   10.30622   15.60538   41.43769
 H  -10.15180   24.34861   44.96895
 H    0.22675   19.96386   33.25758
 H    8.52134   15.54246   37.85472
 H   -1.44879   16.64981   57.69096
 H    6.00176   16.22418   35.98069
 H   -2.63336   19.11603   30.34720
 H    3.67689   27.82530   44.96656
 H   -3.23309   18.24732   57.54529
 H    1.43251   27.31615   44.53920
 H    6.04629   15.48514   33.79760
 H    8.85513   14.65915   35.52754
 H   -0.11107   16.18130   55.70403
 H   10.96537   18.96647   48.41783
 H    6.62660   16.94309   31.93594
 H   11.82687   17.19098   42.32838
 H   12.53467   17.23819   48.59484
 H  -10.77192   22.15717   44.41877
 H   -0.40009   17.32095   53.72411
 H    3.97286   10.36597   35.36126
 H    7.11535   19.25872   32.36673
 H   -1.24308   19.47718   34.96982
 H   -0.42981   19.88499   30.91305
 H    6.10189    9.40690   53.64804
 H   -6.71287   13.45227   53.92431
 H    2.02490    9.69555   57.37849
 H   -2.28390    9.19260   34.68309
 H    4.27011    5.48847   48.26284
 H   -2.81757   10.25115   32.47226
 H   -9.81161   16.60003   52.56663
 H    2.17241   18.71076   55.25340
 H   -3.30816   22.21416   53.62321
 H    1.62020   19.73186   53.02284
 H    6.56899    4.94941   48.29929
 H  -11.61851    9.96641   39.28978
 H   -9.48444   14.26284   52.19409
 H   -4.49201   18.52560   52.34163
 H    0.41808    6.16379   53.04010
 H   -7.23813   23.93331   39.40952
 H   -7.77121    9.67484   55.35341
 H   -9.18597   13.39001   49.85629
 H    2.94956   22.55330   50.51172
 H   -4.94646   11.27536   32.10400
 H   -6.74916   19.52881   34.05666
 H   -4.92943   23.38324   39.44810
 H   -7.28472   11.99095   55.78539
 H   -0.87184    8.94609   54.46699
 H    3.77940   12.73292   53.21215
 H   -1.47993    4.80009   52.53164
 H  -13.18753   11.69386   39.11361
 H   -6.69294   12.72361   51.73833
 H    8.59731   20.94451   37.44088
 H    4.56852   20.48671   36.97639
 H   -4.42792   16.20268   34.49923
 H   -0.20537    9.00813   56.81092
 H    2.36456   24.83778   50.38709
 H    0.60926    9.35999   52.75021
 H    1.94065    6.94572   51.20543
 H    4.32363   17.74723   55.63986
 H   10.12444    6.77720   43.29568
 H   -9.24859    7.99065   50.27771
 H   -2.58920   21.97858   36.51765
 H  -12.49768   11.76225   45.39028
 H   -2.08544    1.62539   43.16770
 H   -3.07791    4.07430   37.32842
 H   -1.02945   22.71825   34.68391
 H   -4.09803    1.99739   42.25460
 H    9.51160    4.58753   42.73959
 H   -5.21986    8.44868   50.73402
 H    0.79455   24.18537   35.19294
 H   -0.27775   11.58145   33.99146
 H  -10.90458   13.25251   46.28474
 H   -3.67408    6.36525   37.19782
 H   -0.55685   12.74083   32.01616
 H    0.78723   12.28520   30.03202
 H    2.55306   10.65937   30.16210
