# Supplementary material for: Au147(SPh)30(PPh3)12: A Geometrically Closed, but Electronically Open Triple‐Shell Icosahedral Gold Cluster and its Geometrically Open Counterpart
Source: Angew Chem Int Ed Engl. 2025 May 16;64(26):e202500586. doi: 10.1002/anie.202500586 (PMC12184293; doi:10.1002/anie.202500586)
Supplement: Supplementary file 2 — Supporting Information [file ANIE-64-e202500586-s002.zip › Au147.xyz]

585
1027g4sman_sq; Picture 1
Au   -0.00130   14.98397   43.70679
Au   -0.40589   16.60965   45.89661
Au    1.61147   14.52151   45.89661
Au   -1.20559   13.81850   45.89661
Au    1.20559   16.14794   41.51259
Au   -1.61147   15.44493   41.51259
Au    0.40588   13.35679   41.51259
Au   -0.64360   17.60903   43.18233
Au    0.64360   12.35741   44.22687
Au   -2.59582   15.73875   44.22687
Au    2.59582   14.22769   43.18233
Au   -1.95222   13.11294   43.18233
Au    1.95222   16.85350   44.22687
Au   -1.57462   11.43362   40.98093
Au   -0.94464    8.77327   41.52439
Au    1.04507   10.68004   42.01542
Au   -1.33586   10.44323   43.73716
Au   -3.95712   11.18527   42.65198
Au   -3.58717   13.55210   40.93701
Au    0.80554   11.66084   39.28497
Au   -1.19676   13.79707   39.27842
Au   -3.14132   11.86828   38.76314
Au   -3.60352    9.50019   40.43965
Au   -1.10178    9.74246   38.74434
Au    3.03297   12.59220   40.93701
Au    1.62561   14.53987   39.27842
Au   -0.67396    7.76221   44.31734
Au   -3.36568    8.52860   43.17469
Au    1.66182    7.97160   42.56675
Au    1.52220    9.01038   39.75108
Au    3.26381   11.55633   43.67204
Au    1.31056    9.65729   44.75722
Au    3.68813    9.90533   41.44638
Au    3.86135   15.39436   40.98093
Au    4.24920   13.73669   45.39378
Au    4.59968   16.09632   43.73716
Au    5.26767   13.45523   42.65198
Au    2.28673   11.84476   46.42827
Au    4.90565   11.06016   45.88481
Au    5.91660   10.78904   43.09186
Au    3.90703    8.84115   44.23452
Au    5.70795   11.84221   40.41780
Au    7.84416   12.69918   42.15636
Au    7.27270   15.29577   43.17469
Au    6.90315   12.91658   44.84245
Au    6.55021   14.60400   40.43965
Au    4.26828   13.82022   38.76314
Au    3.42614   10.84006   38.70741
Au   -0.85641   12.10494   37.02064
Au    2.09884   12.79200   37.11963
Au    1.18690   10.06580   37.07505
Au   -0.42885   16.61272   39.27842
Au   -0.00130   14.98397   37.05341
Au   -2.94708   14.26118   37.11963
Au   -5.30115   14.08767   38.70741
Au   -5.57417   11.61050   40.41780
Au    2.92086   15.68069   37.02064
Au   -2.06446   17.16403   37.02064
Au    0.84823   17.89648   37.11963
Au    2.47449   17.34203   39.28497
Au    3.66516   18.46982   37.07505
Au    5.08952   16.64943   38.74434
 S    3.80192   13.81752   35.73965
 P    1.55191    8.71124   35.28666
 S    5.75090   11.03964   38.14428
 P    9.94339   11.93638   41.71451
 S    6.19467    8.42806   43.57764
Au    1.94404    7.04796   45.25283
Au    2.94669    9.12096   46.96955
 S    1.66480    6.70874   40.49646
Au    1.12695   10.70529   48.64606
Au    0.13378    8.46949   46.99140
Au    3.98774   11.40867   48.66486
 S    4.55323    9.08208   48.78482
Au    3.28003   14.01965   48.12423
Au    2.06446   12.80241   50.38857
Au    4.85206   13.55240   50.33415
Au    5.93373   13.31506   47.65812
 C    6.37893    9.31357   37.88533
 C    3.33998    6.05022   40.25849
 C    7.32876    8.38761   45.01137
 C    3.90443    8.50672   50.32803
 C    3.19984   13.57480   34.10270
 C    0.92258    9.32930   33.71591
 C    0.84602    7.01664   35.47939
 C    3.43600    8.41907   35.02705
 C    9.90706   10.09794   41.43851
 C   11.11252   12.15888   42.94632
 C   10.53379   12.62187   40.15360
 C    7.23014    6.76043   37.39365
 C    5.94294    7.01215   37.77389
 C    8.12288    7.82124   37.26910
 C    5.52771    8.27074   38.02300
 C    7.66873    9.10231   37.51166
 C   -0.27898   10.12491   33.61758
 C    1.58565    9.07534   32.50311
 C   -0.74222   10.50024   32.50967
 C   -0.14274   10.22605   31.32309
 C    1.01212    9.57428   31.34275
 C    0.29715    5.21191   36.92165
 C   -0.22318    4.53093   35.85962
 C    0.83564    6.46826   36.73153
 C    0.31791    6.32666   34.42393
 C   -0.21670    5.08605   34.61404
 C    3.92130    7.24139   34.77138
 C    4.12372    9.47988   35.00738
 C    5.22927    6.98967   34.53537
 C    6.00782    8.15836   34.52226
 C    5.52512    9.46190   34.70582
 C    5.74960    4.78939   39.95693
 C    4.70115    4.50171   39.11780
 C    5.58351    5.71984   40.95340
 C    3.49959    5.12651   39.26858
 C    4.37805    6.35139   41.09762
 C    8.82228    9.51360   40.88784
 C   10.89841    9.33380   41.78596
 C    8.56795    8.12465   40.61250
 C    9.76692    7.39647   41.07140
 C   10.83094    8.05273   41.68108
 C   10.84781   11.55206   44.16568
 C   12.35041   12.89606   42.83488
 C   11.73017   11.68691   45.28671
 C   12.91097   12.38363   45.12281
 C   13.19644   13.01293   43.87724
 C   10.47930   14.02429   40.02904
 C   11.16442   11.88918   39.22925
 C   10.93086   14.72101   38.92769
 C   11.50698   13.88944   37.83944
 C   11.55110   12.49601   37.95744
 C    6.87460    8.27973   46.28973
 C    8.70031    8.51122   44.74914
 C    7.80887    8.30670   47.30586
 C    9.07920    8.36738   47.08297
 C    9.52427    8.54044   45.80461
 C    2.83263    7.48637   50.34770
 C    4.41049    8.91127   51.46217
 C    2.45503    7.03462   51.58672
 C    3.04932    7.43917   52.75364
 C    3.91871    8.40559   52.71430
 C    4.11594   13.00843   33.24390
 C    1.90226   13.74561   33.69625
 C    3.71758   12.61962   31.99177
 C    2.42129   12.79717   31.59842
 C    1.51558   13.36353   32.44411
Au    1.57462   18.53282   46.42827
Au   -1.04508   19.28640   45.39378
Au   -3.03298   17.37424   46.47219
Au   -0.80554   18.30560   48.12423
Au    1.19676   16.16937   48.13078
Au   -1.62562   15.42657   48.13078
Au    0.94464   21.19317   45.88481
Au    1.33586   19.52321   43.67204
Au    3.95711   18.78117   44.75722
Au    3.58717   16.41434   46.47219
Au    3.14132   18.09816   48.64606
Au    3.60352   20.46626   46.96955
Au    1.10178   20.22398   48.66486
Au   -3.26382   18.41011   43.73716
Au   -1.31056   20.30915   42.65198
Au   -1.66182   21.99484   44.84245
Au   -1.52220   20.95606   47.65812
Au   -3.68813   20.06111   45.96282
Au   -3.86135   14.57208   46.42827
Au   -5.26768   16.51121   44.75722
Au   -4.26828   16.14622   48.64606
Au   -3.42614   19.12638   48.70179
Au   -5.70795   18.12423   46.99140
Au    0.85640   17.86150   50.38857
Au   -2.09885   17.17444   50.28957
Au   -1.18690   19.90064   50.33415
Au    0.42885   13.35372   48.13078
Au    0.00130   14.98247   50.35579
Au    2.94707   15.70526   50.28957
Au   -2.47449   12.62441   48.12423
Au   -2.92087   14.28575   50.38857
Au    0.67397   22.20423   43.09186
Au    3.36567   21.43784   44.23452
Au    3.20413   18.03987   42.01542
Au    0.55420   18.80536   40.93701
Au    2.55352   20.71618   41.44638
Au    5.57416   18.35594   46.99140
Au    5.90012   20.63444   45.25283
Au    6.59056   18.01006   44.31734
Au    5.24133   19.92821   42.56675
Au    5.30115   15.87877   48.70179
Au    6.24164   15.63829   45.96282
 S    2.83392   21.87700   48.78482
Au   -2.28674   18.12168   40.98093
Au   -4.90565   18.90628   41.52439
Au   -4.24920   16.22975   42.01542
Au   -5.91660   19.17740   44.31734
Au   -3.90703   21.12529   43.17469
Au   -0.13378   21.49695   40.41780
Au   -1.94404   22.91848   42.15636
Au   -2.94669   20.84548   40.43965
 S   -1.66480   23.25770   46.91274
Au   -5.85029   12.69633   45.88481
Au   -3.20413   11.92657   45.39378
Au   -4.59968   13.87012   43.67204
Au   -6.55021   15.36245   46.96955
Au   -5.08952   13.31701   48.66486
Au   -7.84416   17.26726   45.25283
Au   -7.27271   14.67067   44.23452
Au   -6.90315   17.04986   42.56675
 S   -5.75090   18.92680   49.26492
 S    2.91048   17.69294   51.66954
 S   -3.80193   16.14892   51.66954
 P   -1.55191   21.25520   52.12255
Au   -0.55420   11.16108   46.47219
Au   -0.84823   12.06996   50.28957
Au   -3.66516   11.49662   50.33415
Au   -1.87501    9.94451   48.70179
Au   -4.41153   10.67854   47.65812
Au    5.85029   17.27011   41.52439
Au    4.41153   19.28790   39.75108
Au   -1.12696   19.26115   38.76314
Au    1.87501   20.02193   38.70741
 S    6.33351   20.56222   40.49646
Au   -3.28004   15.94679   39.28497
Au   -3.98774   18.55777   38.74434
 S    0.53979   21.93543   38.14428
 S    8.77427   17.07038   43.83156
 S    7.38715   15.97586   38.62437
 P    7.61033   22.07103   45.69469
 S    2.57960   23.62554   43.57764
 C    6.06621   22.34223   40.25849
 C    5.28636   23.09064   41.09762
 P    4.65573   19.46320   35.28666
Au   -5.93373   16.65138   39.75108
Au   -6.24164   14.32815   41.44638
Au   -4.85206   16.41404   37.07505
 S   -4.55323   20.88436   38.62437
 S   -0.89144   18.85863   35.73965
 C    1.72060   23.34236   37.88533
 C    3.04932   23.12660   38.02300
 P   -2.33306   25.11787   41.71451
 C    0.32569   25.35835   40.88784
 S    6.29069   17.99185   49.26492
 C    9.37635   18.03231   42.39783
 C    7.56103   15.12631   37.08117
 S    7.99831   12.28774   46.91274
 C    9.66441   14.45881   46.31158
 C    9.18431   21.12035   45.97069
 C    8.00220   23.19477   44.46288
 C    7.31189   22.92508   47.25560
 C    9.14797   19.88873   46.52136
 C    2.04759   24.62792   45.01137
 C    6.78637   22.94231   39.26858
 C    5.23056   24.45037   40.95340
 C    4.43514   18.60916   33.71591
 C    6.47624   19.69919   35.47939
 C    3.96672   21.24096   35.02705
 S   -6.19467   21.53838   43.83156
 S   -7.99832   17.67870   40.49646
Au   -6.59057   11.95638   43.09186
 S   -2.91049   12.27351   35.73965
 P   -6.20765   16.77521   35.28666
 S   -6.29069   11.97459   38.14428
 C   -3.90444   21.45972   37.08117
 C   -0.38019   18.45858   34.10270
 C    1.25866   24.56499   37.51166
 C    3.93168   24.11549   37.77389
 C   -0.72276   26.00562   41.43851
 C   -3.11031   26.01911   42.94632
 C   -3.22190   25.28643   40.15360
 C    1.65572   25.83257   40.61250
 C    8.09952   17.67271   49.52387
 C    9.24270   17.58506   41.11948
 C    9.95507   19.28191   42.66006
 C    7.90878   13.68792   37.06150
 C    7.46371   15.76684   35.94703
 P    6.20765   13.19123   52.12255
 C    8.57704   16.41412   49.38620
 C    9.40619   13.40923   47.15071
 C   10.81407   15.18699   46.45580
 C   10.34175   21.59681   45.62323
 C    8.39537   22.66212   43.24352
 C    7.98274   24.63541   44.57432
 C    6.07010   23.57909   47.38016
 C    8.26172   23.10488   48.17995
 C   10.22367   18.97400   46.79670
 C    2.36809   24.28855   46.28973
 C    1.25476   25.75391   44.74914
 C    6.72668   24.29529   39.11780
 C    5.95332   25.05944   39.95693
 C    4.34691   17.17077   33.61758
 C    4.32355   19.31038   32.50311
 C    7.33784   19.58681   34.42393
 C    6.95635   19.96439   36.73153
 C    4.74397   22.25008   34.77138
 C    2.70416   21.30614   35.00738
 P   -9.94340   18.03006   45.69469
 C   -7.32876   21.57883   42.39783
 S   -8.77427   12.89606   43.57764
 C   -9.40619   16.55721   40.25849
 C   -9.66441   15.50763   41.09762
Au   -5.24133   10.03823   44.84245
Au   -2.55352    9.25027   45.96282
Au   -5.90012    9.33200   42.15636
 C   -2.81965   12.91629   34.10270
 C   -5.35773   17.01120   33.71591
 C   -7.32227   18.23383   35.47939
 C   -7.40272   15.28963   35.02705
 C   -8.09953   12.29373   37.88533
 C   -8.57704   13.55232   38.02300
 C   -2.83263   22.48008   37.06150
 C   -4.41049   21.05517   35.94703
 C   -0.34775   19.53512   33.24390
 C    0.12067   17.24943   33.69625
 C    2.14102   25.59883   37.26910
 C    3.50607   25.35611   37.39365
 C   -0.55667   27.24624   41.78596
 C   -2.45244   26.09328   44.16568
 C   -4.36767   26.72257   42.83488
 C   -4.40920   24.53802   40.02904
 C   -2.90270   26.19891   39.22925
 C    1.68686   27.23500   41.07140
 C    8.92738   18.68408   49.89754
 C    9.68647   18.40764   40.10334
 C   10.34175   20.01009   41.60459
 C    8.11120   13.13504   35.82248
 C    7.65575   15.08810   34.69490
 C    5.35773   12.95524   53.69329
 C    7.32227   11.73261   51.92981
 C    7.40272   14.67681   52.38214
 C    9.87462   16.14442   49.63531
 C   10.28596   13.08560   48.14062
 C   11.70292   14.86560   47.45227
 C   11.41745   20.89785   45.72813
 C    8.71977   23.49369   42.12249
 C    8.30454   25.42653   43.53196
 C    5.69250   24.31852   48.48151
 C    7.92954   23.74316   49.45176
 C   11.45378   19.64825   46.33780
 C    1.87760   25.08416   47.30586
 C    0.81748   26.45288   45.80461
 C    4.25348   16.58193   32.50967
 C    4.17822   18.56421   31.34275
 C    8.67954   19.74414   34.61404
 C    8.31363   20.12621   36.92165
 C    4.30798   23.50867   34.53537
 C    2.01904   22.52877   34.70582
 S   -7.38715   13.99058   48.78482
 C   -9.90706   19.86850   45.97069
 C  -11.11252   17.80756   44.46288
 C  -10.53380   17.34457   47.25560
 C   -8.82228   20.45284   46.52136
 C   -6.87461   21.68671   41.11948
 C   -8.70031   21.45522   42.66006
 C   -9.37635   11.93414   45.01137
 C  -10.28596   16.88085   39.26858
 C  -10.81407   14.77945   40.95340
 S   -6.33351    9.40422   46.91274
 P   -7.61034    7.89541   41.71451
 C   -9.14797   10.07771   40.88784
 C   -3.76819   12.40611   33.24390
 C   -2.02294   13.95462   33.69625
 C   -4.06793   17.65398   33.61758
 C   -5.90920   16.56395   32.50311
 C   -7.65575   19.03618   34.42393
 C   -7.79200   18.51701   36.73153
 C   -8.66527   15.45819   34.77138
 C   -6.82789   14.16364   35.00738
 C   -8.92739   11.28236   37.51166
 C   -9.87462   13.82202   37.77389
 C   -2.45503   22.93182   35.82248
 C   -3.91871   21.56085   34.69490
 C    0.18815   19.38454   31.99177
 C    0.64490   17.10559   32.44411
 C    0.58651   27.82833   41.68108
 C   -3.01040   26.79000   45.28671
 C   -4.89190   27.39682   43.87724
 C   -5.23835   24.58072   38.92769
 C   -3.62156   26.23037   37.95744
 S   -2.83393    8.08944   38.62437
 C   -3.65659    8.36363   37.08117
 C   -5.07615    8.78167   37.06150
 C   -3.05322    8.12765   35.94703
 C   -5.65617    8.88280   35.82248
 C   -3.73705    8.30070   34.69490
 C   -5.00868    8.57040   34.65556
 S   -2.57960    6.34090   43.83156
 C   -2.04759    5.33852   42.39783
 C   -2.36809    5.67789   41.11948
 C   -1.25477    4.21253   42.66006
 C   -1.87761    4.88228   40.10334
 C   -0.81748    3.51357   41.60459
 C   -1.18989    3.81248   40.32623
 P    2.33306    4.84857   45.69469
 C    0.72275    3.96081   45.97069
 C    3.11031    3.94733   44.46288
 C    3.22190    4.68001   47.25560
 C   -0.32570    4.60809   46.52136
 C    0.55666    2.72020   45.62323
 C    2.45244    3.87316   43.24352
 C    4.36767    3.24387   44.57432
 C    4.40919    5.42842   47.38016
 C    2.90270    3.76753   48.17995
 S   -0.53979    8.03101   49.26492
 C   -1.65572    4.13387   46.79670
 C   -0.58651    2.13811   45.72813
 C    3.01040    3.17644   42.12249
 C    4.89190    2.56962   43.53196
 C    5.23835    5.38572   48.48151
 C    3.62156    3.73607   49.45176
 C   -1.72060    6.62408   49.52387
 C   -1.68686    2.73144   46.33780
 C    4.20417    2.50220   42.28639
 C    4.80625    4.47099   49.56976
 S    0.89144   11.10781   51.66954
 P   -4.65574   10.50324   52.12255
 C   -3.04933    6.83984   49.38620
 C   -1.25866    5.40145   49.89754
 C    0.38019   11.50786   53.30650
 C   -4.43515   11.35728   53.69329
 C   -6.47625   10.26725   51.92981
 C   -3.96672    8.72548   52.38214
 C   -3.93168    5.85095   49.63531
 C   -2.14102    4.36761   50.14010
 C    0.34775   10.43132   54.16530
 C   -0.12068   12.71701   53.71295
 C   -4.34691   12.79567   53.79163
 C   -4.32355   10.65607   54.90609
 C   -7.33784   10.37963   52.98528
 C   -6.95635   10.00205   50.67767
 C   -4.74397    7.71636   52.63782
 C   -2.70417    8.66030   52.40182
 C   -3.50607    4.61034   50.01555
 C   -0.18815   10.58190   55.41743
 C   -0.64490   12.86085   54.96509
 C   -4.25349   13.38451   54.89953
 C   -4.17823   11.40223   56.06644
 C   -8.67955   10.22230   52.79516
 C   -8.31363    9.84023   50.48756
 C   -4.30798    6.45777   52.87383
 C   -2.01904    7.43767   52.70338
 C   -0.68253   11.79329   55.81078
 C   -4.19120   12.72825   56.08612
 C   -9.16355    9.95036   51.54958
 C   -2.90659    6.36787   52.88694
 C    3.65659   21.60281   50.32803
 C    5.07615   21.18478   50.34770
 C    3.05322   21.83879   51.46217
 C    5.65617   21.08364   51.58672
 C    3.73704   21.66574   52.71430
 C    5.00868   21.39604   52.75364
 C   -3.33999   23.91622   47.15071
 C   -3.49959   24.83993   48.14062
 C   -4.37805   23.61505   46.31158
 C   -4.70115   25.46473   48.29140
 C   -5.58351   24.24660   46.45580
 C   -5.74960   25.17705   47.45227
 C   -6.37893   20.65287   49.52387
 C   -5.52771   21.69570   49.38620
 C   -7.66873   20.86413   49.89754
 C   -5.94294   22.95429   49.63531
 C   -8.12288   22.14520   50.14010
 C   -7.23015   23.20601   50.01555
 C    2.81965   17.05016   53.30650
 C    3.76819   17.56033   54.16530
 C    2.02293   16.01182   53.71295
 C    3.90573   17.02094   55.41743
 C    2.16048   15.48591   54.96509
 C    3.10382   15.98710   55.81078
 C   -3.19985   16.39165   53.30650
 C   -4.11594   16.95801   54.16530
 C   -1.90226   16.22083   53.71295
 C   -3.71758   17.34682   55.41743
 C   -1.51558   16.60291   54.96509
 C   -2.42129   17.16927   55.81078
 C   -0.92258   20.63714   53.69329
 C   -0.84603   22.94980   51.92981
 C   -3.43601   21.54737   52.38214
 C    0.27898   19.84153   53.79163
 C   -1.58565   20.89111   54.90609
 C   -0.31791   23.63978   52.98528
 C   -0.83565   23.49818   50.67767
 C   -3.92130   22.72505   52.63782
 C   -4.12373   20.48656   52.40182
 C    0.74222   19.46620   54.89953
 C   -1.01212   20.39216   56.06644
 C    0.21669   24.88039   52.79516
 C   -0.29715   24.75453   50.48756
 C   -5.22927   22.97677   52.87383
 C   -5.52512   20.50454   52.70338
 C    0.14273   19.74039   56.08612
 C    0.22318   25.43551   51.54958
 C   -6.00782   21.80808   52.88694
 C   10.26390   18.43685   50.14010
 C   10.73622   17.13331   50.01555
 C   10.26909   19.53812   40.32623
 C    8.05800   13.85199   34.65556
 C    4.06793   12.31246   53.79163
 C    5.90920   13.40249   54.90609
 C    3.51126   12.09895   54.89953
 C    5.19034   13.15527   56.06644
 C    4.04846   12.48102   56.08612
 C    7.65575   10.93026   52.98528
 C    7.79200   11.44943   50.67767
 C    8.46285    9.84697   52.79516
 C    8.61077   10.35490   50.48756
 C    8.94036    9.56379   51.54958
 C    8.66527   14.50825   52.63782
 C    6.82789   15.80280   52.40182
 C    9.53725   15.51513   52.87383
 C    7.54416   17.00745   52.70338
 C    8.91441   16.77372   52.88694
 C   11.42783   13.81378   48.29140
 C    8.70679   24.86465   42.28639
 C    6.70073   24.40167   49.56976
 C    1.18988   26.15396   47.08297
 C    4.19120   17.23819   31.32309
 C    9.16354   20.01608   35.85962
 C    2.90659   23.59857   34.52226
 C   -7.56103   14.84013   50.32803
 C   -7.90878   16.27852   50.34770
 C   -7.46371   14.19960   51.46217
 C   -8.11121   16.83140   51.58672
 C   -7.65575   14.87834   52.71430
 C   -8.05800   16.11445   52.75364
 C  -10.89842   20.63264   45.62323
 C   -8.56796   21.84179   46.79670
 C  -10.83094   21.91371   45.72813
 C   -9.76692   22.56997   46.33780
 C  -10.84781   18.41438   43.24352
 C  -12.35041   17.07038   44.57432
 C  -11.73017   18.27953   42.12249
 C  -13.19644   16.95351   43.53196
 C  -12.91097   17.58281   42.28639
 C  -10.47930   15.94215   47.38016
 C  -11.16442   18.07726   48.17995
 C  -10.93086   15.24543   48.48151
 C  -11.55110   17.47044   49.45176
 C  -11.50698   16.07700   49.56976
 C   -7.80887   21.65974   40.10334
 C   -9.07920   21.59906   40.32623
 C   -9.52427   21.42601   41.60459
 C   -9.24270   12.38138   46.28973
 C   -9.95507   10.68453   44.74914
 C   -9.68647   11.55881   47.30586
 C  -10.34175    9.95635   45.80461
 C  -10.26909   10.42832   47.08297
 C  -11.42783   16.15266   39.11780
 C  -11.70292   15.10084   39.95693
 C   -6.06621    7.62421   47.15071
 C   -6.78637    7.02413   48.14062
 C   -5.28636    6.87580   46.31158
 C   -6.72668    5.67115   48.29140
 C   -5.23057    5.51607   46.45580
 C   -5.95332    4.90700   47.45227
 C   -9.18431    8.84609   41.43851
 C   -8.00221    6.77167   42.94632
 C   -7.31189    7.04136   40.15360
 C  -10.34175    8.36963   41.78596
 C   -8.39538    7.30432   44.16568
 C   -7.98274    5.33103   42.83488
 C   -6.07010    6.38735   40.02904
 C   -8.26172    6.86157   39.22925
 C  -10.22367   10.99244   40.61250
 C  -11.41745    9.06859   41.68108
 C   -8.71977    6.47275   45.28671
 C   -8.30454    4.53992   43.87724
 C   -5.69251    5.64792   38.92769
 C   -7.92954    6.22328   37.95744
 C  -11.45378   10.31820   41.07140
 C   -8.70680    5.10179   45.12281
 C   -6.70073    5.56477   37.83944
 C   -3.90573   12.94550   31.99177
 C   -3.10382   13.97934   31.59842
 C   -2.16048   14.48053   32.44411
 C   -3.51127   17.86749   32.50967
 C   -4.04847   17.48542   31.32309
 C   -5.19034   16.81117   31.34275
 C   -8.46285   20.11947   34.61404
 C   -8.94036   20.40265   35.85962
 C   -8.61078   19.61154   36.92165
 C   -9.53725   14.45132   34.53537
 C   -8.91441   13.19273   34.52226
 C   -7.54416   12.95899   34.70582
 C  -10.26390   11.52959   37.26910
 C  -10.73622   12.83313   37.39365
 C   -3.04933   22.52727   34.65556
 C    0.68253   18.17315   31.59842
 C   -4.20418   27.46424   45.12281
 C   -4.80626   25.49545   37.83944
